# Supplementary material for: Epigenetic glycosylation of SARS-CoV-2 impact viral infection through DC&L-SIGN receptors
Source: iScience. 2021 Nov 11;24(12):103426. doi: 10.1016/j.isci.2021.103426 (PMC8582233; doi:10.1016/j.isci.2021.103426)
Supplement: Table S1. N-glycosylation of S protein at 22 N-glycan sites of the SARS-CoV-2 viruses [file mmc2.xlsx]

## Sheet: N-glycan % from Vero
Type	Position	Glycans NHFAGNa	Modification Type(s)	Score	intensity	Percentage%
N-Glyco	17	HexNAc(1)	N[+203]	29.98	5425900	1.19105
		HexNAc(10)Hex(10)Fuc(1)	N[+3797]	29.98	46394400	10.1841
		HexNAc(10)Hex(7)	N[+3165]	29.99	5798500	1.27284
		HexNAc(11)Hex(11)NeuGc(1)	N[+4324]	29.97	6381600	1.40084
		HexNAc(2)	N[+406]	29.98	24756000	5.43424
		HexNAc(2)Hex(9)	N[+1865]	29.97	0	0
		HexNAc(3)Hex(3)	N[+1095]	29.96	0	0
		HexNAc(3)Hex(6)	N[+1582]	29.97	5399600	1.18528
		HexNAc(4)Hex(3)Fuc(3)	N[+1737]	29.97	0	0
		HexNAc(4)Hex(4)Fuc(1)	N[+1607]	29.96	0	0
		HexNAc(4)Hex(6)Fuc(1)	N[+1931]	29.96	0	0
		HexNAc(4)Hex(6)Fuc(2)	N[+2077]	29.98	40210000	8.82659
		HexNAc(4)Hex(6)NeuAc(1)	N[+2076]	30	7243700	1.59008
		HexNAc(5)Hex(7)Fuc(1)	N[+2296]	29.97	0	0
		HexNAc(5)Hex(7)Fuc(1)NeuGc(2)	N[+2910]	29.97	44546000	9.77839
		HexNAc(5)Hex(9)Fuc(1)	N[+2620]	29.96	0	0
		HexNAc(6)Hex(3)Fuc(2)	N[+1997]	29.97	0	0
		HexNAc(6)Hex(3)Fuc(3)	N[+2143]	29.96	9015800	1.97908
		HexNAc(6)Hex(4)Fuc(1)	N[+2013]	30	43268000	9.49785
		HexNAc(6)Hex(7)Fuc(4)	N[+2937]	29.98	0	0
		HexNAc(6)Hex(9)	N[+2677]	29.97	0	0
		HexNAc(7)Hex(3)	N[+1908]	29.97	0	0
		HexNAc(7)Hex(4)Fuc(2)	N[+2362]	29.96	28037000	6.15446
		HexNAc(7)Hex(8)Fuc(1)NeuAc(4)	N[+4028]	29.97	33727200	7.40353
		HexNAc(8)Hex(3)Fuc(1)	N[+2257]	29.99	9513900	2.08842
		HexNAc(8)Hex(8)Fuc(1)	N[+3067]	29.97	2852500	0.626159
		HexNAc(8)Hex(9)Fuc(1)	N[+3229]	29.98	14727000	3.23276
		HexNAc(8)Hex(9)Fuc(1)NeuAc(3)	N[+4102]	29.95	0	0
		HexNAc(9)Hex(10)Fuc(1)	N[+3594]	29.97	106489600	23.3758
		HexNAc(9)Hex(10)Fuc(1)NeuAc(4)	N[+4759]	29.97	0	0
		HexNAc(9)Hex(3)Fuc(1)	N[+2460]	29.98	0	0
		HexNAc(9)Hex(4)	N[+2476]	29.97	0	0
		HexNAc(9)Hex(6)	N[+2800]	29.97	15582900	3.42064
		HexNAc(9)Hex(9)Fuc(1)	N[+3432]	29.97	6185900	1.35788
	61	HexNAc(1)	N[+203]	29.97	12237000	13.2869
		HexNAc(10)Hex(10)Fuc(1)	N[+3797]	29.98	0	0
		HexNAc(10)Hex(7)	N[+3165]	29.98	0	0
		HexNAc(11)Hex(11)NeuGc(1)	N[+4324]	29.96	0	0
		HexNAc(2)	N[+406]	29.97	0	0
		HexNAc(5)Hex(5)	N[+1826]	30	13468000	14.6236
		HexNAc(5)Hex(6)	N[+1988]	66.02	25831000	28.0473
		HexNAc(5)Hex(6)NeuAc(1)	N[+2279]	73.29	40562000	44.0422
		HexNAc(6)Hex(6)Fuc(1)NeuAc(3)	N[+3210]	29.98	0	0
		HexNAc(6)Hex(6)Fuc(1)NeuGc(3)	N[+3258]	29.96	0	0
		HexNAc(6)Hex(7)Fuc(1)NeuAc(3)	N[+3372]	29.96	0	0
		HexNAc(7)Hex(7)Fuc(1)	N[+2702]	29.97	0	0
		HexNAc(8)Hex(5)Fuc(1)	N[+2581]	29.99	0	0
		HexNAc(8)Hex(6)	N[+2597]	30	0	0
		HexNAc(8)Hex(8)Fuc(1)	N[+3067]	29.97	0	0
		HexNAc(8)Hex(9)Fuc(1)	N[+3229]	29.97	0	0
		HexNAc(9)Hex(10)	N[+3448]	29.97	0	0
		HexNAc(9)Hex(9)Fuc(1)	N[+3432]	29.98	0	0
	74	HexNAc(1)	N[+203]	29.99	29308500	3.113
		HexNAc(10)Hex(10)Fuc(1)	N[+3797]	29.97	213626900	22.6904
		HexNAc(10)Hex(7)	N[+3165]	29.98	367938000	39.0805
		HexNAc(11)Hex(11)NeuAc(1)	N[+4308]	29.95	0	0
		HexNAc(2)	N[+406]	29.96	0	0
		HexNAc(2)Hex(4)	N[+1054]	29.96	0	0
		HexNAc(2)Hex(5)	N[+1216]	29.98	19765000	2.09934
		HexNAc(3)Hex(3)	N[+1095]	29.98	9020000	0.958059
		HexNAc(3)Hex(4)	N[+1257]	29.97	0	0
		HexNAc(3)Hex(5)NeuGc(1)	N[+1727]	30	0	0
		HexNAc(4)Hex(4)Fuc(1)	N[+1607]	30	39199000	4.16352
		HexNAc(4)Hex(5)Fuc(3)	N[+2061]	29.97	0	0
		HexNAc(4)Hex(6)	N[+1785]	29.99	16238000	1.72472
		HexNAc(5)Hex(5)	N[+1826]	29.98	0	0
		HexNAc(5)Hex(6)	N[+1988]	29.96	0	0
		HexNAc(5)Hex(6)NeuAc(3)	N[+2861]	29.98	25547000	2.71347
		HexNAc(6)Hex(3)Fuc(1)	N[+1851]	29.96	23551000	2.50147
		HexNAc(6)Hex(4)	N[+1867]	29.98	0	0
		HexNAc(7)Hex(8)	N[+2718]	29.95	0	0
		HexNAc(7)Hex(8)Fuc(1)NeuGc(2)	N[+3478]	29.96	0	0
		HexNAc(8)Hex(3)	N[+2111]	29.96	64858000	6.88889
		HexNAc(8)Hex(8)	N[+2921]	29.98	89201000	9.47448
		HexNAc(8)Hex(8)Fuc(1)	N[+3067]	29.97	11833000	1.25684
		HexNAc(8)Hex(9)Fuc(1)	N[+3229]	29.96	27230000	2.89223
		HexNAc(8)Hex(9)Fuc(1)NeuAc(3)	N[+4102]	29.96	0	0
		HexNAc(9)Hex(10)	N[+3448]	29.96	4171800	0.443107
		HexNAc(9)Hex(9)Fuc(1)	N[+3432]	29.97	0	0
	122	HexNAc(10)Hex(10)Fuc(1)	N[+3797]	29.96	0	0
		HexNAc(10)Hex(7)	N[+3165]	29.96	0	0
		HexNAc(2)	N[+406]	29.96	6840700	0.579152
		HexNAc(2)Hex(10)	N[+2027]	29.98	57489000	4.86717
		HexNAc(2)Hex(6)	N[+1378]	29.99	0	0
		HexNAc(3)Hex(4)Fuc(2)	N[+1550]	29.96	0	0
		HexNAc(3)Hex(4)NeuGc(1)	N[+1565]	29.99	0	0
		HexNAc(4)Hex(3)	N[+1298]	29.98	991800000	83.9684
		HexNAc(4)Hex(4)Fuc(1)	N[+1607]	29.96	0	0
		HexNAc(4)Hex(7)	N[+1947]	29.98	0	0
		HexNAc(5)Hex(4)NeuGc(1)	N[+1971]	29.99	0	0
		HexNAc(5)Hex(6)Fuc(2)	N[+2280]	29.99	0	0
		HexNAc(6)Hex(11)Fuc(1)	N[+3147]	29.96	0	0
		HexNAc(6)Hex(3)	N[+1705]	29.96	14352000	1.21508
		HexNAc(6)Hex(6)Fuc(3)	N[+2629]	29.96	0	0
		HexNAc(6)Hex(7)	N[+2353]	29.96	6903400	0.58446
		HexNAc(6)Hex(7)Fuc(4)	N[+2937]	29.95	0	0
		HexNAc(8)Hex(8)	N[+2921]	29.96	15749000	1.33335
		HexNAc(8)Hex(8)Fuc(1)	N[+3067]	29.95	0	0
		HexNAc(8)Hex(9)Fuc(1)	N[+3229]	29.95	0	0
		HexNAc(9)Hex(10)	N[+3448]	29.95	0	0
		HexNAc(9)Hex(10)Fuc(1)	N[+3594]	29.97	41414000	3.50622
		HexNAc(9)Hex(3)	N[+2314]	29.96	0	0
		HexNAc(9)Hex(3)Fuc(1)	N[+2460]	29.99	16221000	1.37331
		HexNAc(9)Hex(4)Fuc(1)	N[+2622]	29.96	30389000	2.57281
		HexNAc(9)Hex(6)	N[+2800]	29.95	0	0
		HexNAc(9)Hex(6)Fuc(1)	N[+2946]	29.95	0	0
	149	HexNAc(1)	N[+203]	34.17	26086000	0.142401
		HexNAc(10)Hex(10)Fuc(1)	N[+3797]	29.98	836093000	4.56414
		HexNAc(10)Hex(7)	N[+3165]	29.98	8319100000	45.413
		HexNAc(11)Hex(11)NeuGc(1)	N[+4324]	29.96	0	0
		HexNAc(4)Hex(6)NeuAc(1)	N[+2076]	66.91	22826000	0.124605
		HexNAc(5)Hex(4)Fuc(2)	N[+1956]	59	46357000	0.253058
		HexNAc(5)Hex(5)Fuc(2)	N[+2118]	30	129390000	0.706326
		HexNAc(5)Hex(8)Fuc(4)	N[+2896]	29.98	0	0
		HexNAc(6)Hex(11)Fuc(1)	N[+3147]	29.99	128850000	0.703378
		HexNAc(6)Hex(6)Fuc(1)NeuGc(3)	N[+3258]	29.95	15111000	0.0824893
		HexNAc(6)Hex(7)Fuc(1)	N[+2499]	29.97	11756000	0.0641747
		HexNAc(6)Hex(7)Fuc(5)	N[+3083]	29.97	14825600	0.0809313
		HexNAc(7)Hex(4)Fuc(2)	N[+2362]	29.97	0	0
		HexNAc(7)Hex(6)Fuc(1)	N[+2540]	29.97	0	0
		HexNAc(7)Hex(7)Fuc(1)NeuAc(2)	N[+3284]	29.97	10658000	0.0581808
		HexNAc(7)Hex(8)Fuc(1)NeuAc(3)	N[+3737]	29.95	0	0
		HexNAc(7)Hex(8)Fuc(1)NeuAc(4)	N[+4028]	29.96	0	0
		HexNAc(8)Hex(3)Fuc(1)	N[+2257]	29.97	0	0
		HexNAc(8)Hex(7)	N[+2759]	29.97	4028800	0.0219928
		HexNAc(8)Hex(8)	N[+2921]	29.98	0	0
		HexNAc(8)Hex(8)Fuc(1)	N[+3067]	29.98	0	0
		HexNAc(8)Hex(9)	N[+3083]	29.99	13980000	0.0763153
		HexNAc(8)Hex(9)Fuc(1)	N[+3229]	29.95	0	0
		HexNAc(8)Hex(9)Fuc(1)NeuAc(3)	N[+4102]	29.97	14837000	0.0809935
		HexNAc(8)Hex(9)Fuc(1)NeuAc(4)	N[+4394]	29.95	0	0
		HexNAc(9)Hex(10)	N[+3448]	29.98	8463100000	46.1991
		HexNAc(9)Hex(10)Fuc(1)	N[+3594]	29.97	0	0
		HexNAc(9)Hex(10)Fuc(1)NeuAc(4)	N[+4759]	29.98	234350000	1.27929
		HexNAc(9)Hex(6)	N[+2800]	29.98	27400000	0.149574
		HexNAc(9)Hex(9)Fuc(1)	N[+3432]	29.98	0	0
	165	HexNAc(10)Hex(10)Fuc(1)	N[+3797]	29.95	4720100	0.129651
		HexNAc(11)Hex(11)NeuAc(1)	N[+4308]	29.96	0	0
		HexNAc(11)Hex(11)NeuGc(1)	N[+4324]	0.39	4604500	0.126476
		HexNAc(2)	N[+406]	29.98	0	0
		HexNAc(2)Hex(11)	N[+2189]	29.99	14010000	0.384825
		HexNAc(2)Hex(12)	N[+2351]	29.98	89623000	2.46175
		HexNAc(2)Hex(6)	N[+1378]	29.96	0	0
		HexNAc(2)Hex(7)	N[+1541]	29.97	0	0
		HexNAc(2)Hex(9)	N[+1865]	29.97	367733400	10.1009
		HexNAc(3)Hex(3)Fuc(1)	N[+1241]	40.41	26278000	0.721801
		HexNAc(3)Hex(5)NeuAc(1)	N[+1711]	29.96	0	0
		HexNAc(3)Hex(6)	N[+1582]	29.97	0	0
		HexNAc(4)Hex(5)	N[+1623]	29.97	0	0
		HexNAc(4)Hex(6)Fuc(1)	N[+1931]	29.97	331190000	9.09709
		HexNAc(5)Hex(4)	N[+1664]	29.97	0	0
		HexNAc(5)Hex(4)Fuc(1)NeuGc(2)	N[+2424]	29.95	0	0
		HexNAc(5)Hex(6)NeuAc(1)NeuGc(2)	N[+2893]	29.94	0	0
		HexNAc(5)Hex(6)NeuAc(2)	N[+2570]	29.95	0	0
		HexNAc(5)Hex(6)NeuAc(3)	N[+2861]	29.98	12578000	0.345491
		HexNAc(5)Hex(6)NeuGc(1)	N[+2295]	29.95	0	0
		HexNAc(5)Hex(6)NeuGc(2)	N[+2602]	29.95	0	0
		HexNAc(5)Hex(6)NeuGc(3)	N[+2909]	29.96	11744000	0.322583
		HexNAc(5)Hex(7)Fuc(1)	N[+2296]	29.99	323930000	8.89767
		HexNAc(5)Hex(7)Fuc(1)NeuAc(2)	N[+2878]	29.95	0	0
		HexNAc(5)Hex(7)Fuc(1)NeuGc(2)	N[+2910]	29.98	161170000	4.427
		HexNAc(5)Hex(8)Fuc(1)	N[+2458]	29.96	0	0
		HexNAc(5)Hex(8)Fuc(4)	N[+2896]	29.96	0	0
		HexNAc(6)Hex(11)Fuc(1)	N[+3147]	29.95	6712100	0.184367
		HexNAc(6)Hex(5)Fuc(1)NeuAc(3)	N[+3048]	29.95	0	0
		HexNAc(6)Hex(6)	N[+2191]	29.97	6799100	0.186757
		HexNAc(6)Hex(6)Fuc(3)	N[+2629]	29.97	0	0
		HexNAc(6)Hex(6)NeuAc(2)	N[+2773]	29.95	0	0
		HexNAc(6)Hex(7)Fuc(1)NeuAc(3)NeuGc(1)	N[+3679]	29.97	0	0
		HexNAc(6)Hex(7)Fuc(1)NeuAc(4)	N[+3663]	29.96	0	0
		HexNAc(6)Hex(7)Fuc(4)	N[+2937]	29.96	0	0
		HexNAc(6)Hex(7)NeuGc(2)	N[+2967]	29.96	0	0
		HexNAc(6)Hex(9)	N[+2677]	29.98	180061300	4.9459
		HexNAc(6)Hex(9)Fuc(1)NeuAc(1)NeuGc(1)	N[+3421]	29.97	1109840000	30.485
		HexNAc(7)Hex(6)	N[+2394]	29.98	34274000	0.941434
		HexNAc(7)Hex(7)	N[+2556]	29.96	8307200	0.228181
		HexNAc(7)Hex(8)Fuc(1)	N[+2864]	29.99	0	0
		HexNAc(7)Hex(8)Fuc(1)NeuAc(4)	N[+4028]	29.94	0	0
		HexNAc(7)Hex(8)Fuc(1)NeuGc(3)	N[+3785]	29.97	12464400	0.342371
		HexNAc(8)Hex(8)	N[+2921]	29.99	185074000	5.08359
		HexNAc(8)Hex(8)Fuc(1)	N[+3067]	29.96	0	0
		HexNAc(8)Hex(9)	N[+3083]	29.95	8514500	0.233875
		HexNAc(8)Hex(9)Fuc(1)NeuAc(3)	N[+4102]	29.95	0	0
		HexNAc(8)Hex(9)Fuc(1)NeuAc(4)	N[+4394]	29.97	17883000	0.491208
		HexNAc(9)Hex(10)	N[+3448]	29.97	102520000	2.81601
		HexNAc(9)Hex(10)Fuc(1)NeuAc(4)	N[+4759]	29.96	620585000	17.0462
		HexNAc(9)Hex(4)Fuc(1)	N[+2622]	29.99	0	0
		HexNAc(9)Hex(9)Fuc(1)	N[+3432]	29.96	0	0
	234	HexNAc(10)Hex(10)Fuc(1)	N[+3797]	29.96	9117500	1.37938
		HexNAc(10)Hex(7)	N[+3165]	29.99	0	0
		HexNAc(11)Hex(11)NeuAc(1)	N[+4308]	29.95	0	0
		HexNAc(2)Hex(12)	N[+2351]	29.98	100490000	15.2031
		HexNAc(2)Hex(2)Fuc(1)	N[+876]	29.96	0	0
		HexNAc(2)Hex(5)Fuc(1)	N[+1362]	29.97	0	0
		HexNAc(2)Hex(8)	N[+1703]	29.97	88724000	13.423
		HexNAc(3)Hex(3)	N[+1095]	29.96	0	0
		HexNAc(3)Hex(4)	N[+1257]	29.97	10240100	1.54922
		HexNAc(4)Hex(3)	N[+1298]	29.97	0	0
		HexNAc(4)Hex(3)Fuc(1)	N[+1445]	29.96	8247900	1.24782
		HexNAc(4)Hex(5)	N[+1623]	29.97	0	0
		HexNAc(4)Hex(5)Fuc(3)	N[+2061]	29.96	0	0
		HexNAc(4)Hex(5)Fuc(4)	N[+2207]	29.99	0	0
		HexNAc(4)Hex(6)	N[+1785]	29.96	0	0
		HexNAc(4)Hex(6)Fuc(2)	N[+2077]	29.98	0	0
		HexNAc(4)Hex(6)Fuc(3)	N[+2223]	29.96	0	0
		HexNAc(5)Hex(4)Fuc(2)	N[+1956]	29.96	0	0
		HexNAc(5)Hex(4)NeuGc(1)	N[+1971]	29.97	0	0
		HexNAc(5)Hex(6)	N[+1988]	29.97	0	0
		HexNAc(5)Hex(6)Fuc(1)NeuAc(1)	N[+2425]	30	0	0
		HexNAc(6)Hex(3)	N[+1705]	29.96	0	0
		HexNAc(6)Hex(3)Fuc(2)	N[+1997]	29.96	0	0
		HexNAc(6)Hex(5)	N[+2029]	29.98	240470000	36.3806
		HexNAc(6)Hex(6)	N[+2191]	29.97	66871000	10.1169
		HexNAc(6)Hex(6)Fuc(3)	N[+2629]	29.97	21134000	3.19735
		HexNAc(6)Hex(7)	N[+2353]	29.96	0	0
		HexNAc(6)Hex(9)	N[+2677]	29.97	0	0
		HexNAc(7)Hex(3)Fuc(1)	N[+2054]	29.96	53942000	8.16086
		HexNAc(7)Hex(4)	N[+2070]	29.96	0	0
		HexNAc(7)Hex(7)	N[+2556]	29.97	23226000	3.51385
		HexNAc(8)Hex(3)	N[+2111]	29.96	0	0
		HexNAc(8)Hex(4)	N[+2273]	29.96	0	0
		HexNAc(8)Hex(8)Fuc(1)	N[+3067]	29.99	0	0
		HexNAc(9)Hex(10)	N[+3448]	29.96	7703400	1.16544
		HexNAc(9)Hex(10)Fuc(1)	N[+3594]	29.98	0	0
		HexNAc(9)Hex(3)	N[+2314]	29.96	0	0
		HexNAc(9)Hex(6)Fuc(1)	N[+2946]	29.98	30818000	4.66244
	282	HexNAc(10)Hex(7)	N[+3165]	29.96	0	0
		HexNAc(11)Hex(11)NeuGc(1)	N[+4324]	29.96	25075200	1.85807
		HexNAc(2)Hex(2)Fuc(1)	N[+876]	30	19240000	1.42569
		HexNAc(3)Hex(3)Fuc(1)	N[+1241]	30	18388000	1.36255
		HexNAc(3)Hex(4)Fuc(2)	N[+1550]	29.99	0	0
		HexNAc(4)Hex(3)	N[+1298]	73.54	71782000	5.31905
		HexNAc(4)Hex(3)Fuc(1)	N[+1445]	155.65	732540000	54.2813
		HexNAc(4)Hex(3)Fuc(3)	N[+1737]	29.99	41671000	3.08782
		HexNAc(4)Hex(4)Fuc(1)	N[+1607]	57.14	201140000	14.9045
		HexNAc(4)Hex(5)	N[+1623]	29.99	37359000	2.7683
		HexNAc(4)Hex(5)Fuc(1)	N[+1769]	30	69734000	5.16729
		HexNAc(5)Hex(6)	N[+1988]	30	70947000	5.25718
		HexNAc(6)Hex(5)Fuc(1)	N[+2175]	29.99	0	0
		HexNAc(6)Hex(7)Fuc(4)	N[+2937]	29.97	0	0
		HexNAc(7)Hex(8)	N[+2718]	29.97	0	0
		HexNAc(7)Hex(8)Fuc(1)	N[+2864]	29.98	8045200	0.59615
		HexNAc(7)Hex(8)Fuc(1)NeuAc(4)	N[+4028]	29.96	0	0
		HexNAc(7)Hex(8)Fuc(1)NeuGc(3)	N[+3785]	29.96	0	0
		HexNAc(8)Hex(4)	N[+2273]	29.98	14098000	1.04466
		HexNAc(9)Hex(10)	N[+3448]	29.98	10056000	0.74515
		HexNAc(9)Hex(10)Fuc(1)NeuAc(4)	N[+4759]	29.95	29451300	2.18234
		HexNAc(9)Hex(9)Fuc(1)	N[+3432]	29.95	0	0
	331	HexNAc(1)	N[+203]	29.96	14003000	1.49718
		HexNAc(10)Hex(10)Fuc(1)	N[+3797]	29.99	9406700	1.00575
		HexNAc(10)Hex(7)	N[+3165]	29.96	0	0
		HexNAc(11)Hex(11)NeuGc(1)	N[+4324]	29.96	0	0
		HexNAc(2)	N[+406]	29.97	0	0
		HexNAc(2)Hex(1)	N[+568]	29.96	0	0
		HexNAc(2)Hex(1)Fuc(1)	N[+714]	29.96	5888900	0.629632
		HexNAc(2)Hex(10)	N[+2027]	29.97	6669000	0.713039
		HexNAc(2)Hex(12)	N[+2351]	29.97	0	0
		HexNAc(2)Hex(3)	N[+892]	29.99	96905000	10.3609
		HexNAc(2)Hex(6)	N[+1378]	29.96	0	0
		HexNAc(2)Hex(8)	N[+1703]	29.98	13304000	1.42244
		HexNAc(3)Hex(4)Fuc(1)	N[+1404]	30	342530000	36.6228
		HexNAc(3)Hex(4)Fuc(2)	N[+1550]	29.96	0	0
		HexNAc(3)Hex(5)	N[+1420]	29.96	0	0
		HexNAc(4)Hex(3)Fuc(1)	N[+1445]	29.98	50616000	5.41179
		HexNAc(4)Hex(5)	N[+1623]	29.97	3761700	0.402195
		HexNAc(4)Hex(7)	N[+1947]	29.97	0	0
		HexNAc(5)Hex(4)Fuc(2)	N[+1956]	29.97	24456000	2.6148
		HexNAc(5)Hex(5)Fuc(1)	N[+1972]	29.96	0	0
		HexNAc(5)Hex(5)Fuc(2)	N[+2118]	29.96	0	0
		HexNAc(5)Hex(7)	N[+2150]	29.97	195332600	20.8847
		HexNAc(5)Hex(8)Fuc(4)	N[+2896]	29.35	6540900	0.699343
		HexNAc(6)Hex(11)Fuc(1)	N[+3147]	29.96	0	0
		HexNAc(6)Hex(3)Fuc(2)	N[+1997]	29.95	1518500	0.162356
		HexNAc(6)Hex(4)Fuc(1)	N[+2013]	29.97	22387000	2.39358
		HexNAc(6)Hex(5)	N[+2029]	29.96	0	0
		HexNAc(6)Hex(7)Fuc(4)	N[+2937]	29.98	0	0
		HexNAc(6)Hex(7)Fuc(5)	N[+3083]	29.97	8619600	0.921595
		HexNAc(7)Hex(3)	N[+1908]	29.97	0	0
		HexNAc(7)Hex(3)Fuc(1)	N[+2054]	29.96	0	0
		HexNAc(7)Hex(4)	N[+2070]	29.97	32847000	3.51195
		HexNAc(7)Hex(4)Fuc(2)	N[+2362]	29.96	0	0
		HexNAc(7)Hex(6)Fuc(1)	N[+2540]	29.98	0	0
		HexNAc(7)Hex(8)Fuc(1)NeuGc(3)	N[+3785]	29.98	77274000	8.26202
		HexNAc(8)Hex(5)	N[+2435]	29.96	0	0
		HexNAc(8)Hex(7)	N[+2759]	29.96	0	0
		HexNAc(8)Hex(9)	N[+3083]	29.96	23232000	2.48393
		HexNAc(8)Hex(9)Fuc(1)	N[+3229]	29.95	0	0
		HexNAc(9)Hex(10)	N[+3448]	29.97	0	0
		HexNAc(9)Hex(10)Fuc(1)	N[+3594]	29.97	0	0
		HexNAc(9)Hex(9)Fuc(1)	N[+3432]	29.97	0	0
	343	HexNAc(1)	N[+203]	29.99	14813000	0.0475324
		HexNAc(10)Hex(10)Fuc(1)	N[+3797]	29.99	22113900	0.0709598
		HexNAc(10)Hex(7)	N[+3165]	29.97	7948600	0.0255057
		HexNAc(11)Hex(11)NeuGc(1)	N[+4324]	29.96	6880700	0.022079
		HexNAc(2)Hex(1)Fuc(1)	N[+714]	29.99	0	0
		HexNAc(2)Hex(3)	N[+892]	29.98	0	0
		HexNAc(2)Hex(7)	N[+1541]	29.97	4746900	0.015232
		HexNAc(2)Hex(9)	N[+1865]	29.99	0	0
		HexNAc(4)Hex(3)Fuc(3)	N[+1737]	30	30009876500	96.2967
		HexNAc(4)Hex(5)Fuc(2)NeuGc(1)	N[+2222]	29.98	11311000	0.0362951
		HexNAc(4)Hex(6)Fuc(1)	N[+1931]	29.95	5558700	0.0178369
		HexNAc(4)Hex(7)Fuc(1)	N[+2093]	29.98	10504000	0.0337056
		HexNAc(5)Hex(4)Fuc(2)	N[+1956]	29.99	0	0
		HexNAc(5)Hex(5)Fuc(1)	N[+1972]	29.98	0	0
		HexNAc(5)Hex(6)Fuc(3)	N[+2426]	29.98	6645500	0.0213243
		HexNAc(5)Hex(6)NeuGc(3)	N[+2909]	29.98	6520300	0.0209226
		HexNAc(5)Hex(7)	N[+2150]	29.98	9094200	0.0291818
		HexNAc(5)Hex(8)	N[+2312]	29.99	9028300	0.0289703
		HexNAc(5)Hex(8)Fuc(1)	N[+2458]	29.99	42563000	0.136578
		HexNAc(5)Hex(9)Fuc(1)	N[+2620]	29.99	19152000	0.0614556
		HexNAc(6)Hex(10)Fuc(1)NeuAc(1)	N[+3276]	29.97	15857000	0.0508825
		HexNAc(6)Hex(3)Fuc(2)	N[+1997]	29.99	7669700	0.0246108
		HexNAc(6)Hex(3)Fuc(3)	N[+2143]	29.98	6614200	0.0212239
		HexNAc(6)Hex(4)Fuc(2)	N[+2159]	29.99	4891900	0.0156973
		HexNAc(6)Hex(5)Fuc(1)NeuGc(3)	N[+3096]	29.98	31236000	0.100231
		HexNAc(6)Hex(7)	N[+2353]	29.99	57077000	0.183151
		HexNAc(6)Hex(7)Fuc(1)NeuAc(4)	N[+3663]	29.96	0	0
		HexNAc(6)Hex(7)Fuc(4)	N[+2937]	30	251950000	0.808466
		HexNAc(6)Hex(7)Fuc(5)	N[+3083]	29.99	61362000	0.1969
		HexNAc(7)Hex(3)	N[+1908]	29.99	56176000	0.180259
		HexNAc(7)Hex(4)Fuc(2)	N[+2362]	29.99	7916000	0.0254011
		HexNAc(7)Hex(7)	N[+2556]	30	27020400	0.086704
		HexNAc(7)Hex(7)Fuc(1)	N[+2702]	29.97	0	0
		HexNAc(7)Hex(7)Fuc(1)NeuAc(4)	N[+3866]	29.98	19993000	0.0641542
		HexNAc(7)Hex(8)Fuc(1)	N[+2864]	30	10475000	0.0336125
		HexNAc(7)Hex(8)Fuc(1)NeuAc(2)	N[+3446]	30	0	0
		HexNAc(7)Hex(8)Fuc(1)NeuAc(4)	N[+4028]	29.98	37432000	0.120113
		HexNAc(7)Hex(8)Fuc(1)NeuGc(2)	N[+3478]	29.98	7188900	0.023068
		HexNAc(7)Hex(8)Fuc(1)NeuGc(3)	N[+3785]	29.98	21785200	0.0699051
		HexNAc(8)Hex(5)	N[+2435]	30	12914000	0.0414389
		HexNAc(8)Hex(5)Fuc(1)	N[+2581]	29.97	0	0
		HexNAc(8)Hex(6)	N[+2597]	29.99	21978000	0.0705237
		HexNAc(8)Hex(7)	N[+2759]	29.98	0	0
		HexNAc(8)Hex(8)	N[+2921]	30	0	0
		HexNAc(9)Hex(10)	N[+3448]	29.98	0	0
		HexNAc(9)Hex(10)Fuc(1)	N[+3594]	29.97	16281000	0.052243
		HexNAc(9)Hex(10)Fuc(1)NeuAc(4)	N[+4759]	29.98	67282000	0.215897
		HexNAc(9)Hex(4)Fuc(1)	N[+2622]	30	56625000	0.1817
		HexNAc(9)Hex(6)	N[+2800]	30	28573400	0.0916873
		HexNAc(9)Hex(6)Fuc(1)	N[+2946]	30	91144900	0.292469
		HexNAc(9)Hex(9)Fuc(1)	N[+3432]	29.97	57777000	0.185397
	603	HexNAc(1)	N[+203]	29.95	2342000	0.438111
		HexNAc(10)Hex(10)Fuc(1)	N[+3797]	29.96	0	0
		HexNAc(10)Hex(7)	N[+3165]	29.96	0	0
		HexNAc(11)Hex(11)NeuAc(1)	N[+4308]	29.96	0	0
		HexNAc(2)Hex(1)	N[+568]	29.98	0	0
		HexNAc(3)Hex(4)NeuAc(1)	N[+1549]	29.96	0	0
		HexNAc(4)Hex(5)	N[+1623]	29.97	0	0
		HexNAc(4)Hex(6)Fuc(3)	N[+2223]	29.99	25842000	4.83418
		HexNAc(5)Hex(5)Fuc(1)	N[+1972]	30	17739000	3.31838
		HexNAc(5)Hex(5)Fuc(2)	N[+2118]	29.96	0	0
		HexNAc(5)Hex(6)NeuGc(3)	N[+2909]	29.95	6250100	1.16919
		HexNAc(5)Hex(7)Fuc(1)	N[+2296]	26.26	0	0
		HexNAc(6)Hex(10)Fuc(1)NeuGc(1)	N[+3292]	29.95	0	0
		HexNAc(6)Hex(3)Fuc(2)	N[+1997]	29.99	9944300	1.86025
		HexNAc(6)Hex(5)Fuc(2)	N[+2321]	29.95	0	0
		HexNAc(6)Hex(6)Fuc(2)	N[+2483]	29.96	0	0
		HexNAc(6)Hex(7)	N[+2353]	7.9	15058000	2.81685
		HexNAc(6)Hex(7)Fuc(1)	N[+2499]	29.94	0	0
		HexNAc(7)Hex(3)	N[+1908]	29.97	84234000	15.7574
		HexNAc(7)Hex(3)Fuc(1)	N[+2054]	29.96	5430200	1.01581
		HexNAc(7)Hex(4)Fuc(1)	N[+2216]	1.37	113230000	21.1816
		HexNAc(7)Hex(4)Fuc(2)	N[+2362]	29.95	0	0
		HexNAc(7)Hex(6)Fuc(1)	N[+2540]	29.96	24087000	4.50588
		HexNAc(7)Hex(7)	N[+2556]	29.97	0	0
		HexNAc(7)Hex(8)Fuc(1)	N[+2864]	29.95	2551500	0.477301
		HexNAc(7)Hex(8)Fuc(1)NeuGc(3)	N[+3785]	29.95	0	0
		HexNAc(8)Hex(3)	N[+2111]	7.82	4620500	0.864342
		HexNAc(8)Hex(5)	N[+2435]	29.97	0	0
		HexNAc(8)Hex(5)Fuc(1)	N[+2581]	29.95	0	0
		HexNAc(8)Hex(6)	N[+2597]	29.95	0	0
		HexNAc(8)Hex(8)	N[+2921]	29.95	152760000	28.5763
		HexNAc(9)Hex(10)	N[+3448]	29.96	34596000	6.47176
		HexNAc(9)Hex(10)Fuc(1)	N[+3594]	29.95	0	0
		HexNAc(9)Hex(10)Fuc(1)NeuAc(4)	N[+4759]	29.96	26699900	4.99467
		HexNAc(9)Hex(3)Fuc(1)	N[+2460]	29.95	2375000	0.444284
		HexNAc(9)Hex(4)	N[+2476]	29.96	6808800	1.2737
		HexNAc(9)Hex(9)Fuc(1)	N[+3432]	29.95	0	0
	616	HexNAc(1)	N[+203]	29.95	4726400	1.71534
		HexNAc(10)Hex(7)	N[+3165]	29.96	4351600	1.57931
		HexNAc(11)Hex(11)NeuGc(1)	N[+4324]	29.98	37574000	13.6366
		HexNAc(2)Hex(11)	N[+2189]	29.99	27055000	9.81897
		HexNAc(2)Hex(8)	N[+1703]	29.98	14265000	5.17714
		HexNAc(4)Hex(4)Fuc(2)	N[+1753]	29.95	6890800	2.50085
		HexNAc(5)Hex(6)Fuc(2)	N[+2280]	29.95	12912000	4.68611
		HexNAc(7)Hex(8)Fuc(1)NeuAc(4)	N[+4028]	29.95	47353000	17.1857
		HexNAc(9)Hex(10)Fuc(1)	N[+3594]	29.97	36972000	13.4181
		HexNAc(9)Hex(10)Fuc(1)NeuAc(4)	N[+4759]	29.97	48005200	17.4224
		HexNAc(9)Hex(6)	N[+2800]	29.98	35433000	12.8596
		HexNAc(9)Hex(6)Fuc(1)	N[+2946]	29.95	0	0
	657	HexNAc(10)Hex(10)Fuc(1)	N[+3797]	29.97	32294900	0.476798
		HexNAc(10)Hex(7)	N[+3165]	29.97	43693400	0.645084
		HexNAc(11)Hex(11)NeuAc(1)	N[+4308]	29.95	0	0
		HexNAc(11)Hex(11)NeuGc(1)	N[+4324]	29.97	5019000	0.0740999
		HexNAc(2)	N[+406]	29.98	76897000	1.1353
		HexNAc(2)Hex(11)	N[+2189]	29.96	12469000	0.184091
		HexNAc(2)Hex(12)	N[+2351]	29.95	0	0
		HexNAc(2)Hex(2)Fuc(1)	N[+876]	30	327280000	4.83192
		HexNAc(2)Hex(3)Fuc(2)	N[+1184]	29.96	9163900	0.135295
		HexNAc(2)Hex(4)	N[+1054]	29.98	7663800	0.113147
		HexNAc(3)Hex(3)	N[+1095]	29.95	0	0
		HexNAc(3)Hex(3)Fuc(2)	N[+1388]	29.97	10315000	0.152289
		HexNAc(3)Hex(5)Fuc(1)	N[+1566]	29.95	0	0
		HexNAc(3)Hex(6)Fuc(1)	N[+1728]	29.96	4470900	0.0660078
		HexNAc(4)Hex(3)	N[+1298]	29.96	0	0
		HexNAc(4)Hex(3)Fuc(2)	N[+1591]	29.94	0	0
		HexNAc(4)Hex(4)Fuc(1)	N[+1607]	25.61	0	0
		HexNAc(4)Hex(4)Fuc(2)	N[+1753]	29.98	54811000	0.809223
		HexNAc(4)Hex(5)Fuc(2)	N[+1915]	29.97	28958000	0.427533
		HexNAc(4)Hex(5)Fuc(4)	N[+2207]	29.95	0	0
		HexNAc(4)Hex(6)	N[+1785]	29.95	7804100	0.115219
		HexNAc(4)Hex(6)Fuc(2)	N[+2077]	29.94	0	0
		HexNAc(4)Hex(6)Fuc(3)	N[+2223]	29.97	8489100	0.125332
		HexNAc(5)Hex(4)	N[+1664]	29.95	0	0
		HexNAc(5)Hex(4)Fuc(1)	N[+1810]	29.95	0	0
		HexNAc(5)Hex(5)Fuc(1)	N[+1972]	7.65	0	0
		HexNAc(5)Hex(5)Fuc(2)	N[+2118]	29.97	0	0
		HexNAc(5)Hex(5)Fuc(3)	N[+2264]	29.95	19077000	0.281651
		HexNAc(5)Hex(5)NeuAc(2)	N[+2408]	8.15	0	0
		HexNAc(5)Hex(6)Fuc(1)	N[+2134]	29.97	37868000	0.559079
		HexNAc(5)Hex(6)Fuc(1)NeuGc(3)	N[+3055]	29.94	0	0
		HexNAc(5)Hex(6)Fuc(3)NeuGc(1)	N[+2733]	29.96	0	0
		HexNAc(5)Hex(6)NeuGc(2)	N[+2602]	29.98	0	0
		HexNAc(5)Hex(7)	N[+2150]	29.96	30748000	0.45396
		HexNAc(5)Hex(7)Fuc(1)	N[+2296]	29.97	0	0
		HexNAc(5)Hex(8)Fuc(4)	N[+2896]	29.95	0	0
		HexNAc(5)Hex(9)Fuc(1)	N[+2620]	29.97	3867800	0.0571037
		HexNAc(6)Hex(11)Fuc(1)	N[+3147]	29.97	6669000	0.0984603
		HexNAc(6)Hex(3)	N[+1705]	0.93	0	0
		HexNAc(6)Hex(3)Fuc(3)	N[+2143]	29.96	6185800	0.0913264
		HexNAc(6)Hex(4)Fuc(1)	N[+2013]	29.96	85323000	1.2597
		HexNAc(6)Hex(5)	N[+2029]	29.98	0	0
		HexNAc(6)Hex(5)Fuc(1)NeuAc(3)	N[+3048]	29.97	35018000	0.517002
		HexNAc(6)Hex(5)Fuc(1)NeuGc(3)	N[+3096]	29.96	37642000	0.555742
		HexNAc(6)Hex(5)Fuc(2)	N[+2321]	29.96	0	0
		HexNAc(6)Hex(6)	N[+2191]	29.97	99971000	1.47596
		HexNAc(6)Hex(6)Fuc(1)	N[+2337]	29.98	0	0
		HexNAc(6)Hex(6)Fuc(1)NeuGc(2)	N[+2951]	29.98	3144000000	46.4176
		HexNAc(6)Hex(6)Fuc(3)	N[+2629]	29.96	7404800	0.109324
		HexNAc(6)Hex(7)Fuc(1)	N[+2499]	29.96	0	0
		HexNAc(6)Hex(7)Fuc(4)	N[+2937]	29.97	0	0
		HexNAc(6)Hex(7)NeuAc(2)NeuGc(1)	N[+3242]	29.96	0	0
		HexNAc(6)Hex(7)NeuAc(3)	N[+3226]	29.96	14311000	0.211286
		HexNAc(6)Hex(7)NeuAc(3)NeuGc(1)	N[+3533]	29.96	57420000	0.847742
		HexNAc(6)Hex(7)NeuAc(4)	N[+3517]	29.95	12034000	0.177669
		HexNAc(6)Hex(8)NeuAc(1)	N[+2806]	29.98	441580000	6.51944
		HexNAc(6)Hex(9)	N[+2677]	5.72	0	0
		HexNAc(7)Hex(4)	N[+2070]	0.93	0	0
		HexNAc(7)Hex(4)Fuc(1)	N[+2216]	29.94	0	0
		HexNAc(7)Hex(6)	N[+2394]	29.97	46952000	0.693194
		HexNAc(7)Hex(6)Fuc(1)	N[+2540]	29.97	1376200000	20.3181
		HexNAc(7)Hex(6)Fuc(1)NeuAc(4)	N[+3704]	29.98	14506000	0.214165
		HexNAc(7)Hex(7)	N[+2556]	29.98	82008000	1.21076
		HexNAc(7)Hex(7)Fuc(1)	N[+2702]	29.97	5273000	0.07785
		HexNAc(7)Hex(7)Fuc(1)NeuAc(2)	N[+3284]	29.95	0	0
		HexNAc(7)Hex(7)Fuc(1)NeuAc(2)NeuGc(1)	N[+3591]	29.97	107120000	1.58151
		HexNAc(7)Hex(7)Fuc(1)NeuAc(3)	N[+3575]	29.96	15976000	0.235868
		HexNAc(7)Hex(8)	N[+2718]	29.96	4115400	0.0607593
		HexNAc(7)Hex(8)Fuc(1)NeuAc(3)	N[+3737]	29.95	20621000	0.304446
		HexNAc(7)Hex(8)Fuc(1)NeuAc(4)	N[+4028]	4.6	0	0
		HexNAc(7)Hex(8)Fuc(1)NeuGc(3)	N[+3785]	29.97	0	0
		HexNAc(7)Hex(8)NeuGc(1)	N[+3025]	29.97	26682000	0.39393
		HexNAc(8)Hex(3)Fuc(1)	N[+2257]	29.97	5610800	0.0828372
		HexNAc(8)Hex(4)	N[+2273]	29.95	0	0
		HexNAc(8)Hex(5)Fuc(1)	N[+2581]	29.97	10583500	0.156254
		HexNAc(8)Hex(6)	N[+2597]	29.96	0	0
		HexNAc(8)Hex(7)	N[+2759]	29.98	19101800	0.282017
		HexNAc(8)Hex(8)	N[+2921]	29.99	8911240	0.131564
		HexNAc(8)Hex(8)Fuc(1)	N[+3067]	29.97	20316000	0.299943
		HexNAc(8)Hex(9)	N[+3083]	29.97	58793900	0.868026
		HexNAc(8)Hex(9)Fuc(1)	N[+3229]	29.96	10908600	0.161053
		HexNAc(8)Hex(9)Fuc(1)NeuAc(2)NeuGc(1)	N[+4118]	29.96	8305100	0.122616
		HexNAc(8)Hex(9)Fuc(1)NeuAc(3)	N[+4102]	29.99	22829400	0.337051
		HexNAc(8)Hex(9)Fuc(1)NeuAc(4)	N[+4394]	29.95	2016800	0.0297758
		HexNAc(9)Hex(10)	N[+3448]	29.98	20267500	0.299227
		HexNAc(9)Hex(10)Fuc(1)	N[+3594]	29.96	4827800	0.0712771
		HexNAc(9)Hex(10)Fuc(1)NeuAc(4)	N[+4759]	29.95	0	0
		HexNAc(9)Hex(3)	N[+2314]	29.97	8168500	0.120599
		HexNAc(9)Hex(4)	N[+2476]	29.99	2237300	0.0330312
		HexNAc(9)Hex(4)Fuc(1)	N[+2622]	29.96	0	0
		HexNAc(9)Hex(6)	N[+2800]	29.97	0	0
		HexNAc(9)Hex(6)Fuc(1)	N[+2946]	29.98	153688900	2.26904
		HexNAc(9)Hex(9)Fuc(1)	N[+3432]	29.97	48817200	0.720731
	709	HexNAc(10)Hex(10)Fuc(1)	N[+3797]	29.97	81404000	6.04381
		HexNAc(10)Hex(7)	N[+3165]	29.97	12087000	0.897395
		HexNAc(11)Hex(11)NeuAc(1)	N[+4308]	29.95	794230000	58.9673
		HexNAc(11)Hex(11)NeuGc(1)	N[+4324]	29.96	129210000	9.59315
		HexNAc(2)Hex(10)	N[+2027]	29.95	0	0
		HexNAc(2)Hex(11)	N[+2189]	29.95	5361900	0.398092
		HexNAc(2)Hex(12)	N[+2351]	29.96	9431500	0.700238
		HexNAc(2)Hex(5)	N[+1216]	29.98	7904500	0.586867
		HexNAc(2)Hex(6)	N[+1378]	29.99	0	0
		HexNAc(3)Hex(4)	N[+1257]	29.96	0	0
		HexNAc(4)Hex(3)Fuc(3)	N[+1737]	29.95	11570000	0.859011
		HexNAc(4)Hex(6)Fuc(3)	N[+2223]	29.99	0	0
		HexNAc(5)Hex(3)Fuc(1)	N[+1648]	29.95	0	0
		HexNAc(5)Hex(4)Fuc(1)	N[+1810]	29.94	0	0
		HexNAc(5)Hex(5)Fuc(2)	N[+2118]	29.98	0	0
		HexNAc(5)Hex(6)Fuc(1)NeuGc(2)	N[+2748]	29.97	0	0
		HexNAc(5)Hex(7)Fuc(1)NeuAc(2)	N[+2878]	8.95	31308000	2.32445
		HexNAc(5)Hex(7)Fuc(1)NeuGc(2)	N[+2910]	0.53	0	0
		HexNAc(5)Hex(8)	N[+2312]	29.96	1767700	0.131242
		HexNAc(5)Hex(9)Fuc(1)	N[+2620]	29.95	0	0
		HexNAc(6)Hex(10)Fuc(1)NeuAc(1)	N[+3276]	29.96	0	0
		HexNAc(6)Hex(11)Fuc(1)	N[+3147]	29.95	33687000	2.50108
		HexNAc(6)Hex(5)Fuc(2)	N[+2321]	29.95	0	0
		HexNAc(6)Hex(6)	N[+2191]	29.97	0	0
		HexNAc(6)Hex(6)NeuAc(1)	N[+2482]	29.99	0	0
		HexNAc(6)Hex(7)Fuc(1)NeuAc(2)	N[+3081]	29.95	32925000	2.44451
		HexNAc(6)Hex(7)Fuc(1)NeuAc(4)	N[+3663]	29.96	13685000	1.01604
		HexNAc(6)Hex(7)Fuc(4)	N[+2937]	29.95	1788600	0.132794
		HexNAc(6)Hex(7)NeuAc(4)	N[+3517]	29.95	0	0
		HexNAc(6)Hex(8)Fuc(1)NeuAc(1)	N[+2952]	29.95	0	0
		HexNAc(7)Hex(6)Fuc(1)	N[+2540]	29.95	0	0
		HexNAc(7)Hex(7)	N[+2556]	29.96	0	0
		HexNAc(7)Hex(7)Fuc(1)	N[+2702]	29.95	3651130	0.271077
		HexNAc(7)Hex(8)	N[+2718]	29.97	66380000	4.92836
		HexNAc(7)Hex(8)Fuc(1)	N[+2864]	29.95	0	0
		HexNAc(7)Hex(8)Fuc(1)NeuAc(4)	N[+4028]	29.95	8526300	0.633032
		HexNAc(7)Hex(8)Fuc(1)NeuGc(2)	N[+3478]	29.95	5017900	0.372552
		HexNAc(8)Hex(3)	N[+2111]	29.96	0	0
		HexNAc(8)Hex(3)Fuc(1)	N[+2257]	29.96	32913000	2.44361
		HexNAc(8)Hex(8)	N[+2921]	29.95	1491600	0.110743
		HexNAc(8)Hex(8)Fuc(1)	N[+3067]	29.95	882060	0.0654882
		HexNAc(8)Hex(9)Fuc(1)	N[+3229]	29.95	11354000	0.842974
		HexNAc(8)Hex(9)Fuc(1)NeuAc(3)	N[+4102]	29.96	1643100	0.121991
		HexNAc(9)Hex(10)	N[+3448]	29.96	11852500	0.879985
		HexNAc(9)Hex(10)Fuc(1)	N[+3594]	29.96	591650	0.0439269
		HexNAc(9)Hex(10)Fuc(1)NeuAc(4)	N[+4759]	29.94	13687000	1.01619
		HexNAc(9)Hex(3)	N[+2314]	14.12	0	0
		HexNAc(9)Hex(4)	N[+2476]	29.96	3664800	0.272092
		HexNAc(9)Hex(4)Fuc(1)	N[+2622]	29.95	18883000	1.40196
		HexNAc(9)Hex(6)Fuc(1)	N[+2946]	29.96	0	0
		HexNAc(9)Hex(9)Fuc(1)	N[+3432]	22	0	0
	717	HexNAc(10)Hex(10)Fuc(1)	N[+3797]	29.95	0	0
		HexNAc(10)Hex(7)	N[+3165]	29.96	0	0
		HexNAc(11)Hex(11)NeuGc(1)	N[+4324]	7.73	7831800	2.4949
		HexNAc(2)	N[+406]	29.96	9324900	2.97055
		HexNAc(2)Hex(10)	N[+2027]	29.95	0	0
		HexNAc(2)Hex(12)	N[+2351]	29.96	0	0
		HexNAc(2)Hex(3)	N[+892]	29.95	0	0
		HexNAc(2)Hex(4)Fuc(1)	N[+1200]	29.99	0	0
		HexNAc(2)Hex(5)	N[+1216]	29.97	0	0
		HexNAc(3)Hex(3)Fuc(2)	N[+1388]	29.96	0	0
		HexNAc(4)Hex(5)	N[+1623]	29.95	0	0
		HexNAc(4)Hex(6)	N[+1785]	29.97	0	0
		HexNAc(4)Hex(7)Fuc(2)	N[+2239]	29.95	0	0
		HexNAc(5)Hex(5)Fuc(1)	N[+1972]	29.95	0	0
		HexNAc(5)Hex(8)Fuc(4)	N[+2896]	29.96	172960000	55.0982
		HexNAc(6)Hex(10)Fuc(1)NeuGc(1)	N[+3292]	29.95	0	0
		HexNAc(6)Hex(5)Fuc(2)	N[+2321]	29.95	0	0
		HexNAc(6)Hex(6)	N[+2191]	29.96	0	0
		HexNAc(6)Hex(6)Fuc(1)	N[+2337]	29.96	7699300	2.45269
		HexNAc(6)Hex(6)Fuc(1)NeuGc(2)	N[+2951]	29.94	2959700	0.942844
		HexNAc(6)Hex(6)Fuc(2)	N[+2483]	29.95	20403000	6.49959
		HexNAc(6)Hex(6)Fuc(3)	N[+2629]	29.96	0	0
		HexNAc(6)Hex(7)	N[+2353]	29.94	6689400	2.13098
		HexNAc(6)Hex(7)Fuc(5)	N[+3083]	29.95	0	0
		HexNAc(6)Hex(7)NeuAc(4)	N[+3517]	29.95	6844900	2.18052
		HexNAc(7)Hex(3)	N[+1908]	29.96	0	0
		HexNAc(7)Hex(4)Fuc(2)	N[+2362]	29.95	0	0
		HexNAc(7)Hex(6)	N[+2394]	29.95	0	0
		HexNAc(7)Hex(8)	N[+2718]	29.95	0	0
		HexNAc(7)Hex(8)Fuc(1)NeuAc(4)	N[+4028]	29.96	0	0
		HexNAc(8)Hex(3)Fuc(1)	N[+2257]	29.94	0	0
		HexNAc(8)Hex(4)	N[+2273]	29.99	0	0
		HexNAc(8)Hex(5)	N[+2435]	29.97	3225500	1.02752
		HexNAc(8)Hex(5)Fuc(1)	N[+2581]	29.95	0	0
		HexNAc(8)Hex(8)Fuc(1)	N[+3067]	29.95	0	0
		HexNAc(8)Hex(9)	N[+3083]	29.95	0	0
		HexNAc(8)Hex(9)Fuc(1)	N[+3229]	26.81	0	0
		HexNAc(8)Hex(9)Fuc(1)NeuAc(3)	N[+4102]	29.96	8140900	2.59337
		HexNAc(8)Hex(9)Fuc(1)NeuAc(4)	N[+4394]	29.95	62075000	19.7747
		HexNAc(9)Hex(10)	N[+3448]	29.96	3919000	1.24844
		HexNAc(9)Hex(3)	N[+2314]	29.94	0	0
		HexNAc(9)Hex(6)	N[+2800]	29.95	1838600	0.585706
		HexNAc(9)Hex(6)Fuc(1)	N[+2946]	29.95	0	0
	801	HexNAc(1)	N[+203]	29.99	35506000	8.7666
		HexNAc(10)Hex(10)Fuc(1)	N[+3797]	29.97	2393000	0.590843
		HexNAc(10)Hex(7)	N[+3165]	29.99	0	0
		HexNAc(11)Hex(11)NeuAc(1)	N[+4308]	29.97	0	0
		HexNAc(11)Hex(11)NeuGc(1)	N[+4324]	29.96	0	0
		HexNAc(2)	N[+406]	29.97	82279000	20.3151
		HexNAc(2)Hex(1)	N[+568]	29.99	17706000	4.37169
		HexNAc(2)Hex(1)Fuc(1)	N[+714]	29.99	0	0
		HexNAc(2)Hex(11)	N[+2189]	29.99	0	0
		HexNAc(2)Hex(2)	N[+730]	29.97	0	0
		HexNAc(2)Hex(3)	N[+892]	29.97	0	0
		HexNAc(2)Hex(7)	N[+1541]	29.97	0	0
		HexNAc(2)Hex(9)	N[+1865]	30	0	0
		HexNAc(3)Hex(3)Fuc(1)	N[+1241]	29.98	17330800	4.27906
		HexNAc(4)Hex(3)Fuc(2)	N[+1591]	30	26466400	6.53468
		HexNAc(4)Hex(5)	N[+1623]	29.99	13363000	3.29939
		HexNAc(4)Hex(6)Fuc(2)	N[+2077]	29.97	0	0
		HexNAc(4)Hex(7)	N[+1947]	29.97	0	0
		HexNAc(5)Hex(4)Fuc(2)NeuAc(1)	N[+2247]	41.98	9254200	2.28491
		HexNAc(5)Hex(6)	N[+1988]	29.98	0	0
		HexNAc(5)Hex(6)Fuc(1)NeuGc(3)	N[+3055]	29.96	0	0
		HexNAc(5)Hex(6)NeuAc(1)NeuGc(2)	N[+2893]	29.96	0	0
		HexNAc(5)Hex(6)NeuGc(2)	N[+2602]	29.96	0	0
		HexNAc(6)Hex(10)Fuc(1)NeuGc(1)	N[+3292]	29.96	0	0
		HexNAc(6)Hex(3)	N[+1705]	29.96	0	0
		HexNAc(6)Hex(3)Fuc(2)	N[+1997]	29.96	0	0
		HexNAc(6)Hex(6)Fuc(3)	N[+2629]	29.99	9998300	2.46863
		HexNAc(6)Hex(7)Fuc(1)NeuAc(3)	N[+3372]	29.95	3082400	0.761059
		HexNAc(6)Hex(7)Fuc(4)	N[+2937]	30	0	0
		HexNAc(6)Hex(7)Fuc(5)	N[+3083]	29.98	5159200	1.27383
		HexNAc(6)Hex(9)	N[+2677]	29.96	0	0
		HexNAc(7)Hex(3)Fuc(1)	N[+2054]	29.99	43450000	10.728
		HexNAc(7)Hex(7)	N[+2556]	29.96	0	0
		HexNAc(7)Hex(8)	N[+2718]	29.96	0	0
		HexNAc(7)Hex(8)Fuc(1)NeuAc(2)	N[+3446]	29.96	0	0
		HexNAc(7)Hex(8)Fuc(1)NeuAc(4)	N[+4028]	29.97	50385000	12.4403
		HexNAc(7)Hex(8)Fuc(1)NeuGc(3)	N[+3785]	29.98	20876000	5.15438
		HexNAc(7)Hex(8)NeuGc(1)	N[+3025]	29.97	0	0
		HexNAc(8)Hex(3)	N[+2111]	29.97	0	0
		HexNAc(8)Hex(4)	N[+2273]	29.97	0	0
		HexNAc(8)Hex(6)	N[+2597]	29.97	0	0
		HexNAc(8)Hex(9)Fuc(1)	N[+3229]	29.97	0	0
		HexNAc(8)Hex(9)Fuc(1)NeuAc(4)	N[+4394]	29.96	0	0
		HexNAc(9)Hex(10)	N[+3448]	29.98	21740900	5.36793
		HexNAc(9)Hex(10)Fuc(1)	N[+3594]	29.97	0	0
		HexNAc(9)Hex(10)Fuc(1)NeuAc(4)	N[+4759]	29.96	8966400	2.21385
		HexNAc(9)Hex(3)	N[+2314]	29.99	0	0
		HexNAc(9)Hex(3)Fuc(1)	N[+2460]	30	0	0
		HexNAc(9)Hex(6)Fuc(1)	N[+2946]	29.98	37058000	9.14979
		HexNAc(9)Hex(9)Fuc(1)	N[+3432]	29.99	0	0
	1074	HexNAc(10)Hex(10)Fuc(1)	N[+3797]	29.97	2810000	1.01983
		HexNAc(10)Hex(7)	N[+3165]	29.95	0	0
		HexNAc(2)	N[+406]	29.98	21121800	7.66569
		HexNAc(2)Hex(1)Fuc(1)	N[+714]	29.98	15259000	5.53791
		HexNAc(2)Hex(11)	N[+2189]	29.95	0	0
		HexNAc(2)Hex(2)Fuc(1)	N[+876]	29.98	149790000	54.3629
		HexNAc(4)Hex(3)	N[+1298]	29.98	0	0
		HexNAc(4)Hex(3)Fuc(3)	N[+1737]	29.98	0	0
		HexNAc(4)Hex(5)Fuc(3)	N[+2061]	29.98	22084000	8.01489
		HexNAc(7)Hex(4)Fuc(1)	N[+2216]	29.98	35311000	12.8153
		HexNAc(8)Hex(8)Fuc(1)	N[+3067]	29.95	0	0
		HexNAc(9)Hex(10)Fuc(1)	N[+3594]	29.97	13837000	5.02183
		HexNAc(9)Hex(10)Fuc(1)NeuAc(4)	N[+4759]	29.96	2039200	0.740082
		HexNAc(9)Hex(6)	N[+2800]	30	13285000	4.82149
	1098	HexNAc(10)Hex(10)Fuc(1)	N[+3797]	29.99	18911500	1.2405
		HexNAc(10)Hex(7)	N[+3165]	29.98	24706800	1.62064
		HexNAc(11)Hex(11)NeuAc(1)	N[+4308]	29.96	139300000	9.13735
		HexNAc(2)Hex(2)	N[+730]	72.52	81049000	5.31639
		HexNAc(2)Hex(8)	N[+1703]	29.98	0	0
		HexNAc(3)Hex(6)Fuc(1)	N[+1728]	45.72	381120000	24.9995
		HexNAc(4)Hex(3)	N[+1298]	29.97	121240000	7.95271
		HexNAc(5)Hex(5)NeuGc(1)	N[+2133]	29.99	405980000	26.6302
		HexNAc(5)Hex(7)	N[+2150]	29.96	1435400	0.0941547
		HexNAc(5)Hex(8)Fuc(4)	N[+2896]	29.99	0	0
		HexNAc(6)Hex(11)Fuc(1)	N[+3147]	29.97	0	0
		HexNAc(6)Hex(3)	N[+1705]	29.96	0	0
		HexNAc(6)Hex(3)Fuc(2)	N[+1997]	29.97	0	0
		HexNAc(6)Hex(6)NeuAc(1)	N[+2482]	29.98	0	0
		HexNAc(6)Hex(8)NeuAc(1)	N[+2806]	29.96	5007600	0.328472
		HexNAc(6)Hex(9)Fuc(1)NeuAc(2)	N[+3405]	29.98	8587300	0.563282
		HexNAc(7)Hex(8)	N[+2718]	29.97	15395000	1.00983
		HexNAc(7)Hex(8)Fuc(1)	N[+2864]	29.98	57539000	3.77426
		HexNAc(8)Hex(3)Fuc(1)	N[+2257]	29.99	0	0
		HexNAc(8)Hex(6)	N[+2597]	29.99	37042000	2.42976
		HexNAc(8)Hex(7)	N[+2759]	29.98	0	0
		HexNAc(8)Hex(9)Fuc(1)	N[+3229]	29.96	29760000	1.9521
		HexNAc(8)Hex(9)Fuc(1)NeuAc(3)	N[+4102]	29.95	0	0
		HexNAc(8)Hex(9)Fuc(1)NeuAc(4)	N[+4394]	29.97	36521200	2.3956
		HexNAc(9)Hex(10)	N[+3448]	29.96	27935000	1.83239
		HexNAc(9)Hex(10)Fuc(1)	N[+3594]	29.99	5317700	0.348813
		HexNAc(9)Hex(10)Fuc(1)NeuAc(4)	N[+4759]	29.95	5476600	0.359236
		HexNAc(9)Hex(4)Fuc(1)	N[+2622]	106.43	0	0
		HexNAc(9)Hex(9)Fuc(1)	N[+3432]	29.97	122187900	8.01489
	1134	HexNAc(1)	N[+203]	29.97	0	0
		HexNAc(10)Hex(10)Fuc(1)	N[+3797]	29.95	13454700	0.67246
		HexNAc(11)Hex(11)NeuAc(1)	N[+4308]	29.98	6364000	0.31807
		HexNAc(11)Hex(11)NeuGc(1)	N[+4324]	29.96	21626800	1.0809
		HexNAc(2)	N[+406]	29.96	0	0
		HexNAc(2)Hex(12)	N[+2351]	29.97	8443800	0.422017
		HexNAc(2)Hex(4)Fuc(1)	N[+1200]	29.99	0	0
		HexNAc(2)Hex(5)	N[+1216]	30	252930000	12.6413
		HexNAc(2)Hex(5)Fuc(1)	N[+1362]	29.99	0	0
		HexNAc(2)Hex(7)	N[+1541]	29.97	0	0
		HexNAc(2)Hex(8)	N[+1703]	29.96	1210300	0.0604902
		HexNAc(3)Hex(3)Fuc(2)	N[+1388]	29.97	0	0
		HexNAc(3)Hex(5)	N[+1420]	30	37230000	1.86074
		HexNAc(4)Hex(4)	N[+1461]	30	0	0
		HexNAc(4)Hex(5)Fuc(3)	N[+2061]	29.96	0	0
		HexNAc(4)Hex(6)	N[+1785]	29.97	39103000	1.95435
		HexNAc(4)Hex(6)Fuc(2)	N[+2077]	29.97	0	0
		HexNAc(4)Hex(6)Fuc(3)	N[+2223]	29.97	26636000	1.33125
		HexNAc(5)Hex(3)Fuc(1)	N[+1648]	29.99	35768000	1.78767
		HexNAc(5)Hex(4)Fuc(1)	N[+1810]	29.96	39844000	1.99138
		HexNAc(5)Hex(5)Fuc(2)	N[+2118]	29.97	0	0
		HexNAc(5)Hex(6)	N[+1988]	29.95	0	0
		HexNAc(5)Hex(7)	N[+2150]	29.95	0	0
		HexNAc(5)Hex(8)	N[+2312]	29.96	0	0
		HexNAc(5)Hex(8)Fuc(4)	N[+2896]	29.98	15121000	0.755741
		HexNAc(6)Hex(10)Fuc(1)NeuAc(1)	N[+3276]	29.97	505573900	25.2684
		HexNAc(6)Hex(11)Fuc(1)	N[+3147]	29.98	14279000	0.713658
		HexNAc(6)Hex(3)Fuc(1)	N[+1851]	29.99	0	0
		HexNAc(6)Hex(3)Fuc(2)	N[+1997]	29.95	0	0
		HexNAc(6)Hex(3)Fuc(3)	N[+2143]	29.98	0	0
		HexNAc(6)Hex(5)Fuc(1)	N[+2175]	29.95	0	0
		HexNAc(6)Hex(5)Fuc(2)	N[+2321]	29.95	0	0
		HexNAc(6)Hex(6)Fuc(2)	N[+2483]	29.99	0	0
		HexNAc(6)Hex(6)Fuc(3)	N[+2629]	29.96	9882300	0.493913
		HexNAc(6)Hex(7)	N[+2353]	29.96	3414200	0.17064
		HexNAc(6)Hex(7)Fuc(1)	N[+2499]	29.96	0	0
		HexNAc(6)Hex(7)Fuc(1)NeuAc(4)	N[+3663]	29.97	77043000	3.85057
		HexNAc(6)Hex(7)Fuc(4)	N[+2937]	29.97	0	0
		HexNAc(6)Hex(9)Fuc(1)NeuAc(2)	N[+3405]	29.95	0	0
		HexNAc(7)Hex(4)	N[+2070]	29.97	16609600	0.83014
		HexNAc(7)Hex(4)Fuc(1)	N[+2216]	29.98	0	0
		HexNAc(7)Hex(4)Fuc(2)	N[+2362]	29.96	3683300	0.18409
		HexNAc(7)Hex(6)Fuc(1)NeuAc(4)	N[+3704]	29.96	0	0
		HexNAc(7)Hex(8)	N[+2718]	29.99	6666600	0.333194
		HexNAc(7)Hex(8)Fuc(1)	N[+2864]	29.95	1593000	0.0796174
		HexNAc(7)Hex(8)Fuc(1)NeuAc(4)	N[+4028]	29.97	30440600	1.52141
		HexNAc(8)Hex(3)	N[+2111]	29.95	0	0
		HexNAc(8)Hex(3)Fuc(1)	N[+2257]	29.96	3117800	0.155826
		HexNAc(8)Hex(5)Fuc(1)	N[+2581]	29.96	0	0
		HexNAc(8)Hex(7)	N[+2759]	29.97	4720800	0.235943
		HexNAc(8)Hex(8)Fuc(1)	N[+3067]	29.94	0	0
		HexNAc(8)Hex(9)	N[+3083]	29.97	13713000	0.685369
		HexNAc(8)Hex(9)Fuc(1)NeuAc(3)	N[+4102]	29.97	46109000	2.30451
		HexNAc(8)Hex(9)Fuc(1)NeuAc(4)	N[+4394]	29.95	0	0
		HexNAc(9)Hex(10)	N[+3448]	29.98	102935900	5.14469
		HexNAc(9)Hex(10)Fuc(1)	N[+3594]	29.98	448839100	22.4328
		HexNAc(9)Hex(10)Fuc(1)NeuAc(4)	N[+4759]	27.7	6761100	0.337917
		HexNAc(9)Hex(3)	N[+2314]	29.95	0	0
		HexNAc(9)Hex(3)Fuc(1)	N[+2460]	29.95	0	0
		HexNAc(9)Hex(4)Fuc(1)	N[+2622]	29.97	176935000	8.84313
		HexNAc(9)Hex(6)	N[+2800]	29.95	4659800	0.232895
		HexNAc(9)Hex(6)Fuc(1)	N[+2946]	29.97	0	0
		HexNAc(9)Hex(9)Fuc(1)	N[+3432]	29.97	26110200	1.30498
	1158	HexNAc(10)Hex(10)Fuc(1)	N[+3797]	29.98	11144000	1.49022
		HexNAc(4)Hex(3)Fuc(3)	N[+1737]	29.99	0	0
		HexNAc(5)Hex(5)	N[+1826]	29.99	23185000	3.10039
		HexNAc(5)Hex(5)Fuc(2)	N[+2118]	30	64155000	8.57905
		HexNAc(5)Hex(6)Fuc(3)	N[+2426]	29.98	0	0
		HexNAc(6)Hex(5)Fuc(1)	N[+2175]	29.96	0	0
		HexNAc(6)Hex(7)Fuc(1)NeuAc(4)	N[+3663]	29.97	12649000	1.69147
		HexNAc(6)Hex(9)	N[+2677]	29.97	5320900	0.711531
		HexNAc(7)Hex(7)Fuc(1)NeuAc(4)	N[+3866]	29.98	55916000	7.4773
		HexNAc(7)Hex(8)Fuc(1)NeuGc(3)	N[+3785]	29.96	5446800	0.728367
		HexNAc(7)Hex(8)NeuGc(1)	N[+3025]	29.98	12520000	1.67422
		HexNAc(8)Hex(9)Fuc(1)NeuAc(4)	N[+4394]	29.97	414594000	55.4411
		HexNAc(9)Hex(10)	N[+3448]	29.97	79836100	10.676
		HexNAc(9)Hex(10)Fuc(1)	N[+3594]	29.97	16949000	2.26649
		HexNAc(9)Hex(10)Fuc(1)NeuAc(4)	N[+4759]	29.98	46094000	6.16387
	1173	HexNAc(1)	N[+203]	29.95	49280400	31.2864
		HexNAc(10)Hex(10)Fuc(1)	N[+3797]	29.94	0	0
		HexNAc(10)Hex(7)	N[+3165]	29.94	0	0
		HexNAc(2)	N[+406]	29.95	6338600	4.02416
		HexNAc(2)Hex(1)	N[+568]	29.96	0	0
		HexNAc(2)Hex(1)Fuc(1)	N[+714]	29.97	0	0
		HexNAc(2)Hex(2)	N[+730]	29.95	22220000	14.1067
		HexNAc(5)Hex(4)	N[+1664]	29.96	15781000	10.0188
		HexNAc(5)Hex(7)	N[+2150]	29.97	0	0
		HexNAc(6)Hex(11)Fuc(1)	N[+3147]	29.96	0	0
		HexNAc(6)Hex(6)Fuc(1)	N[+2337]	18.41	33201600	21.0786
		HexNAc(6)Hex(7)	N[+2353]	29.94	17254000	10.954
		HexNAc(7)Hex(6)	N[+2394]	21.95	0	0
		HexNAc(7)Hex(7)	N[+2556]	14.86	0	0
		HexNAc(7)Hex(8)Fuc(1)	N[+2864]	4.13	0	0
		HexNAc(7)Hex(8)Fuc(1)NeuAc(4)	N[+4028]	29.97	0	0
		HexNAc(8)Hex(9)	N[+3083]	29.94	0	0
		HexNAc(9)Hex(10)	N[+3448]	13.36	13438000	8.53133
		HexNAc(9)Hex(3)Fuc(1)	N[+2460]	6.18	0	0
		HexNAc(9)Hex(4)	N[+2476]	29.98	0	0
		HexNAc(9)Hex(9)Fuc(1)	N[+3432]	29.96	0	0
	1194	HexNAc(1)	N[+203]	30	55684000	11.814
		HexNAc(10)Hex(10)Fuc(1)	N[+3797]	29.98	61192900	12.9828
		HexNAc(11)Hex(11)NeuAc(1)	N[+4308]	29.97	63905000	13.5582
		HexNAc(2)Hex(1)	N[+568]	29.98	19270000	4.08835
		HexNAc(2)Hex(1)Fuc(1)	N[+714]	29.95	10684000	2.26673
		HexNAc(2)Hex(10)	N[+2027]	29.97	0	0
		HexNAc(2)Hex(11)	N[+2189]	29.97	0	0
		HexNAc(2)Hex(2)	N[+730]	29.98	26000700	5.51635
		HexNAc(2)Hex(4)	N[+1054]	29.98	0	0
		HexNAc(2)Hex(8)	N[+1703]	29.97	0	0
		HexNAc(3)Hex(3)Fuc(1)	N[+1241]	29.95	0	0
		HexNAc(3)Hex(4)Fuc(2)	N[+1550]	29.97	0	0
		HexNAc(4)Hex(5)Fuc(1)	N[+1769]	30	6881600	1.46001
		HexNAc(4)Hex(5)Fuc(3)NeuAc(2)	N[+2643]	44.67	19840600	4.20941
		HexNAc(4)Hex(5)Fuc(4)	N[+2207]	29.97	0	0
		HexNAc(4)Hex(6)Fuc(2)	N[+2077]	29.97	0	0
		HexNAc(4)Hex(7)Fuc(1)	N[+2093]	29.97	0	0
		HexNAc(5)Hex(4)	N[+1664]	29.95	0	0
		HexNAc(5)Hex(6)Fuc(1)	N[+2134]	29.97	0	0
		HexNAc(5)Hex(7)	N[+2150]	29.97	0	0
		HexNAc(5)Hex(7)Fuc(1)	N[+2296]	29.98	0	0
		HexNAc(5)Hex(8)Fuc(1)	N[+2458]	29.97	0	0
		HexNAc(5)Hex(8)Fuc(4)	N[+2896]	29.99	0	0
		HexNAc(5)Hex(9)Fuc(1)	N[+2620]	29.97	0	0
		HexNAc(6)Hex(10)Fuc(1)NeuGc(1)	N[+3292]	29.96	1598200	0.339077
		HexNAc(6)Hex(3)Fuc(2)	N[+1997]	29.97	0	0
		HexNAc(6)Hex(3)Fuc(3)	N[+2143]	29.99	0	0
		HexNAc(6)Hex(4)Fuc(2)	N[+2159]	70.04	23101000	4.90115
		HexNAc(6)Hex(6)	N[+2191]	29.97	0	0
		HexNAc(6)Hex(6)Fuc(1)NeuGc(2)	N[+2951]	29.96	0	0
		HexNAc(6)Hex(6)Fuc(3)	N[+2629]	29.97	0	0
		HexNAc(6)Hex(7)Fuc(1)NeuAc(1)	N[+2790]	29.97	0	0
		HexNAc(6)Hex(7)Fuc(1)NeuAc(3)	N[+3372]	29.97	4146600	0.879749
		HexNAc(6)Hex(7)Fuc(1)NeuAc(4)	N[+3663]	29.96	0	0
		HexNAc(6)Hex(7)Fuc(4)NeuAc(1)	N[+3228]	29.96	0	0
		HexNAc(6)Hex(7)NeuAc(1)	N[+2644]	37.82	9803400	2.07991
		HexNAc(7)Hex(3)	N[+1908]	29.97	0	0
		HexNAc(7)Hex(4)Fuc(1)	N[+2216]	29.97	0	0
		HexNAc(7)Hex(6)Fuc(1)NeuAc(4)	N[+3704]	29.97	33417000	7.0898
		HexNAc(7)Hex(7)Fuc(1)	N[+2702]	29.98	1771500	0.375844
		HexNAc(7)Hex(8)Fuc(1)	N[+2864]	29.97	0	0
		HexNAc(7)Hex(8)Fuc(1)NeuGc(2)	N[+3478]	29.96	0	0
		HexNAc(7)Hex(8)NeuAc(1)	N[+3009]	30	4063500	0.862119
		HexNAc(8)Hex(5)	N[+2435]	29.97	88071000	18.6853
		HexNAc(8)Hex(5)Fuc(1)	N[+2581]	30	0	0
		HexNAc(8)Hex(8)	N[+2921]	29.97	0	0
		HexNAc(8)Hex(8)Fuc(1)	N[+3067]	29.99	16830000	3.57068
		HexNAc(8)Hex(9)Fuc(1)NeuAc(3)	N[+4102]	29.96	0	0
		HexNAc(8)Hex(9)Fuc(1)NeuAc(4)	N[+4394]	29.95	0	0
		HexNAc(9)Hex(10)	N[+3448]	29.99	0	0
		HexNAc(9)Hex(10)Fuc(1)	N[+3594]	29.97	0	0
		HexNAc(9)Hex(10)Fuc(1)NeuAc(4)	N[+4759]	29.97	4328800	0.918405
		HexNAc(9)Hex(4)	N[+2476]	29.97	0	0
		HexNAc(9)Hex(4)Fuc(1)	N[+2622]	30	20749000	4.40214
		HexNAc(9)Hex(9)Fuc(1)	N[+3432]	29.97	0	0

## Sheet: N-glycomics from Vero
Type	Position	Starting position	Ending position	Peptide < ProteinMetrics Confidential >	Glycans NHFAGNa	Modification Type(s)	Observed m/z	z	Observed (M+H)	Calc. mass (M+H)	Mass error (ppm)	Starting position	Score	# of unique peptides	Protein Name	Scan Time	intensity
N-Glyco	17	6	18	L.VLLPLVSSQC[+57.021]VN[+1907.714]L.T	HexNAc(7)Hex(3)	N[+1908]	1117.19	3	3349.55	3349.52	7.2	6	29.97	1449	>sp|P0DTC2|SPIKE_SARS2 Spike glycoprotein OS=Severe acute respiratory syndrome coronavirus 2 OX=2697049 GN=S PE=1 SV=1	99.4925	0
N-Glyco	17	6	24	L.VLLPLVSSQC[+57.021]VN[+406.159]LTTRTQL.P	HexNAc(2)	N[+406]	850.111	3	2548.32	2548.35	-13.9	6	29.97	1449	>sp|P0DTC2|SPIKE_SARS2 Spike glycoprotein OS=Severe acute respiratory syndrome coronavirus 2 OX=2697049 GN=S PE=1 SV=1	56.2934	12852000
N-Glyco	17	6	28	L.VLLPLVSSQC[+57.021]VN[+4102.455]LTTRTQLPPAY.T	HexNAc(8)Hex(9)Fuc(1)NeuAc(3)	N[+4102]	834.999	8	6672.94	6672.86	13.1	6	29.95	1449	>sp|P0DTC2|SPIKE_SARS2 Spike glycoprotein OS=Severe acute respiratory syndrome coronavirus 2 OX=2697049 GN=S PE=1 SV=1	96.7129	0
N-Glyco	17	6	28	L.VLLPLVSSQC[+57.021]VN[+1996.750]LTTRTQLPPAY.T	HexNAc(6)Hex(3)Fuc(2)	N[+1997]	653.17	7	4566.15	4567.15	0.2	6	29.97	1449	>sp|P0DTC2|SPIKE_SARS2 Spike glycoprotein OS=Severe acute respiratory syndrome coronavirus 2 OX=2697049 GN=S PE=1 SV=1	85.6905	0
N-Glyco	17	6	28	L.VLLPLVSSQC[+57.021]VN[+2800.031]LTTRTQLPPAY.T	HexNAc(9)Hex(6)	N[+2800]	537.86	10	5369.54	5370.43	20	6	29.97	1449	>sp|P0DTC2|SPIKE_SARS2 Spike glycoprotein OS=Severe acute respiratory syndrome coronavirus 2 OX=2697049 GN=S PE=1 SV=1	44.4248	5230900
N-Glyco	17	6	28	L.VLLPLVSSQC[+57.021]VN[+2800.031]LTTRTQLPPAY.T	HexNAc(9)Hex(6)	N[+2800]	537.957	10	5370.51	5370.43	13.8	6	29.97	1449	>sp|P0DTC2|SPIKE_SARS2 Spike glycoprotein OS=Severe acute respiratory syndrome coronavirus 2 OX=2697049 GN=S PE=1 SV=1	44.5253	10352000
N-Glyco	17	8	18	L.LPLVSSQC[+57.021]VN[+203.079]L.T	HexNAc(1)	N[+203]	716.884	2	1432.76	1432.74	17.1	8	29.98	1449	>sp|P0DTC2|SPIKE_SARS2 Spike glycoprotein OS=Severe acute respiratory syndrome coronavirus 2 OX=2697049 GN=S PE=1 SV=1	49.5402	5425900
N-Glyco	17	8	24	L.LPLVSSQC[+57.021]VN[+3797.380]LTTRTQL.P	HexNAc(10)Hex(10)Fuc(1)	N[+3797]	1146.3	5	5727.45	5727.42	4.4	8	29.95	1449	>sp|P0DTC2|SPIKE_SARS2 Spike glycoprotein OS=Severe acute respiratory syndrome coronavirus 2 OX=2697049 GN=S PE=1 SV=1	107.228	1838600
N-Glyco	17	8	24	L.LPLVSSQC[+57.021]VN[+1606.587]LTTRTQL.P	HexNAc(4)Hex(4)Fuc(1)	N[+1607]	1179.56	3	3536.68	3536.63	14	8	29.96	1449	>sp|P0DTC2|SPIKE_SARS2 Spike glycoprotein OS=Severe acute respiratory syndrome coronavirus 2 OX=2697049 GN=S PE=1 SV=1	110.277	0
N-Glyco	17	8	32	L.LPLVSSQC[+57.021]VN[+1095.397]LTTRTQLPPAYTNSF.T	HexNAc(3)Hex(3)	N[+1095]	1301.63	3	3902.88	3902.84	10.1	8	29.96	1449	>sp|P0DTC2|SPIKE_SARS2 Spike glycoprotein OS=Severe acute respiratory syndrome coronavirus 2 OX=2697049 GN=S PE=1 SV=1	76.3299	0
N-Glyco	17	8	32	L.LPLVSSQC[+57.021]VN[+2361.883]LTTRTQLPPAYTNSF.T	HexNAc(7)Hex(4)Fuc(2)	N[+2362]	862.407	6	5169.4	5169.32	16	8	29.96	1449	>sp|P0DTC2|SPIKE_SARS2 Spike glycoprotein OS=Severe acute respiratory syndrome coronavirus 2 OX=2697049 GN=S PE=1 SV=1	52.4415	28037000
N-Glyco	17	8	32	L.LPLVSSQC[+57.021]VN[+3067.115]LTTRTQLPPAYTNSF.T	HexNAc(8)Hex(8)Fuc(1)	N[+3067]	588.369	10	5874.62	5874.56	11.4	8	29.97	1449	>sp|P0DTC2|SPIKE_SARS2 Spike glycoprotein OS=Severe acute respiratory syndrome coronavirus 2 OX=2697049 GN=S PE=1 SV=1	55.8952	2852500
N-Glyco	17	8	32	L.LPLVSSQC[+57.021]VN[+3165.164]LTTRTQLPPAYTNSF.T	HexNAc(10)Hex(7)	N[+3165]	664.408	9	5971.62	5972.6	2.7	8	29.99	1449	>sp|P0DTC2|SPIKE_SARS2 Spike glycoprotein OS=Severe acute respiratory syndrome coronavirus 2 OX=2697049 GN=S PE=1 SV=1	35.6289	5798500
N-Glyco	17	9	24	L.PLVSSQC[+57.021]VN[+3594.301]LTTRTQL.P	HexNAc(9)Hex(10)Fuc(1)	N[+3594]	542.03	10	5411.24	5411.26	-4.3	9	29.96	1449	>sp|P0DTC2|SPIKE_SARS2 Spike glycoprotein OS=Severe acute respiratory syndrome coronavirus 2 OX=2697049 GN=S PE=1 SV=1	110.478	7046600
N-Glyco	17	9	24	L.PLVSSQC[+57.021]VN[+406.159]LTTRTQL.P	HexNAc(2)	N[+406]	556.544	4	2223.16	2223.12	17.4	9	29.98	1449	>sp|P0DTC2|SPIKE_SARS2 Spike glycoprotein OS=Severe acute respiratory syndrome coronavirus 2 OX=2697049 GN=S PE=1 SV=1	12.7142	0
N-Glyco	17	9	28	L.PLVSSQC[+57.021]VN[+3432.248]LTTRTQLPPAY.T	HexNAc(9)Hex(9)Fuc(1)	N[+3432]	947.249	6	5678.46	5677.41	7.5	9	29.96	1449	>sp|P0DTC2|SPIKE_SARS2 Spike glycoprotein OS=Severe acute respiratory syndrome coronavirus 2 OX=2697049 GN=S PE=1 SV=1	68.4348	0
N-Glyco	17	9	28	L.PLVSSQC[+57.021]VN[+2295.824]LTTRTQLPPAY.T	HexNAc(5)Hex(7)Fuc(1)	N[+2296]	909.214	5	4542.04	4540.99	10.7	9	29.97	1449	>sp|P0DTC2|SPIKE_SARS2 Spike glycoprotein OS=Severe acute respiratory syndrome coronavirus 2 OX=2697049 GN=S PE=1 SV=1	49.6034	0
N-Glyco	17	9	28	L.PLVSSQC[+57.021]VN[+2076.750]LTTRTQLPPAY.T	HexNAc(4)Hex(6)Fuc(2)	N[+2077]	864.995	5	4320.94	4321.91	7.7	9	29.98	1449	>sp|P0DTC2|SPIKE_SARS2 Spike glycoprotein OS=Severe acute respiratory syndrome coronavirus 2 OX=2697049 GN=S PE=1 SV=1	56.4336	40210000
N-Glyco	17	9	28	L.PLVSSQC[+57.021]VN[+2459.931]LTTRTQLPPAY.T	HexNAc(9)Hex(3)Fuc(1)	N[+2460]	523.572	9	4704.09	4705.1	0.4	9	29.98	1449	>sp|P0DTC2|SPIKE_SARS2 Spike glycoprotein OS=Severe acute respiratory syndrome coronavirus 2 OX=2697049 GN=S PE=1 SV=1	37.6209	0
N-Glyco	17	9	32	L.PLVSSQC[+57.021]VN[+2475.926]LTTRTQLPPAYTNSF.T	HexNAc(9)Hex(4)	N[+2476]	739.461	7	5170.18	5170.28	-19.6	9	29.96	1449	>sp|P0DTC2|SPIKE_SARS2 Spike glycoprotein OS=Severe acute respiratory syndrome coronavirus 2 OX=2697049 GN=S PE=1 SV=1	38.3347	0
N-Glyco	17	9	32	L.PLVSSQC[+57.021]VN[+2619.930]LTTRTQLPPAYTNSF.T	HexNAc(5)Hex(9)Fuc(1)	N[+2620]	1063.67	5	5314.34	5314.29	10.8	9	29.96	1449	>sp|P0DTC2|SPIKE_SARS2 Spike glycoprotein OS=Severe acute respiratory syndrome coronavirus 2 OX=2697049 GN=S PE=1 SV=1	108.859	0
N-Glyco	17	9	32	L.PLVSSQC[+57.021]VN[+1581.555]LTTRTQLPPAYTNSF.T	HexNAc(3)Hex(6)	N[+1582]	713.489	6	4275.9	4275.91	-3.2	9	29.97	1449	>sp|P0DTC2|SPIKE_SARS2 Spike glycoprotein OS=Severe acute respiratory syndrome coronavirus 2 OX=2697049 GN=S PE=1 SV=1	67.5399	5399600
N-Glyco	17	9	32	L.PLVSSQC[+57.021]VN[+1864.634]LTTRTQLPPAYTNSF.T	HexNAc(2)Hex(9)	N[+1865]	912.613	5	4559.04	4558.99	10.5	9	29.97	1449	>sp|P0DTC2|SPIKE_SARS2 Spike glycoprotein OS=Severe acute respiratory syndrome coronavirus 2 OX=2697049 GN=S PE=1 SV=1	66.4718	0
N-Glyco	17	9	32	L.PLVSSQC[+57.021]VN[+2475.926]LTTRTQLPPAYTNSF.T	HexNAc(9)Hex(4)	N[+2476]	470.945	11	5170.33	5170.28	8.5	9	29.97	1449	>sp|P0DTC2|SPIKE_SARS2 Spike glycoprotein OS=Severe acute respiratory syndrome coronavirus 2 OX=2697049 GN=S PE=1 SV=1	89.4463	0
N-Glyco	17	9	32	L.PLVSSQC[+57.021]VN[+2676.952]LTTRTQLPPAYTNSF.T	HexNAc(6)Hex(9)	N[+2677]	537.945	10	5370.39	5371.31	15.7	9	29.97	1449	>sp|P0DTC2|SPIKE_SARS2 Spike glycoprotein OS=Severe acute respiratory syndrome coronavirus 2 OX=2697049 GN=S PE=1 SV=1	36.5845	0
N-Glyco	17	11	18	L.VSSQC[+57.021]VN[+3797.380]L.T	HexNAc(10)Hex(10)Fuc(1)	N[+3797]	941.353	5	4702.73	4703.81	-16.3	11	29.96	1449	>sp|P0DTC2|SPIKE_SARS2 Spike glycoprotein OS=Severe acute respiratory syndrome coronavirus 2 OX=2697049 GN=S PE=1 SV=1	8.5716	0
N-Glyco	17	11	18	L.VSSQC[+57.021]VN[+4758.682]L.T	HexNAc(9)Hex(10)Fuc(1)NeuAc(4)	N[+4759]	1133.82	5	5665.09	5665.12	-4.2	11	29.96	1449	>sp|P0DTC2|SPIKE_SARS2 Spike glycoprotein OS=Severe acute respiratory syndrome coronavirus 2 OX=2697049 GN=S PE=1 SV=1	108.375	0
N-Glyco	17	11	18	L.VSSQC[+57.021]VN[+2910.005]L.T	HexNAc(5)Hex(7)Fuc(1)NeuGc(2)	N[+2910]	546.059	7	3816.37	3816.44	-18.2	11	29.97	1449	>sp|P0DTC2|SPIKE_SARS2 Spike glycoprotein OS=Severe acute respiratory syndrome coronavirus 2 OX=2697049 GN=S PE=1 SV=1	47.7941	44546000
N-Glyco	17	11	18	L.VSSQC[+57.021]VN[+3165.164]L.T	HexNAc(10)Hex(7)	N[+3165]	1357.87	3	4071.58	4071.6	-3.8	11	29.97	1449	>sp|P0DTC2|SPIKE_SARS2 Spike glycoprotein OS=Severe acute respiratory syndrome coronavirus 2 OX=2697049 GN=S PE=1 SV=1	0.801	0
N-Glyco	17	11	24	L.VSSQC[+57.021]VN[+2075.730]LTTRTQL.P	HexNAc(4)Hex(6)NeuAc(1)	N[+2076]	921.395	4	3682.56	3682.55	2.1	11	30	1449	>sp|P0DTC2|SPIKE_SARS2 Spike glycoprotein OS=Severe acute respiratory syndrome coronavirus 2 OX=2697049 GN=S PE=1 SV=1	11.0583	7243700
N-Glyco	17	11	24	L.VSSQC[+57.021]VN[+2012.745]LTTRTQL.P	HexNAc(6)Hex(4)Fuc(1)	N[+2013]	1207.18	3	3619.54	3619.57	-8.4	11	30	1449	>sp|P0DTC2|SPIKE_SARS2 Spike glycoprotein OS=Severe acute respiratory syndrome coronavirus 2 OX=2697049 GN=S PE=1 SV=1	21.6925	43268000
N-Glyco	17	11	28	L.VSSQC[+57.021]VN[+1736.650]LTTRTQLPPAY.T	HexNAc(4)Hex(3)Fuc(3)	N[+1737]	419.978	9	3771.74	3771.68	16.7	11	29.97	1449	>sp|P0DTC2|SPIKE_SARS2 Spike glycoprotein OS=Severe acute respiratory syndrome coronavirus 2 OX=2697049 GN=S PE=1 SV=1	90.135	0
N-Glyco	17	11	28	L.VSSQC[+57.021]VN[+3594.301]LTTRTQLPPAY.T	HexNAc(9)Hex(10)Fuc(1)	N[+3594]	469.945	12	5628.25	5629.33	-12.5	11	29.97	1449	>sp|P0DTC2|SPIKE_SARS2 Spike glycoprotein OS=Severe acute respiratory syndrome coronavirus 2 OX=2697049 GN=S PE=1 SV=1	17.2828	99443000
N-Glyco	17	11	28	L.VSSQC[+57.021]VN[+4758.682]LTTRTQLPPAY.T	HexNAc(9)Hex(10)Fuc(1)NeuAc(4)	N[+4759]	971.256	7	6792.75	6793.71	6.5	11	29.97	1449	>sp|P0DTC2|SPIKE_SARS2 Spike glycoprotein OS=Severe acute respiratory syndrome coronavirus 2 OX=2697049 GN=S PE=1 SV=1	10.9761	0
N-Glyco	17	11	28	L.VSSQC[+57.021]VN[+3797.380]LTTRTQLPPAY.T	HexNAc(10)Hex(10)Fuc(1)	N[+3797]	730.065	8	5833.47	5832.41	10.1	11	29.98	1449	>sp|P0DTC2|SPIKE_SARS2 Spike glycoprotein OS=Severe acute respiratory syndrome coronavirus 2 OX=2697049 GN=S PE=1 SV=1	26.9902	35525000
N-Glyco	17	11	32	L.VSSQC[+57.021]VN[+1930.692]LTTRTQLPPAYTNSF.T	HexNAc(4)Hex(6)Fuc(1)	N[+1931]	1471.98	3	4413.92	4414.91	3.6	11	29.96	1449	>sp|P0DTC2|SPIKE_SARS2 Spike glycoprotein OS=Severe acute respiratory syndrome coronavirus 2 OX=2697049 GN=S PE=1 SV=1	61.9752	0
N-Glyco	17	11	32	L.VSSQC[+57.021]VN[+3432.248]LTTRTQLPPAYTNSF.T	HexNAc(9)Hex(9)Fuc(1)	N[+3432]	592.457	10	5915.5	5916.47	7.1	11	29.97	1449	>sp|P0DTC2|SPIKE_SARS2 Spike glycoprotein OS=Severe acute respiratory syndrome coronavirus 2 OX=2697049 GN=S PE=1 SV=1	40.6651	6185900
N-Glyco	17	11	32	L.VSSQC[+57.021]VN[+3432.248]LTTRTQLPPAYTNSF.T	HexNAc(9)Hex(9)Fuc(1)	N[+3432]	592.463	10	5915.56	5916.47	16.8	11	29.97	1449	>sp|P0DTC2|SPIKE_SARS2 Spike glycoprotein OS=Severe acute respiratory syndrome coronavirus 2 OX=2697049 GN=S PE=1 SV=1	52.6917	0
N-Glyco	17	11	32	L.VSSQC[+57.021]VN[+4028.418]LTTRTQLPPAYTNSF.T	HexNAc(7)Hex(8)Fuc(1)NeuAc(4)	N[+4028]	592.973	11	6512.63	6512.64	-1.1	11	29.97	1449	>sp|P0DTC2|SPIKE_SARS2 Spike glycoprotein OS=Severe acute respiratory syndrome coronavirus 2 OX=2697049 GN=S PE=1 SV=1	31.2221	27278000
N-Glyco	17	11	32	L.VSSQC[+57.021]VN[+4028.418]LTTRTQLPPAYTNSF.T	HexNAc(7)Hex(8)Fuc(1)NeuAc(4)	N[+4028]	501.983	13	6513.7	6512.64	9	11	29.97	1449	>sp|P0DTC2|SPIKE_SARS2 Spike glycoprotein OS=Severe acute respiratory syndrome coronavirus 2 OX=2697049 GN=S PE=1 SV=1	41.6146	6449200
N-Glyco	17	11	32	L.VSSQC[+57.021]VN[+4323.544]LTTRTQLPPAYTNSF.T	HexNAc(11)Hex(11)NeuGc(1)	N[+4324]	568.323	12	6808.79	6807.76	3.7	11	29.97	1449	>sp|P0DTC2|SPIKE_SARS2 Spike glycoprotein OS=Severe acute respiratory syndrome coronavirus 2 OX=2697049 GN=S PE=1 SV=1	33.0634	6381600
N-Glyco	17	11	32	L.VSSQC[+57.021]VN[+406.159]LTTRTQLPPAYTNSF.T	HexNAc(2)	N[+406]	964.127	3	2890.37	2890.38	-4.2	11	29.98	1449	>sp|P0DTC2|SPIKE_SARS2 Spike glycoprotein OS=Severe acute respiratory syndrome coronavirus 2 OX=2697049 GN=S PE=1 SV=1	51.7686	11904000
N-Glyco	17	11	32	L.VSSQC[+57.021]VN[+2937.078]LTTRTQLPPAYTNSF.T	HexNAc(6)Hex(7)Fuc(4)	N[+2937]	678.665	8	5422.27	5421.3	-6.1	11	29.98	1449	>sp|P0DTC2|SPIKE_SARS2 Spike glycoprotein OS=Severe acute respiratory syndrome coronavirus 2 OX=2697049 GN=S PE=1 SV=1	49.4105	0
N-Glyco	17	11	32	L.VSSQC[+57.021]VN[+3229.168]LTTRTQLPPAYTNSF.T	HexNAc(8)Hex(9)Fuc(1)	N[+3229]	715.067	8	5713.48	5713.39	17.1	11	29.98	1449	>sp|P0DTC2|SPIKE_SARS2 Spike glycoprotein OS=Severe acute respiratory syndrome coronavirus 2 OX=2697049 GN=S PE=1 SV=1	24.52	14727000
N-Glyco	17	11	37	L.VSSQC[+57.021]VN[+3594.301]LTTRTQLPPAYTNSFTRGVY.Y	HexNAc(9)Hex(10)Fuc(1)	N[+3594]	832.734	8	6654.82	6654.82	-0.3	11	29.95	1449	>sp|P0DTC2|SPIKE_SARS2 Spike glycoprotein OS=Severe acute respiratory syndrome coronavirus 2 OX=2697049 GN=S PE=1 SV=1	56.233	0
N-Glyco	17	11	37	L.VSSQC[+57.021]VN[+2142.808]LTTRTQLPPAYTNSFTRGVY.Y	HexNAc(6)Hex(3)Fuc(3)	N[+2143]	651.303	8	5203.38	5203.33	8.9	11	29.96	1449	>sp|P0DTC2|SPIKE_SARS2 Spike glycoprotein OS=Severe acute respiratory syndrome coronavirus 2 OX=2697049 GN=S PE=1 SV=1	19.6456	9015800
N-Glyco	17	11	37	L.VSSQC[+57.021]VN[+3797.380]LTTRTQLPPAYTNSFTRGVY.Y	HexNAc(10)Hex(10)Fuc(1)	N[+3797]	762.986	9	6858.82	6857.9	-12.9	11	29.96	1449	>sp|P0DTC2|SPIKE_SARS2 Spike glycoprotein OS=Severe acute respiratory syndrome coronavirus 2 OX=2697049 GN=S PE=1 SV=1	64.4447	9030800
N-Glyco	17	11	37	L.VSSQC[+57.021]VN[+2459.931]LTTRTQLPPAYTNSFTRGVY.Y	HexNAc(9)Hex(3)Fuc(1)	N[+2460]	614.277	9	5520.44	5520.45	-2.3	11	29.97	1449	>sp|P0DTC2|SPIKE_SARS2 Spike glycoprotein OS=Severe acute respiratory syndrome coronavirus 2 OX=2697049 GN=S PE=1 SV=1	22.0298	0
N-Glyco	17	11	37	L.VSSQC[+57.021]VN[+2256.851]LTTRTQLPPAYTNSFTRGVY.Y	HexNAc(8)Hex(3)Fuc(1)	N[+2257]	760.624	7	5318.32	5317.37	-10.2	11	29.98	1449	>sp|P0DTC2|SPIKE_SARS2 Spike glycoprotein OS=Severe acute respiratory syndrome coronavirus 2 OX=2697049 GN=S PE=1 SV=1	37.8443	0
N-Glyco	17	11	37	L.VSSQC[+57.021]VN[+2256.851]LTTRTQLPPAYTNSFTRGVY.Y	HexNAc(8)Hex(3)Fuc(1)	N[+2257]	532.548	10	5316.41	5317.37	8	11	29.99	1449	>sp|P0DTC2|SPIKE_SARS2 Spike glycoprotein OS=Severe acute respiratory syndrome coronavirus 2 OX=2697049 GN=S PE=1 SV=1	17.5542	9513900
N-Glyco	61	56	64	F.LPFFSN[+3165.164]VTW.F	HexNAc(10)Hex(7)	N[+3165]	475.865	9	4274.72	4275.73	0	56	29.98	1449	>sp|P0DTC2|SPIKE_SARS2 Spike glycoprotein OS=Severe acute respiratory syndrome coronavirus 2 OX=2697049 GN=S PE=1 SV=1	36.4747	0
N-Glyco	61	56	64	F.LPFFSN[+2278.809]VTW.F	HexNAc(5)Hex(6)NeuAc(1)	N[+2279]	1130.45	3	3389.35	3389.37	-6.4	56	30	1449	>sp|P0DTC2|SPIKE_SARS2 Spike glycoprotein OS=Severe acute respiratory syndrome coronavirus 2 OX=2697049 GN=S PE=1 SV=1	32.6451	20281000
N-Glyco	61	56	64	F.LPFFSN[+2278.809]VTW.F	HexNAc(5)Hex(6)NeuAc(1)	N[+2279]	1130.46	3	3389.36	3389.37	-4.6	56	73.29	1449	>sp|P0DTC2|SPIKE_SARS2 Spike glycoprotein OS=Severe acute respiratory syndrome coronavirus 2 OX=2697049 GN=S PE=1 SV=1	32.5047	20281000
N-Glyco	61	56	65	F.LPFFSN[+2701.983]VTWF.H	HexNAc(7)Hex(7)Fuc(1)	N[+2702]	360.879	11	3959.59	3959.61	-5.2	56	29.97	1449	>sp|P0DTC2|SPIKE_SARS2 Spike glycoprotein OS=Severe acute respiratory syndrome coronavirus 2 OX=2697049 GN=S PE=1 SV=1	91.1656	0
N-Glyco	61	56	65	F.LPFFSN[+1825.661]VTWF.H	HexNAc(5)Hex(5)	N[+1826]	771.588	4	3083.33	3083.29	12.7	56	30	1449	>sp|P0DTC2|SPIKE_SARS2 Spike glycoprotein OS=Severe acute respiratory syndrome coronavirus 2 OX=2697049 GN=S PE=1 SV=1	11.0396	13468000
N-Glyco	61	56	65	F.LPFFSN[+1987.714]VTWF.H	HexNAc(5)Hex(6)	N[+1988]	1082.46	3	3245.38	3245.34	11.2	56	66.02	1449	>sp|P0DTC2|SPIKE_SARS2 Spike glycoprotein OS=Severe acute respiratory syndrome coronavirus 2 OX=2697049 GN=S PE=1 SV=1	10.9741	25831000
N-Glyco	61	57	64	L.PFFSN[+4323.544]VTW.F	HexNAc(11)Hex(11)NeuGc(1)	N[+4324]	1065.02	5	5321.08	5321.02	10.6	57	29.95	1449	>sp|P0DTC2|SPIKE_SARS2 Spike glycoprotein OS=Severe acute respiratory syndrome coronavirus 2 OX=2697049 GN=S PE=1 SV=1	8.8635	0
N-Glyco	61	57	64	L.PFFSN[+4323.544]VTW.F	HexNAc(11)Hex(11)NeuGc(1)	N[+4324]	1065.21	5	5322.04	5321.02	3.5	57	29.96	1449	>sp|P0DTC2|SPIKE_SARS2 Spike glycoprotein OS=Severe acute respiratory syndrome coronavirus 2 OX=2697049 GN=S PE=1 SV=1	108.757	0
N-Glyco	61	57	64	L.PFFSN[+2580.957]VTW.F	HexNAc(8)Hex(5)Fuc(1)	N[+2581]	1193.48	3	3578.42	3578.43	-5.1	57	29.99	1449	>sp|P0DTC2|SPIKE_SARS2 Spike glycoprotein OS=Severe acute respiratory syndrome coronavirus 2 OX=2697049 GN=S PE=1 SV=1	20.6643	0
N-Glyco	61	57	64	L.PFFSN[+2596.952]VTW.F	HexNAc(8)Hex(6)	N[+2597]	1198.84	3	3594.49	3594.43	17.9	57	30	1449	>sp|P0DTC2|SPIKE_SARS2 Spike glycoprotein OS=Severe acute respiratory syndrome coronavirus 2 OX=2697049 GN=S PE=1 SV=1	18.4217	0
N-Glyco	61	57	65	L.PFFSN[+3229.168]VTWF.H	HexNAc(8)Hex(9)Fuc(1)	N[+3229]	1458.93	3	4374.79	4373.71	15.8	57	29.97	1449	>sp|P0DTC2|SPIKE_SARS2 Spike glycoprotein OS=Severe acute respiratory syndrome coronavirus 2 OX=2697049 GN=S PE=1 SV=1	108.913	0
N-Glyco	61	60	64	F.SN[+3210.137]VTW.F	HexNAc(6)Hex(6)Fuc(1)NeuAc(3)	N[+3210]	1272.8	3	3816.37	3816.43	-13.8	60	29.96	1449	>sp|P0DTC2|SPIKE_SARS2 Spike glycoprotein OS=Severe acute respiratory syndrome coronavirus 2 OX=2697049 GN=S PE=1 SV=1	109.679	0
N-Glyco	61	60	64	F.SN[+3210.137]VTW.F	HexNAc(6)Hex(6)Fuc(1)NeuAc(3)	N[+3210]	1272.79	3	3816.35	3816.43	-19.2	60	29.96	1449	>sp|P0DTC2|SPIKE_SARS2 Spike glycoprotein OS=Severe acute respiratory syndrome coronavirus 2 OX=2697049 GN=S PE=1 SV=1	109.986	0
N-Glyco	61	60	64	F.SN[+3372.190]VTW.F	HexNAc(6)Hex(7)Fuc(1)NeuAc(3)	N[+3372]	1326.81	3	3978.41	3978.48	-16.3	60	29.96	1449	>sp|P0DTC2|SPIKE_SARS2 Spike glycoprotein OS=Severe acute respiratory syndrome coronavirus 2 OX=2697049 GN=S PE=1 SV=1	96.2899	0
N-Glyco	61	60	64	F.SN[+3258.122]VTW.F	HexNAc(6)Hex(6)Fuc(1)NeuGc(3)	N[+3258]	1288.79	3	3864.35	3864.41	-16.5	60	29.96	1449	>sp|P0DTC2|SPIKE_SARS2 Spike glycoprotein OS=Severe acute respiratory syndrome coronavirus 2 OX=2697049 GN=S PE=1 SV=1	98.8894	0
N-Glyco	61	60	64	F.SN[+3258.122]VTW.F	HexNAc(6)Hex(6)Fuc(1)NeuGc(3)	N[+3258]	1288.8	3	3864.37	3864.41	-9.4	60	29.96	1449	>sp|P0DTC2|SPIKE_SARS2 Spike glycoprotein OS=Severe acute respiratory syndrome coronavirus 2 OX=2697049 GN=S PE=1 SV=1	106.369	0
N-Glyco	61	60	64	F.SN[+3258.122]VTW.F	HexNAc(6)Hex(6)Fuc(1)NeuGc(3)	N[+3258]	1288.79	3	3864.35	3864.41	-14.5	60	29.96	1449	>sp|P0DTC2|SPIKE_SARS2 Spike glycoprotein OS=Severe acute respiratory syndrome coronavirus 2 OX=2697049 GN=S PE=1 SV=1	107.803	0
N-Glyco	61	60	64	F.SN[+203.079]VTW.F	HexNAc(1)	N[+203]	809.37	1	809.37	809.368	3.1	60	29.97	1449	>sp|P0DTC2|SPIKE_SARS2 Spike glycoprotein OS=Severe acute respiratory syndrome coronavirus 2 OX=2697049 GN=S PE=1 SV=1	79.5089	12237000
N-Glyco	61	60	64	F.SN[+406.159]VTW.F	HexNAc(2)	N[+406]	1012.45	1	1012.45	1012.45	6.3	60	29.97	1449	>sp|P0DTC2|SPIKE_SARS2 Spike glycoprotein OS=Severe acute respiratory syndrome coronavirus 2 OX=2697049 GN=S PE=1 SV=1	48.5744	0
N-Glyco	61	60	64	F.SN[+3448.243]VTW.F	HexNAc(9)Hex(10)	N[+3448]	1351.85	3	4053.52	4054.53	-1.6	60	29.97	1449	>sp|P0DTC2|SPIKE_SARS2 Spike glycoprotein OS=Severe acute respiratory syndrome coronavirus 2 OX=2697049 GN=S PE=1 SV=1	0.7231	0
N-Glyco	61	60	64	F.SN[+3432.248]VTW.F	HexNAc(9)Hex(9)Fuc(1)	N[+3432]	1010.37	4	4038.47	4038.54	-15.5	60	29.97	1449	>sp|P0DTC2|SPIKE_SARS2 Spike glycoprotein OS=Severe acute respiratory syndrome coronavirus 2 OX=2697049 GN=S PE=1 SV=1	109.802	0
N-Glyco	61	60	64	F.SN[+349.137]VTW.F	HexNAc(1)Fuc(1)	N[+349]	478.211	2	955.415	955.426	-10.9	60	29.98	1449	>sp|P0DTC2|SPIKE_SARS2 Spike glycoprotein OS=Severe acute respiratory syndrome coronavirus 2 OX=2697049 GN=S PE=1 SV=1	39.0886	0
N-Glyco	61	60	64	F.SN[+3210.137]VTW.F	HexNAc(6)Hex(6)Fuc(1)NeuAc(3)	N[+3210]	546.062	7	3816.39	3816.43	-9.2	60	29.98	1449	>sp|P0DTC2|SPIKE_SARS2 Spike glycoprotein OS=Severe acute respiratory syndrome coronavirus 2 OX=2697049 GN=S PE=1 SV=1	50.0371	0
N-Glyco	61	60	64	F.SN[+3432.248]VTW.F	HexNAc(9)Hex(9)Fuc(1)	N[+3432]	1346.51	3	4037.52	4038.54	-2.1	60	29.98	1449	>sp|P0DTC2|SPIKE_SARS2 Spike glycoprotein OS=Severe acute respiratory syndrome coronavirus 2 OX=2697049 GN=S PE=1 SV=1	109.818	0
N-Glyco	61	60	65	F.SN[+3067.115]VTWF.H	HexNAc(8)Hex(8)Fuc(1)	N[+3067]	637.592	6	3820.51	3820.47	11	60	29.97	1449	>sp|P0DTC2|SPIKE_SARS2 Spike glycoprotein OS=Severe acute respiratory syndrome coronavirus 2 OX=2697049 GN=S PE=1 SV=1	112.12	0
N-Glyco	61	60	65	F.SN[+3797.380]VTWF.H	HexNAc(10)Hex(10)Fuc(1)	N[+3797]	569.713	8	4550.66	4550.74	-17.4	60	29.98	1449	>sp|P0DTC2|SPIKE_SARS2 Spike glycoprotein OS=Severe acute respiratory syndrome coronavirus 2 OX=2697049 GN=S PE=1 SV=1	45.8618	0
N-Glyco	61	60	65	F.SN[+2596.952]VTWF.H	HexNAc(8)Hex(6)	N[+2597]	1117.44	3	3350.3	3350.31	-1.7	60	29.99	1449	>sp|P0DTC2|SPIKE_SARS2 Spike glycoprotein OS=Severe acute respiratory syndrome coronavirus 2 OX=2697049 GN=S PE=1 SV=1	12.0928	0
N-Glyco	74	59	79	F.FSNVTWFHAIHVSGTN[+2921.058]GTKRF.D	HexNAc(8)Hex(8)	N[+2921]	592.82	9	5327.32	5327.27	10.1	59	29.98	1449	>sp|P0DTC2|SPIKE_SARS2 Spike glycoprotein OS=Severe acute respiratory syndrome coronavirus 2 OX=2697049 GN=S PE=1 SV=1	55.3832	50154000
N-Glyco	74	60	79	F.SNVTWFHAIHVSGTN[+2060.755]GTKRF.D	HexNAc(4)Hex(5)Fuc(3)	N[+2061]	1440.31	3	4318.93	4319.9	8	60	29.97	1449	>sp|P0DTC2|SPIKE_SARS2 Spike glycoprotein OS=Severe acute respiratory syndrome coronavirus 2 OX=2697049 GN=S PE=1 SV=1	56.001	0
N-Glyco	74	60	79	F.SNVTWFHAIHVSGTN[+3432.248]GTKRF.D	HexNAc(9)Hex(9)Fuc(1)	N[+3432]	712.313	8	5691.45	5691.39	11.3	60	29.97	1449	>sp|P0DTC2|SPIKE_SARS2 Spike glycoprotein OS=Severe acute respiratory syndrome coronavirus 2 OX=2697049 GN=S PE=1 SV=1	43.9123	0
N-Glyco	74	60	84	F.SNVTWFHAIHVSGTN[+3448.243]GTKRFDNPVL.P	HexNAc(9)Hex(10)	N[+3448]	521.322	12	6244.78	6245.66	20.1	60	29.96	1449	>sp|P0DTC2|SPIKE_SARS2 Spike glycoprotein OS=Severe acute respiratory syndrome coronavirus 2 OX=2697049 GN=S PE=1 SV=1	12.1067	4171800
N-Glyco	74	60	84	F.SNVTWFHAIHVSGTN[+1095.397]GTKRFDNPVL.P	HexNAc(3)Hex(3)	N[+1095]	649.64	6	3892.8	3892.81	-3	60	29.98	1449	>sp|P0DTC2|SPIKE_SARS2 Spike glycoprotein OS=Severe acute respiratory syndrome coronavirus 2 OX=2697049 GN=S PE=1 SV=1	20.9239	9020000
N-Glyco	74	60	84	F.SNVTWFHAIHVSGTN[+1866.688]GTKRFDNPVL.P	HexNAc(6)Hex(4)	N[+1867]	667.022	7	4663.11	4664.1	1.6	60	29.98	1449	>sp|P0DTC2|SPIKE_SARS2 Spike glycoprotein OS=Severe acute respiratory syndrome coronavirus 2 OX=2697049 GN=S PE=1 SV=1	42.8106	0
N-Glyco	74	60	84	F.SNVTWFHAIHVSGTN[+2921.058]GTKRFDNPVL.P	HexNAc(8)Hex(8)	N[+2921]	520.862	11	5719.4	5718.47	-12.8	60	29.98	1449	>sp|P0DTC2|SPIKE_SARS2 Spike glycoprotein OS=Severe acute respiratory syndrome coronavirus 2 OX=2697049 GN=S PE=1 SV=1	23.3623	0
N-Glyco	74	60	86	F.SNVTWFHAIHVSGTN[+406.159]GTKRFDNPVLPF.N	HexNAc(2)	N[+406]	690.345	5	3447.7	3447.7	0.1	60	29.96	1449	>sp|P0DTC2|SPIKE_SARS2 Spike glycoprotein OS=Severe acute respiratory syndrome coronavirus 2 OX=2697049 GN=S PE=1 SV=1	111.209	0
N-Glyco	74	60	86	F.SNVTWFHAIHVSGTN[+3165.164]GTKRFDNPVLPF.N	HexNAc(10)Hex(7)	N[+3165]	887.538	7	6206.72	6206.7	3.4	60	29.97	1449	>sp|P0DTC2|SPIKE_SARS2 Spike glycoprotein OS=Severe acute respiratory syndrome coronavirus 2 OX=2697049 GN=S PE=1 SV=1	59.3328	34768000
N-Glyco	74	60	86	F.SNVTWFHAIHVSGTN[+3797.380]GTKRFDNPVLPF.N	HexNAc(10)Hex(10)Fuc(1)	N[+3797]	526.928	13	6837.98	6838.92	9.5	60	29.97	1449	>sp|P0DTC2|SPIKE_SARS2 Spike glycoprotein OS=Severe acute respiratory syndrome coronavirus 2 OX=2697049 GN=S PE=1 SV=1	54.0024	206220000
N-Glyco	74	60	86	F.SNVTWFHAIHVSGTN[+1216.423]GTKRFDNPVLPF.N	HexNAc(2)Hex(5)	N[+1216]	710.663	6	4258.94	4257.96	-5.2	60	29.98	1449	>sp|P0DTC2|SPIKE_SARS2 Spike glycoprotein OS=Severe acute respiratory syndrome coronavirus 2 OX=2697049 GN=S PE=1 SV=1	45.4826	19765000
N-Glyco	74	65	84	W.FHAIHVSGTN[+1850.693]GTKRFDNPVL.P	HexNAc(6)Hex(3)Fuc(1)	N[+1851]	1016.22	4	4061.86	4060.84	4.4	65	29.96	1449	>sp|P0DTC2|SPIKE_SARS2 Spike glycoprotein OS=Severe acute respiratory syndrome coronavirus 2 OX=2697049 GN=S PE=1 SV=1	52.805	23551000
N-Glyco	74	65	86	W.FHAIHVSGTN[+2717.978]GTKRFDNPVLPF.N	HexNAc(7)Hex(8)	N[+2718]	1035.24	5	5172.17	5172.25	-14.4	65	29.95	1449	>sp|P0DTC2|SPIKE_SARS2 Spike glycoprotein OS=Severe acute respiratory syndrome coronavirus 2 OX=2697049 GN=S PE=1 SV=1	109.106	0
N-Glyco	74	65	86	W.FHAIHVSGTN[+3448.243]GTKRFDNPVLPF.N	HexNAc(9)Hex(10)	N[+3448]	984.602	6	5902.58	5902.51	11	65	29.95	1449	>sp|P0DTC2|SPIKE_SARS2 Spike glycoprotein OS=Severe acute respiratory syndrome coronavirus 2 OX=2697049 GN=S PE=1 SV=1	108.608	0
N-Glyco	74	65	86	W.FHAIHVSGTN[+1054.370]GTKRFDNPVLPF.N	HexNAc(2)Hex(4)	N[+1054]	1170.22	3	3508.64	3508.64	-0.3	65	29.96	1449	>sp|P0DTC2|SPIKE_SARS2 Spike glycoprotein OS=Severe acute respiratory syndrome coronavirus 2 OX=2697049 GN=S PE=1 SV=1	108.019	0
N-Glyco	74	65	86	W.FHAIHVSGTN[+1606.587]GTKRFDNPVLPF.N	HexNAc(4)Hex(4)Fuc(1)	N[+1607]	1016.22	4	4061.86	4060.85	1.6	65	29.97	1449	>sp|P0DTC2|SPIKE_SARS2 Spike glycoprotein OS=Severe acute respiratory syndrome coronavirus 2 OX=2697049 GN=S PE=1 SV=1	52.9437	23551000
N-Glyco	74	65	86	W.FHAIHVSGTN[+3165.164]GTKRFDNPVLPF.N	HexNAc(10)Hex(7)	N[+3165]	562.757	10	5618.5	5619.43	13.5	65	29.98	1449	>sp|P0DTC2|SPIKE_SARS2 Spike glycoprotein OS=Severe acute respiratory syndrome coronavirus 2 OX=2697049 GN=S PE=1 SV=1	45.7918	333170000
N-Glyco	74	65	86	W.FHAIHVSGTN[+1606.587]GTKRFDNPVLPF.N	HexNAc(4)Hex(4)Fuc(1)	N[+1607]	1015.97	4	4060.86	4060.85	0.2	65	30	1449	>sp|P0DTC2|SPIKE_SARS2 Spike glycoprotein OS=Severe acute respiratory syndrome coronavirus 2 OX=2697049 GN=S PE=1 SV=1	39.6232	15648000
N-Glyco	74	65	91	W.FHAIHVSGTN[+3067.115]GTKRFDNPVLPFNDGVY.F	HexNAc(8)Hex(8)Fuc(1)	N[+3067]	358.043	17	6070.62	6069.61	1.6	65	29.97	1449	>sp|P0DTC2|SPIKE_SARS2 Spike glycoprotein OS=Severe acute respiratory syndrome coronavirus 2 OX=2697049 GN=S PE=1 SV=1	41.9923	11833000
N-Glyco	74	65	91	W.FHAIHVSGTN[+3797.380]GTKRFDNPVLPFNDGVY.F	HexNAc(10)Hex(10)Fuc(1)	N[+3797]	486.71	14	6800.85	6799.87	-3.3	65	29.97	1449	>sp|P0DTC2|SPIKE_SARS2 Spike glycoprotein OS=Severe acute respiratory syndrome coronavirus 2 OX=2697049 GN=S PE=1 SV=1	32.4887	7406900
N-Glyco	74	66	79	F.HAIHVSGTN[+1257.449]GTKRF.D	HexNAc(3)Hex(4)	N[+1257]	1391.64	2	2782.27	2782.25	7	66	29.97	1449	>sp|P0DTC2|SPIKE_SARS2 Spike glycoprotein OS=Severe acute respiratory syndrome coronavirus 2 OX=2697049 GN=S PE=1 SV=1	96.1441	0
N-Glyco	74	66	84	F.HAIHVSGTN[+1850.693]GTKRFDNPVL.P	HexNAc(6)Hex(3)Fuc(1)	N[+1851]	1305.26	3	3913.76	3913.77	-2.4	66	29.96	1449	>sp|P0DTC2|SPIKE_SARS2 Spike glycoprotein OS=Severe acute respiratory syndrome coronavirus 2 OX=2697049 GN=S PE=1 SV=1	0.7276	0
N-Glyco	74	66	84	F.HAIHVSGTN[+1784.634]GTKRFDNPVL.P	HexNAc(4)Hex(6)	N[+1785]	962.684	4	3847.71	3847.71	0	66	29.99	1449	>sp|P0DTC2|SPIKE_SARS2 Spike glycoprotein OS=Severe acute respiratory syndrome coronavirus 2 OX=2697049 GN=S PE=1 SV=1	43.1821	16238000
N-Glyco	74	66	84	F.HAIHVSGTN[+1726.593]GTKRFDNPVL.P	HexNAc(3)Hex(5)NeuGc(1)	N[+1727]	948.182	4	3789.7	3789.67	8.9	66	30	1449	>sp|P0DTC2|SPIKE_SARS2 Spike glycoprotein OS=Severe acute respiratory syndrome coronavirus 2 OX=2697049 GN=S PE=1 SV=1	25.2313	0
N-Glyco	74	66	86	F.HAIHVSGTN[+203.079]GTKRFDNPVLPF.N	HexNAc(1)	N[+203]	1255.65	2	2510.3	2510.28	9.6	66	29.96	1449	>sp|P0DTC2|SPIKE_SARS2 Spike glycoprotein OS=Severe acute respiratory syndrome coronavirus 2 OX=2697049 GN=S PE=1 SV=1	8.2177	4604500
N-Glyco	74	66	86	F.HAIHVSGTN[+2110.793]GTKRFDNPVLPF.N	HexNAc(8)Hex(3)	N[+2111]	1105.5	4	4418.97	4417.99	-5	66	29.96	1449	>sp|P0DTC2|SPIKE_SARS2 Spike glycoprotein OS=Severe acute respiratory syndrome coronavirus 2 OX=2697049 GN=S PE=1 SV=1	62.0071	64858000
N-Glyco	74	66	86	F.HAIHVSGTN[+203.079]GTKRFDNPVLPF.N	HexNAc(1)	N[+203]	628.337	4	2510.32	2510.28	18.3	66	29.97	1449	>sp|P0DTC2|SPIKE_SARS2 Spike glycoprotein OS=Severe acute respiratory syndrome coronavirus 2 OX=2697049 GN=S PE=1 SV=1	48.6119	0
N-Glyco	74	66	86	F.HAIHVSGTN[+203.079]GTKRFDNPVLPF.N	HexNAc(1)	N[+203]	1255.64	2	2510.28	2510.28	0.4	66	29.99	1449	>sp|P0DTC2|SPIKE_SARS2 Spike glycoprotein OS=Severe acute respiratory syndrome coronavirus 2 OX=2697049 GN=S PE=1 SV=1	36.5864	24704000
N-Glyco	74	66	91	F.HAIHVSGTN[+3478.217]GTKRFDNPVLPFNDGVY.F	HexNAc(7)Hex(8)Fuc(1)NeuGc(2)	N[+3478]	453.267	14	6332.64	6333.64	0.9	66	29.96	1449	>sp|P0DTC2|SPIKE_SARS2 Spike glycoprotein OS=Severe acute respiratory syndrome coronavirus 2 OX=2697049 GN=S PE=1 SV=1	33.5147	0
N-Glyco	74	66	91	F.HAIHVSGTN[+2921.058]GTKRFDNPVLPFNDGVY.F	HexNAc(8)Hex(8)	N[+2921]	361.97	16	5776.41	5776.48	-12.2	66	29.97	1449	>sp|P0DTC2|SPIKE_SARS2 Spike glycoprotein OS=Severe acute respiratory syndrome coronavirus 2 OX=2697049 GN=S PE=1 SV=1	52.0448	39047000
N-Glyco	74	66	91	F.HAIHVSGTN[+1825.661]GTKRFDNPVLPFNDGVY.F	HexNAc(5)Hex(5)	N[+1826]	520.912	9	4680.15	4681.08	14.8	66	29.98	1449	>sp|P0DTC2|SPIKE_SARS2 Spike glycoprotein OS=Severe acute respiratory syndrome coronavirus 2 OX=2697049 GN=S PE=1 SV=1	13.5939	0
N-Glyco	74	66	91	F.HAIHVSGTN[+2861.000]GTKRFDNPVLPFNDGVY.F	HexNAc(5)Hex(6)NeuAc(3)	N[+2861]	520.503	11	5715.46	5716.42	7.5	66	29.98	1449	>sp|P0DTC2|SPIKE_SARS2 Spike glycoprotein OS=Severe acute respiratory syndrome coronavirus 2 OX=2697049 GN=S PE=1 SV=1	15.3438	25547000
N-Glyco	74	66	91	F.HAIHVSGTN[+3165.164]GTKRFDNPVLPFNDGVY.F	HexNAc(10)Hex(7)	N[+3165]	464.053	13	6020.61	6020.59	3.7	66	29.98	1449	>sp|P0DTC2|SPIKE_SARS2 Spike glycoprotein OS=Severe acute respiratory syndrome coronavirus 2 OX=2697049 GN=S PE=1 SV=1	31.8484	0
N-Glyco	74	66	92	F.HAIHVSGTN[+4307.550]GTKRFDNPVLPFNDGVYF.A	HexNAc(11)Hex(11)NeuAc(1)	N[+4308]	430.947	17	7309.99	7310.04	-6.7	66	29.95	1449	>sp|P0DTC2|SPIKE_SARS2 Spike glycoprotein OS=Severe acute respiratory syndrome coronavirus 2 OX=2697049 GN=S PE=1 SV=1	73.4665	0
N-Glyco	74	66	92	F.HAIHVSGTN[+1987.714]GTKRFDNPVLPFNDGVYF.A	HexNAc(5)Hex(6)	N[+1988]	832.376	6	4989.22	4990.2	4.2	66	29.96	1449	>sp|P0DTC2|SPIKE_SARS2 Spike glycoprotein OS=Severe acute respiratory syndrome coronavirus 2 OX=2697049 GN=S PE=1 SV=1	65.5577	0
N-Glyco	74	66	92	F.HAIHVSGTN[+3229.168]GTKRFDNPVLPFNDGVYF.A	HexNAc(8)Hex(9)Fuc(1)	N[+3229]	891.111	7	6231.73	6231.66	11.8	66	29.96	1449	>sp|P0DTC2|SPIKE_SARS2 Spike glycoprotein OS=Severe acute respiratory syndrome coronavirus 2 OX=2697049 GN=S PE=1 SV=1	53.0291	27230000
N-Glyco	74	66	92	F.HAIHVSGTN[+4102.455]GTKRFDNPVLPFNDGVYF.A	HexNAc(8)Hex(9)Fuc(1)NeuAc(3)	N[+4102]	547.532	13	7105.83	7104.95	-16.5	66	29.96	1449	>sp|P0DTC2|SPIKE_SARS2 Spike glycoprotein OS=Severe acute respiratory syndrome coronavirus 2 OX=2697049 GN=S PE=1 SV=1	13.7236	0
N-Glyco	74	66	92	F.HAIHVSGTN[+3067.115]GTKRFDNPVLPFNDGVYF.A	HexNAc(8)Hex(8)Fuc(1)	N[+3067]	358.044	17	6070.63	6069.61	2.9	66	29.97	1449	>sp|P0DTC2|SPIKE_SARS2 Spike glycoprotein OS=Severe acute respiratory syndrome coronavirus 2 OX=2697049 GN=S PE=1 SV=1	63.5611	0
N-Glyco	122	107	133	F.GTTLDSKTQSLLIVNN[+1298.476]ATNVVIKVC[+57.021]EF.Q	HexNAc(4)Hex(3)	N[+1298]	711.519	6	4264.08	4263.05	6.7	107	29.98	1449	>sp|P0DTC2|SPIKE_SARS2 Spike glycoprotein OS=Severe acute respiratory syndrome coronavirus 2 OX=2697049 GN=S PE=1 SV=1	46.3776	991800000
N-Glyco	122	111	133	L.DSKTQSLLIVNN[+2946.089]ATNVVIKVC[+57.021]EF.Q	HexNAc(9)Hex(6)Fuc(1)	N[+2946]	791.931	7	5537.48	5538.46	3.5	111	29.95	1449	>sp|P0DTC2|SPIKE_SARS2 Spike glycoprotein OS=Severe acute respiratory syndrome coronavirus 2 OX=2697049 GN=S PE=1 SV=1	8.5892	0
N-Glyco	122	111	133	L.DSKTQSLLIVNN[+406.159]ATNVVIKVC[+57.021]EF.Q	HexNAc(2)	N[+406]	1499.77	2	2998.54	2998.53	2.6	111	29.96	1449	>sp|P0DTC2|SPIKE_SARS2 Spike glycoprotein OS=Severe acute respiratory syndrome coronavirus 2 OX=2697049 GN=S PE=1 SV=1	9.0355	0
N-Glyco	122	111	133	L.DSKTQSLLIVNN[+1946.687]ATNVVIKVC[+57.021]EF.Q	HexNAc(4)Hex(7)	N[+1947]	908.817	5	4540.06	4539.06	-0.6	111	29.98	1449	>sp|P0DTC2|SPIKE_SARS2 Spike glycoprotein OS=Severe acute respiratory syndrome coronavirus 2 OX=2697049 GN=S PE=1 SV=1	48.7178	0
N-Glyco	122	111	133	L.DSKTQSLLIVNN[+2026.687]ATNVVIKVC[+57.021]EF.Q	HexNAc(2)Hex(10)	N[+2027]	578.259	8	4619.02	4619.06	-8	111	29.98	1449	>sp|P0DTC2|SPIKE_SARS2 Spike glycoprotein OS=Severe acute respiratory syndrome coronavirus 2 OX=2697049 GN=S PE=1 SV=1	24.738	57489000
N-Glyco	122	111	135	L.DSKTQSLLIVNN[+1549.565]ATNVVIKVC[+57.021]EFQF.C	HexNAc(3)Hex(4)Fuc(2)	N[+1550]	1473.38	3	4418.14	4417.06	16.4	111	29.96	1449	>sp|P0DTC2|SPIKE_SARS2 Spike glycoprotein OS=Severe acute respiratory syndrome coronavirus 2 OX=2697049 GN=S PE=1 SV=1	108.837	0
N-Glyco	122	118	133	L.LIVNN[+1704.635]ATNVVIKVC[+57.021]EF.Q	HexNAc(6)Hex(3)	N[+1705]	1179.9	3	3537.7	3537.63	19.5	118	29.96	1449	>sp|P0DTC2|SPIKE_SARS2 Spike glycoprotein OS=Severe acute respiratory syndrome coronavirus 2 OX=2697049 GN=S PE=1 SV=1	68.0334	14352000
N-Glyco	122	118	133	L.LIVNN[+2621.984]ATNVVIKVC[+57.021]EF.Q	HexNAc(9)Hex(4)Fuc(1)	N[+2622]	1114.25	4	4453.98	4454.98	0.8	118	29.96	1449	>sp|P0DTC2|SPIKE_SARS2 Spike glycoprotein OS=Severe acute respiratory syndrome coronavirus 2 OX=2697049 GN=S PE=1 SV=1	53.2631	30389000
N-Glyco	122	118	133	L.LIVNN[+2628.967]ATNVVIKVC[+57.021]EF.Q	HexNAc(6)Hex(6)Fuc(3)	N[+2629]	1488	3	4461.99	4461.96	6.1	118	29.96	1449	>sp|P0DTC2|SPIKE_SARS2 Spike glycoprotein OS=Severe acute respiratory syndrome coronavirus 2 OX=2697049 GN=S PE=1 SV=1	53.2661	0
N-Glyco	122	118	133	L.LIVNN[+1378.476]ATNVVIKVC[+57.021]EF.Q	HexNAc(2)Hex(6)	N[+1378]	1071.17	3	3211.48	3211.47	4.3	118	29.99	1449	>sp|P0DTC2|SPIKE_SARS2 Spike glycoprotein OS=Severe acute respiratory syndrome coronavirus 2 OX=2697049 GN=S PE=1 SV=1	27.5841	0
N-Glyco	122	118	135	L.LIVNN[+1606.587]ATNVVIKVC[+57.021]EFQF.C	HexNAc(4)Hex(4)Fuc(1)	N[+1607]	1238.93	3	3714.76	3714.71	15	118	29.96	1449	>sp|P0DTC2|SPIKE_SARS2 Spike glycoprotein OS=Severe acute respiratory syndrome coronavirus 2 OX=2697049 GN=S PE=1 SV=1	104.297	0
N-Glyco	122	118	140	L.LIVNN[+2937.078]ATNVVIKVC[+57.021]EFQFC[+57.021]NDPF.L	HexNAc(6)Hex(7)Fuc(4)	N[+2937]	947.248	6	5678.45	5678.42	5.8	118	29.95	1449	>sp|P0DTC2|SPIKE_SARS2 Spike glycoprotein OS=Severe acute respiratory syndrome coronavirus 2 OX=2697049 GN=S PE=1 SV=1	68.3565	0
N-Glyco	122	118	140	L.LIVNN[+2937.078]ATNVVIKVC[+57.021]EFQFC[+57.021]NDPF.L	HexNAc(6)Hex(7)Fuc(4)	N[+2937]	1136.67	5	5679.34	5678.42	-15.1	118	29.95	1449	>sp|P0DTC2|SPIKE_SARS2 Spike glycoprotein OS=Severe acute respiratory syndrome coronavirus 2 OX=2697049 GN=S PE=1 SV=1	107.569	0
N-Glyco	122	118	140	L.LIVNN[+1564.540]ATNVVIKVC[+57.021]EFQFC[+57.021]NDPF.L	HexNAc(3)Hex(4)NeuGc(1)	N[+1565]	1435.63	3	4304.88	4305.88	0.9	118	29.99	1449	>sp|P0DTC2|SPIKE_SARS2 Spike glycoprotein OS=Severe acute respiratory syndrome coronavirus 2 OX=2697049 GN=S PE=1 SV=1	46.2762	0
N-Glyco	122	119	133	L.IVNN[+3448.243]ATNVVIKVC[+57.021]EF.Q	HexNAc(9)Hex(10)	N[+3448]	1034.23	5	5167.13	5168.15	-4	119	29.95	1449	>sp|P0DTC2|SPIKE_SARS2 Spike glycoprotein OS=Severe acute respiratory syndrome coronavirus 2 OX=2697049 GN=S PE=1 SV=1	107.571	0
N-Glyco	122	119	133	L.IVNN[+3797.380]ATNVVIKVC[+57.021]EF.Q	HexNAc(10)Hex(10)Fuc(1)	N[+3797]	1104.07	5	5516.35	5517.29	10.6	119	29.95	1449	>sp|P0DTC2|SPIKE_SARS2 Spike glycoprotein OS=Severe acute respiratory syndrome coronavirus 2 OX=2697049 GN=S PE=1 SV=1	104.917	0
N-Glyco	122	119	133	L.IVNN[+552.217]ATNVVIKVC[+57.021]EF.Q	HexNAc(2)Fuc(1)	N[+552]	1136.58	2	2272.15	2272.13	12.1	119	29.96	1449	>sp|P0DTC2|SPIKE_SARS2 Spike glycoprotein OS=Severe acute respiratory syndrome coronavirus 2 OX=2697049 GN=S PE=1 SV=1	102.04	0
N-Glyco	122	119	133	L.IVNN[+2313.873]ATNVVIKVC[+57.021]EF.Q	HexNAc(9)Hex(3)	N[+2314]	1345.6	3	4034.78	4033.78	-2.3	119	29.96	1449	>sp|P0DTC2|SPIKE_SARS2 Spike glycoprotein OS=Severe acute respiratory syndrome coronavirus 2 OX=2697049 GN=S PE=1 SV=1	10.487	0
N-Glyco	122	119	133	L.IVNN[+3797.380]ATNVVIKVC[+57.021]EF.Q	HexNAc(10)Hex(10)Fuc(1)	N[+3797]	394.949	14	5516.19	5517.29	-17.8	119	29.96	1449	>sp|P0DTC2|SPIKE_SARS2 Spike glycoprotein OS=Severe acute respiratory syndrome coronavirus 2 OX=2697049 GN=S PE=1 SV=1	82.9521	0
N-Glyco	122	119	133	L.IVNN[+3594.301]ATNVVIKVC[+57.021]EF.Q	HexNAc(9)Hex(10)Fuc(1)	N[+3594]	484.109	11	5315.13	5314.21	-16.5	119	29.96	1449	>sp|P0DTC2|SPIKE_SARS2 Spike glycoprotein OS=Severe acute respiratory syndrome coronavirus 2 OX=2697049 GN=S PE=1 SV=1	112.305	0
N-Glyco	122	119	133	L.IVNN[+2279.830]ATNVVIKVC[+57.021]EF.Q	HexNAc(5)Hex(6)Fuc(2)	N[+2280]	1333.92	3	3999.74	3999.74	1	119	29.99	1449	>sp|P0DTC2|SPIKE_SARS2 Spike glycoprotein OS=Severe acute respiratory syndrome coronavirus 2 OX=2697049 GN=S PE=1 SV=1	47.3061	0
N-Glyco	122	119	133	L.IVNN[+2459.931]ATNVVIKVC[+57.021]EF.Q	HexNAc(9)Hex(3)Fuc(1)	N[+2460]	1394.29	3	4180.86	4179.84	2.8	119	29.99	1449	>sp|P0DTC2|SPIKE_SARS2 Spike glycoprotein OS=Severe acute respiratory syndrome coronavirus 2 OX=2697049 GN=S PE=1 SV=1	47.2936	16221000
N-Glyco	122	119	135	L.IVNN[+3067.115]ATNVVIKVC[+57.021]EFQF.C	HexNAc(8)Hex(8)Fuc(1)	N[+3067]	1266.29	4	5062.13	5062.15	-4	119	29.95	1449	>sp|P0DTC2|SPIKE_SARS2 Spike glycoprotein OS=Severe acute respiratory syndrome coronavirus 2 OX=2697049 GN=S PE=1 SV=1	109.895	0
N-Glyco	122	119	135	L.IVNN[+3594.301]ATNVVIKVC[+57.021]EFQF.C	HexNAc(9)Hex(10)Fuc(1)	N[+3594]	932.411	6	5589.43	5589.34	16.8	119	29.95	1449	>sp|P0DTC2|SPIKE_SARS2 Spike glycoprotein OS=Severe acute respiratory syndrome coronavirus 2 OX=2697049 GN=S PE=1 SV=1	8.8322	0
N-Glyco	122	119	135	L.IVNN[+406.159]ATNVVIKVC[+57.021]EFQF.C	HexNAc(2)	N[+406]	1201.12	2	2401.24	2401.2	16.4	119	29.96	1449	>sp|P0DTC2|SPIKE_SARS2 Spike glycoprotein OS=Severe acute respiratory syndrome coronavirus 2 OX=2697049 GN=S PE=1 SV=1	8.1213	6840700
N-Glyco	122	119	135	L.IVNN[+2352.846]ATNVVIKVC[+57.021]EFQF.C	HexNAc(6)Hex(7)	N[+2353]	1087.73	4	4347.88	4347.88	-1	119	29.96	1449	>sp|P0DTC2|SPIKE_SARS2 Spike glycoprotein OS=Severe acute respiratory syndrome coronavirus 2 OX=2697049 GN=S PE=1 SV=1	62.2931	6903400
N-Glyco	122	119	135	L.IVNN[+1970.698]ATNVVIKVC[+57.021]EFQF.C	HexNAc(5)Hex(4)NeuGc(1)	N[+1971]	992.196	4	3965.76	3965.74	6.7	119	29.99	1449	>sp|P0DTC2|SPIKE_SARS2 Spike glycoprotein OS=Severe acute respiratory syndrome coronavirus 2 OX=2697049 GN=S PE=1 SV=1	42.3371	0
N-Glyco	122	119	140	L.IVNN[+2800.031]ATNVVIKVC[+57.021]EFQFC[+57.021]NDPF.L	HexNAc(9)Hex(6)	N[+2800]	1086.48	5	5428.36	5428.29	12.3	119	29.95	1449	>sp|P0DTC2|SPIKE_SARS2 Spike glycoprotein OS=Severe acute respiratory syndrome coronavirus 2 OX=2697049 GN=S PE=1 SV=1	107.763	0
N-Glyco	122	119	140	L.IVNN[+3067.115]ATNVVIKVC[+57.021]EFQFC[+57.021]NDPF.L	HexNAc(8)Hex(8)Fuc(1)	N[+3067]	1140.06	5	5696.28	5695.37	-17	119	29.95	1449	>sp|P0DTC2|SPIKE_SARS2 Spike glycoprotein OS=Severe acute respiratory syndrome coronavirus 2 OX=2697049 GN=S PE=1 SV=1	106.914	0
N-Glyco	122	119	140	L.IVNN[+3229.168]ATNVVIKVC[+57.021]EFQFC[+57.021]NDPF.L	HexNAc(8)Hex(9)Fuc(1)	N[+3229]	1172.29	5	5857.43	5857.43	1.3	119	29.95	1449	>sp|P0DTC2|SPIKE_SARS2 Spike glycoprotein OS=Severe acute respiratory syndrome coronavirus 2 OX=2697049 GN=S PE=1 SV=1	105.494	0
N-Glyco	122	119	140	L.IVNN[+3797.380]ATNVVIKVC[+57.021]EFQFC[+57.021]NDPF.L	HexNAc(10)Hex(10)Fuc(1)	N[+3797]	495.207	13	6425.6	6425.64	-5.8	119	29.95	1449	>sp|P0DTC2|SPIKE_SARS2 Spike glycoprotein OS=Severe acute respiratory syndrome coronavirus 2 OX=2697049 GN=S PE=1 SV=1	112.35	0
N-Glyco	122	119	140	L.IVNN[+2921.058]ATNVVIKVC[+57.021]EFQFC[+57.021]NDPF.L	HexNAc(8)Hex(8)	N[+2921]	1110.65	5	5549.21	5549.32	-19.3	119	29.96	1449	>sp|P0DTC2|SPIKE_SARS2 Spike glycoprotein OS=Severe acute respiratory syndrome coronavirus 2 OX=2697049 GN=S PE=1 SV=1	109.853	15749000
N-Glyco	122	119	140	L.IVNN[+3165.164]ATNVVIKVC[+57.021]EFQFC[+57.021]NDPF.L	HexNAc(10)Hex(7)	N[+3165]	414.82	14	5794.38	5793.42	-7.5	119	29.96	1449	>sp|P0DTC2|SPIKE_SARS2 Spike glycoprotein OS=Severe acute respiratory syndrome coronavirus 2 OX=2697049 GN=S PE=1 SV=1	77.5647	0
N-Glyco	122	119	140	L.IVNN[+3147.115]ATNVVIKVC[+57.021]EFQFC[+57.021]NDPF.L	HexNAc(6)Hex(11)Fuc(1)	N[+3147]	386.03	15	5776.35	5775.37	-5.3	119	29.96	1449	>sp|P0DTC2|SPIKE_SARS2 Spike glycoprotein OS=Severe acute respiratory syndrome coronavirus 2 OX=2697049 GN=S PE=1 SV=1	94.0747	0
N-Glyco	122	119	140	L.IVNN[+3797.380]ATNVVIKVC[+57.021]EFQFC[+57.021]NDPF.L	HexNAc(10)Hex(10)Fuc(1)	N[+3797]	378.922	17	6425.56	6425.64	-12.8	119	29.96	1449	>sp|P0DTC2|SPIKE_SARS2 Spike glycoprotein OS=Severe acute respiratory syndrome coronavirus 2 OX=2697049 GN=S PE=1 SV=1	82.2503	0
N-Glyco	122	119	141	L.IVNN[+3594.301]ATNVVIKVC[+57.021]EFQFC[+57.021]NDPFL.G	HexNAc(9)Hex(10)Fuc(1)	N[+3594]	634.581	10	6336.74	6335.64	14.7	119	29.97	1449	>sp|P0DTC2|SPIKE_SARS2 Spike glycoprotein OS=Severe acute respiratory syndrome coronavirus 2 OX=2697049 GN=S PE=1 SV=1	50.1914	41414000
N-Glyco	149	142	152	L.GVYYHKNN[+2117.777]KSW.M	HexNAc(5)Hex(5)Fuc(2)	N[+2118]	1171.83	3	3513.46	3513.46	0.9	142	30	1449	>sp|P0DTC2|SPIKE_SARS2 Spike glycoprotein OS=Severe acute respiratory syndrome coronavirus 2 OX=2697049 GN=S PE=1 SV=1	20.0795	129390000
N-Glyco	149	142	152	L.GVYYHKNN[+1955.724]KSW.M	HexNAc(5)Hex(4)Fuc(2)	N[+1956]	1117.81	3	3351.41	3351.4	1.6	142	59	1449	>sp|P0DTC2|SPIKE_SARS2 Spike glycoprotein OS=Severe acute respiratory syndrome coronavirus 2 OX=2697049 GN=S PE=1 SV=1	20.1285	46357000
N-Glyco	149	142	152	L.GVYYHKNN[+2075.730]KSW.M	HexNAc(4)Hex(6)NeuAc(1)	N[+2076]	1157.82	3	3471.43	3471.41	6	142	66.91	1449	>sp|P0DTC2|SPIKE_SARS2 Spike glycoprotein OS=Severe acute respiratory syndrome coronavirus 2 OX=2697049 GN=S PE=1 SV=1	41.4664	22826000
N-Glyco	149	142	157	L.GVYYHKNN[+3258.122]KSWMESEF.R	HexNAc(6)Hex(6)Fuc(1)NeuGc(3)	N[+3258]	1056.01	5	5276.02	5277.03	-0.7	142	29.95	1449	>sp|P0DTC2|SPIKE_SARS2 Spike glycoprotein OS=Severe acute respiratory syndrome coronavirus 2 OX=2697049 GN=S PE=1 SV=1	108.746	15111000
N-Glyco	149	142	157	L.GVYYHKNN[+3737.322]KSWMESEF.R	HexNAc(7)Hex(8)Fuc(1)NeuAc(3)	N[+3737]	412.017	14	5755.14	5756.23	-15.3	142	29.95	1449	>sp|P0DTC2|SPIKE_SARS2 Spike glycoprotein OS=Severe acute respiratory syndrome coronavirus 2 OX=2697049 GN=S PE=1 SV=1	95.0357	0
N-Glyco	149	142	157	L.GVYYHKNN[+4028.418]KSWMESEF.R	HexNAc(7)Hex(8)Fuc(1)NeuAc(4)	N[+4028]	432.812	14	6046.27	6047.32	-8.7	142	29.96	1449	>sp|P0DTC2|SPIKE_SARS2 Spike glycoprotein OS=Severe acute respiratory syndrome coronavirus 2 OX=2697049 GN=S PE=1 SV=1	97.7339	0
N-Glyco	149	142	157	L.GVYYHKNN[+3165.164]KSWMESEF.R	HexNAc(10)Hex(7)	N[+3165]	648.899	8	5184.15	5184.07	14.5	142	29.97	1449	>sp|P0DTC2|SPIKE_SARS2 Spike glycoprotein OS=Severe acute respiratory syndrome coronavirus 2 OX=2697049 GN=S PE=1 SV=1	65.8411	8319100000
N-Glyco	149	142	157	L.GVYYHKNN[+3797.380]KSWMESEF.R	HexNAc(10)Hex(10)Fuc(1)	N[+3797]	529.573	11	5815.23	5816.29	-9.7	142	29.97	1449	>sp|P0DTC2|SPIKE_SARS2 Spike glycoprotein OS=Severe acute respiratory syndrome coronavirus 2 OX=2697049 GN=S PE=1 SV=1	23.7657	18973000
N-Glyco	149	142	157	L.GVYYHKNN[+2896.051]KSWMESEF.R	HexNAc(5)Hex(8)Fuc(4)	N[+2896]	447.729	11	4914.94	4914.96	-2.7	142	29.98	1449	>sp|P0DTC2|SPIKE_SARS2 Spike glycoprotein OS=Severe acute respiratory syndrome coronavirus 2 OX=2697049 GN=S PE=1 SV=1	26.484	0
N-Glyco	149	142	157	L.GVYYHKNN[+2921.058]KSWMESEF.R	HexNAc(8)Hex(8)	N[+2921]	706.572	7	4939.96	4939.96	-1.4	142	29.98	1449	>sp|P0DTC2|SPIKE_SARS2 Spike glycoprotein OS=Severe acute respiratory syndrome coronavirus 2 OX=2697049 GN=S PE=1 SV=1	43.0074	0
N-Glyco	149	142	157	L.GVYYHKNN[+3165.164]KSWMESEF.R	HexNAc(10)Hex(7)	N[+3165]	648.776	8	5183.16	5184.07	17.7	142	29.98	1449	>sp|P0DTC2|SPIKE_SARS2 Spike glycoprotein OS=Severe acute respiratory syndrome coronavirus 2 OX=2697049 GN=S PE=1 SV=1	19.865	0
N-Glyco	149	142	157	L.GVYYHKNN[+3147.115]KSWMESEF.R	HexNAc(6)Hex(11)Fuc(1)	N[+3147]	1292.02	4	5165.05	5166.02	6.8	142	29.98	1449	>sp|P0DTC2|SPIKE_SARS2 Spike glycoprotein OS=Severe acute respiratory syndrome coronavirus 2 OX=2697049 GN=S PE=1 SV=1	43.364	17220000
N-Glyco	149	142	157	L.GVYYHKNN[+3448.243]KSWMESEF.R	HexNAc(9)Hex(10)	N[+3448]	547.72	10	5468.14	5467.15	-2.7	142	29.98	1449	>sp|P0DTC2|SPIKE_SARS2 Spike glycoprotein OS=Severe acute respiratory syndrome coronavirus 2 OX=2697049 GN=S PE=1 SV=1	39.3665	8463100000
N-Glyco	149	142	157	L.GVYYHKNN[+3432.248]KSWMESEF.R	HexNAc(9)Hex(9)Fuc(1)	N[+3432]	546.014	10	5451.07	5451.15	-15.2	142	29.98	1449	>sp|P0DTC2|SPIKE_SARS2 Spike glycoprotein OS=Severe acute respiratory syndrome coronavirus 2 OX=2697049 GN=S PE=1 SV=1	42.3477	0
N-Glyco	149	142	157	L.GVYYHKNN[+3797.380]KSWMESEF.R	HexNAc(10)Hex(10)Fuc(1)	N[+3797]	529.768	11	5817.37	5816.29	13.7	142	29.98	1449	>sp|P0DTC2|SPIKE_SARS2 Spike glycoprotein OS=Severe acute respiratory syndrome coronavirus 2 OX=2697049 GN=S PE=1 SV=1	39.2523	817120000
N-Glyco	149	142	157	L.GVYYHKNN[+4758.682]KSWMESEF.R	HexNAc(9)Hex(10)Fuc(1)NeuAc(4)	N[+4759]	522.199	13	6776.5	6777.59	-13	142	29.98	1449	>sp|P0DTC2|SPIKE_SARS2 Spike glycoprotein OS=Severe acute respiratory syndrome coronavirus 2 OX=2697049 GN=S PE=1 SV=1	23.2589	0
N-Glyco	149	145	157	Y.YHKNN[+4758.682]KSWMESEF.R	HexNAc(9)Hex(10)Fuc(1)NeuAc(4)	N[+4759]	1292.68	5	6459.37	6458.44	-10.6	145	17.84	1449	>sp|P0DTC2|SPIKE_SARS2 Spike glycoprotein OS=Severe acute respiratory syndrome coronavirus 2 OX=2697049 GN=S PE=1 SV=1	7.9645	0
N-Glyco	149	145	157	Y.YHKNN[+4758.682]KSWMESEF.R	HexNAc(9)Hex(10)Fuc(1)NeuAc(4)	N[+4759]	1292.67	5	6459.34	6458.44	-15.3	145	29.94	1449	>sp|P0DTC2|SPIKE_SARS2 Spike glycoprotein OS=Severe acute respiratory syndrome coronavirus 2 OX=2697049 GN=S PE=1 SV=1	8.1502	0
N-Glyco	149	145	157	Y.YHKNN[+3448.243]KSWMESEF.R	HexNAc(9)Hex(10)	N[+3448]	468.907	11	5147.91	5148	-16.9	145	29.96	1449	>sp|P0DTC2|SPIKE_SARS2 Spike glycoprotein OS=Severe acute respiratory syndrome coronavirus 2 OX=2697049 GN=S PE=1 SV=1	91.6009	0
N-Glyco	149	145	157	Y.YHKNN[+3594.301]KSWMESEF.R	HexNAc(9)Hex(10)Fuc(1)	N[+3594]	408.089	13	5293.07	5294.05	3.5	145	29.97	1449	>sp|P0DTC2|SPIKE_SARS2 Spike glycoprotein OS=Severe acute respiratory syndrome coronavirus 2 OX=2697049 GN=S PE=1 SV=1	65.2726	0
N-Glyco	149	145	160	Y.YHKNN[+4758.682]KSWMESEFRVY.S	HexNAc(9)Hex(10)Fuc(1)NeuAc(4)	N[+4759]	459.315	15	6875.63	6876.67	-4.9	145	29.96	1449	>sp|P0DTC2|SPIKE_SARS2 Spike glycoprotein OS=Severe acute respiratory syndrome coronavirus 2 OX=2697049 GN=S PE=1 SV=1	11.9089	234350000
N-Glyco	149	145	160	Y.YHKNN[+3797.380]KSWMESEFRVY.S	HexNAc(10)Hex(10)Fuc(1)	N[+3797]	538.775	11	5916.45	5915.37	13.8	145	29.97	1449	>sp|P0DTC2|SPIKE_SARS2 Spike glycoprotein OS=Severe acute respiratory syndrome coronavirus 2 OX=2697049 GN=S PE=1 SV=1	46.8491	0
N-Glyco	149	145	160	Y.YHKNN[+3083.110]KSWMESEFRVY.S	HexNAc(8)Hex(9)	N[+3083]	521.012	10	5201.06	5201.1	-7.6	145	29.99	1449	>sp|P0DTC2|SPIKE_SARS2 Spike glycoprotein OS=Severe acute respiratory syndrome coronavirus 2 OX=2697049 GN=S PE=1 SV=1	42.8694	7588800
N-Glyco	149	146	152	Y.HKNN[+4323.544]KSW.M	HexNAc(11)Hex(11)NeuGc(1)	N[+4324]	375.001	14	5236.92	5237.01	-17.8	146	29.96	1449	>sp|P0DTC2|SPIKE_SARS2 Spike glycoprotein OS=Severe acute respiratory syndrome coronavirus 2 OX=2697049 GN=S PE=1 SV=1	97.6246	0
N-Glyco	149	146	152	Y.HKNN[+2256.851]KSW.M	HexNAc(8)Hex(3)Fuc(1)	N[+2257]	1057.45	3	3170.34	3170.32	6.8	146	29.97	1449	>sp|P0DTC2|SPIKE_SARS2 Spike glycoprotein OS=Severe acute respiratory syndrome coronavirus 2 OX=2697049 GN=S PE=1 SV=1	103.172	0
N-Glyco	149	146	152	Y.HKNN[+3147.115]KSW.M	HexNAc(6)Hex(11)Fuc(1)	N[+3147]	580.811	7	4059.64	4060.58	14.6	146	29.98	1449	>sp|P0DTC2|SPIKE_SARS2 Spike glycoprotein OS=Severe acute respiratory syndrome coronavirus 2 OX=2697049 GN=S PE=1 SV=1	29.0722	111630000
N-Glyco	149	146	152	Y.HKNN[+203.079]KSW.M	HexNAc(1)	N[+203]	1116.54	1	1116.54	1116.54	-7.2	146	34.17	1449	>sp|P0DTC2|SPIKE_SARS2 Spike glycoprotein OS=Severe acute respiratory syndrome coronavirus 2 OX=2697049 GN=S PE=1 SV=1	72.6584	26086000
N-Glyco	149	146	157	Y.HKNN[+4393.550]KSWMESEF.R	HexNAc(8)Hex(9)Fuc(1)NeuAc(4)	N[+4394]	457.019	13	5929.16	5930.24	-13.6	146	29.95	1449	>sp|P0DTC2|SPIKE_SARS2 Spike glycoprotein OS=Severe acute respiratory syndrome coronavirus 2 OX=2697049 GN=S PE=1 SV=1	74.1031	0
N-Glyco	149	146	160	Y.HKNN[+3594.301]KSWMESEFRVY.S	HexNAc(9)Hex(10)Fuc(1)	N[+3594]	1387.79	4	5548.12	5549.22	-17.4	146	29.95	1449	>sp|P0DTC2|SPIKE_SARS2 Spike glycoprotein OS=Severe acute respiratory syndrome coronavirus 2 OX=2697049 GN=S PE=1 SV=1	7.8031	0
N-Glyco	149	146	160	Y.HKNN[+4102.455]KSWMESEFRVY.S	HexNAc(8)Hex(9)Fuc(1)NeuAc(3)	N[+4102]	505.78	12	6058.28	6057.38	-16.9	146	29.97	1449	>sp|P0DTC2|SPIKE_SARS2 Spike glycoprotein OS=Severe acute respiratory syndrome coronavirus 2 OX=2697049 GN=S PE=1 SV=1	42.5448	14837000
N-Glyco	149	146	160	Y.HKNN[+2800.031]KSWMESEFRVY.S	HexNAc(9)Hex(6)	N[+2800]	595.378	8	4755.97	4754.95	3.4	146	29.98	1449	>sp|P0DTC2|SPIKE_SARS2 Spike glycoprotein OS=Severe acute respiratory syndrome coronavirus 2 OX=2697049 GN=S PE=1 SV=1	50.9703	27400000
N-Glyco	149	146	168	Y.HKNN[+3229.168]KSWMESEFRVYSSANNC[+57.021]TF.E	HexNAc(8)Hex(9)Fuc(1)	N[+3229]	357.794	17	6066.39	6065.42	-7	146	29.95	1449	>sp|P0DTC2|SPIKE_SARS2 Spike glycoprotein OS=Severe acute respiratory syndrome coronavirus 2 OX=2697049 GN=S PE=1 SV=1	84.5393	0
N-Glyco	149	146	168	Y.HKNN[+3594.301]KSWMESEFRVYSSANNC[+57.021]TF.E	HexNAc(9)Hex(10)Fuc(1)	N[+3594]	1286.7	5	6429.45	6430.56	-15.4	146	29.95	1449	>sp|P0DTC2|SPIKE_SARS2 Spike glycoprotein OS=Severe acute respiratory syndrome coronavirus 2 OX=2697049 GN=S PE=1 SV=1	7.625	0
N-Glyco	149	146	168	Y.HKNN[+3797.380]KSWMESEFRVYSSANNC[+57.021]TF.E	HexNAc(10)Hex(10)Fuc(1)	N[+3797]	830.086	8	6633.63	6633.64	-0.5	146	29.95	1449	>sp|P0DTC2|SPIKE_SARS2 Spike glycoprotein OS=Severe acute respiratory syndrome coronavirus 2 OX=2697049 GN=S PE=1 SV=1	72.6167	0
N-Glyco	149	146	168	Y.HKNN[+4028.418]KSWMESEFRVYSSANNC[+57.021]TF.E	HexNAc(7)Hex(8)Fuc(1)NeuAc(4)	N[+4028]	572.969	12	6864.55	6864.67	-17.6	146	29.96	1449	>sp|P0DTC2|SPIKE_SARS2 Spike glycoprotein OS=Severe acute respiratory syndrome coronavirus 2 OX=2697049 GN=S PE=1 SV=1	43.6106	0
N-Glyco	149	146	168	Y.HKNN[+2361.883]KSWMESEFRVYSSANNC[+57.021]TF.E	HexNAc(7)Hex(4)Fuc(2)	N[+2362]	650.658	8	5198.21	5198.14	13.7	146	29.97	1449	>sp|P0DTC2|SPIKE_SARS2 Spike glycoprotein OS=Severe acute respiratory syndrome coronavirus 2 OX=2697049 GN=S PE=1 SV=1	48.9382	0
N-Glyco	149	146	168	Y.HKNN[+2539.930]KSWMESEFRVYSSANNC[+57.021]TF.E	HexNAc(7)Hex(6)Fuc(1)	N[+2540]	538.529	10	5376.22	5376.19	6.4	146	29.97	1449	>sp|P0DTC2|SPIKE_SARS2 Spike glycoprotein OS=Severe acute respiratory syndrome coronavirus 2 OX=2697049 GN=S PE=1 SV=1	38.4477	0
N-Glyco	149	146	168	Y.HKNN[+2498.904]KSWMESEFRVYSSANNC[+57.021]TF.E	HexNAc(6)Hex(7)Fuc(1)	N[+2499]	667.911	8	5336.24	5335.16	14.2	146	29.97	1449	>sp|P0DTC2|SPIKE_SARS2 Spike glycoprotein OS=Severe acute respiratory syndrome coronavirus 2 OX=2697049 GN=S PE=1 SV=1	49.8801	11756000
N-Glyco	149	146	168	Y.HKNN[+2759.005]KSWMESEFRVYSSANNC[+57.021]TF.E	HexNAc(8)Hex(7)	N[+2759]	509.479	11	5594.19	5595.26	-11.4	146	29.97	1449	>sp|P0DTC2|SPIKE_SARS2 Spike glycoprotein OS=Severe acute respiratory syndrome coronavirus 2 OX=2697049 GN=S PE=1 SV=1	13.8347	4028800
N-Glyco	149	146	168	Y.HKNN[+3083.135]KSWMESEFRVYSSANNC[+57.021]TF.E	HexNAc(6)Hex(7)Fuc(5)	N[+3083]	740.817	8	5919.49	5919.39	16.1	146	29.97	1449	>sp|P0DTC2|SPIKE_SARS2 Spike glycoprotein OS=Severe acute respiratory syndrome coronavirus 2 OX=2697049 GN=S PE=1 SV=1	24.2731	0
N-Glyco	149	146	168	Y.HKNN[+3083.110]KSWMESEFRVYSSANNC[+57.021]TF.E	HexNAc(8)Hex(9)	N[+3083]	538.954	11	5918.42	5919.37	9.1	146	29.97	1449	>sp|P0DTC2|SPIKE_SARS2 Spike glycoprotein OS=Severe acute respiratory syndrome coronavirus 2 OX=2697049 GN=S PE=1 SV=1	25.3146	6391200
N-Glyco	149	146	168	Y.HKNN[+3083.135]KSWMESEFRVYSSANNC[+57.021]TF.E	HexNAc(6)Hex(7)Fuc(5)	N[+3083]	592.947	10	5920.4	5919.39	1.1	146	29.97	1449	>sp|P0DTC2|SPIKE_SARS2 Spike glycoprotein OS=Severe acute respiratory syndrome coronavirus 2 OX=2697049 GN=S PE=1 SV=1	30.9392	8094000
N-Glyco	149	146	168	Y.HKNN[+3083.135]KSWMESEFRVYSSANNC[+57.021]TF.E	HexNAc(6)Hex(7)Fuc(5)	N[+3083]	592.854	10	5919.48	5919.39	14.3	146	29.97	1449	>sp|P0DTC2|SPIKE_SARS2 Spike glycoprotein OS=Severe acute respiratory syndrome coronavirus 2 OX=2697049 GN=S PE=1 SV=1	38.1776	6731600
N-Glyco	149	146	168	Y.HKNN[+3284.174]KSWMESEFRVYSSANNC[+57.021]TF.E	HexNAc(7)Hex(7)Fuc(1)NeuAc(2)	N[+3284]	680.936	9	6120.37	6120.43	-10.3	146	29.97	1449	>sp|P0DTC2|SPIKE_SARS2 Spike glycoprotein OS=Severe acute respiratory syndrome coronavirus 2 OX=2697049 GN=S PE=1 SV=1	37.4323	10658000
N-Glyco	149	146	168	Y.HKNN[+3432.248]KSWMESEFRVYSSANNC[+57.021]TF.E	HexNAc(9)Hex(9)Fuc(1)	N[+3432]	627.663	10	6267.57	6268.5	10.7	146	29.97	1449	>sp|P0DTC2|SPIKE_SARS2 Spike glycoprotein OS=Severe acute respiratory syndrome coronavirus 2 OX=2697049 GN=S PE=1 SV=1	38.5599	0
N-Glyco	149	146	168	Y.HKNN[+3067.115]KSWMESEFRVYSSANNC[+57.021]TF.E	HexNAc(8)Hex(8)Fuc(1)	N[+3067]	492.863	12	5903.27	5903.37	-17.2	146	29.98	1449	>sp|P0DTC2|SPIKE_SARS2 Spike glycoprotein OS=Severe acute respiratory syndrome coronavirus 2 OX=2697049 GN=S PE=1 SV=1	38.9232	0
N-Glyco	149	146	168	Y.HKNN[+3147.115]KSWMESEFRVYSSANNC[+57.021]TF.E	HexNAc(6)Hex(11)Fuc(1)	N[+3147]	599.356	10	5984.49	5983.37	19.5	146	29.99	1449	>sp|P0DTC2|SPIKE_SARS2 Spike glycoprotein OS=Severe acute respiratory syndrome coronavirus 2 OX=2697049 GN=S PE=1 SV=1	46.884	0
N-Glyco	165	146	168	Y.HKNNKSWMESEFRVYSSANN[+3083.110]C[+57.021]TF.E	HexNAc(8)Hex(9)	N[+3083]	846.617	7	5920.27	5919.37	-16.4	146	29.95	1449	>sp|P0DTC2|SPIKE_SARS2 Spike glycoprotein OS=Severe acute respiratory syndrome coronavirus 2 OX=2697049 GN=S PE=1 SV=1	9.8196	8514500
N-Glyco	165	153	168	W.MESEFRVYSSANN[+4323.544]C[+57.021]TF.E	HexNAc(11)Hex(11)NeuGc(1)	N[+4324]	1253.65	5	6264.23	6265.36	-19.2	153	0.39	1449	>sp|P0DTC2|SPIKE_SARS2 Spike glycoprotein OS=Severe acute respiratory syndrome coronavirus 2 OX=2697049 GN=S PE=1 SV=1	8.1535	4604500
N-Glyco	165	153	168	W.MESEFRVYSSANN[+4102.455]C[+57.021]TF.E	HexNAc(8)Hex(9)Fuc(1)NeuAc(3)	N[+4102]	672.357	9	6043.15	6044.27	-18.2	153	29.95	1449	>sp|P0DTC2|SPIKE_SARS2 Spike glycoprotein OS=Severe acute respiratory syndrome coronavirus 2 OX=2697049 GN=S PE=1 SV=1	64.4839	0
N-Glyco	165	153	168	W.MESEFRVYSSANN[+4393.550]C[+57.021]TF.E	HexNAc(8)Hex(9)Fuc(1)NeuAc(4)	N[+4394]	528.945	12	6336.26	6335.36	-16	153	29.95	1449	>sp|P0DTC2|SPIKE_SARS2 Spike glycoprotein OS=Severe acute respiratory syndrome coronavirus 2 OX=2697049 GN=S PE=1 SV=1	91.4542	0
N-Glyco	165	153	168	W.MESEFRVYSSANN[+2350.793]C[+57.021]TF.E	HexNAc(2)Hex(12)	N[+2351]	859.31	5	4292.52	4292.6	-19.5	153	29.96	1449	>sp|P0DTC2|SPIKE_SARS2 Spike glycoprotein OS=Severe acute respiratory syndrome coronavirus 2 OX=2697049 GN=S PE=1 SV=1	65.1321	89623000
N-Glyco	165	153	168	W.MESEFRVYSSANN[+4393.550]C[+57.021]TF.E	HexNAc(8)Hex(9)Fuc(1)NeuAc(4)	N[+4394]	352.972	18	6336.37	6335.36	0.8	153	29.97	1449	>sp|P0DTC2|SPIKE_SARS2 Spike glycoprotein OS=Severe acute respiratory syndrome coronavirus 2 OX=2697049 GN=S PE=1 SV=1	82.9357	0
N-Glyco	165	153	170	W.MESEFRVYSSANN[+4393.550]C[+57.021]TFEY.V	HexNAc(8)Hex(9)Fuc(1)NeuAc(4)	N[+4394]	1326.09	5	6626.4	6627.47	-9.7	153	29.95	1449	>sp|P0DTC2|SPIKE_SARS2 Spike glycoprotein OS=Severe acute respiratory syndrome coronavirus 2 OX=2697049 GN=S PE=1 SV=1	8.3806	17883000
N-Glyco	165	153	170	W.MESEFRVYSSANN[+4758.682]C[+57.021]TFEY.V	HexNAc(9)Hex(10)Fuc(1)NeuAc(4)	N[+4759]	777.961	9	6993.59	6992.6	-1.4	153	29.95	1449	>sp|P0DTC2|SPIKE_SARS2 Spike glycoprotein OS=Severe acute respiratory syndrome coronavirus 2 OX=2697049 GN=S PE=1 SV=1	44.5477	24676000
N-Glyco	165	153	170	W.MESEFRVYSSANN[+2555.925]C[+57.021]TFEY.V	HexNAc(7)Hex(7)	N[+2556]	479.783	10	4788.76	4789.84	-16.2	153	29.96	1449	>sp|P0DTC2|SPIKE_SARS2 Spike glycoprotein OS=Severe acute respiratory syndrome coronavirus 2 OX=2697049 GN=S PE=1 SV=1	111.783	8307200
N-Glyco	165	153	170	W.MESEFRVYSSANN[+3785.307]C[+57.021]TFEY.V	HexNAc(7)Hex(8)Fuc(1)NeuGc(3)	N[+3785]	502.436	12	6018.16	6019.22	-10.5	153	29.96	1449	>sp|P0DTC2|SPIKE_SARS2 Spike glycoprotein OS=Severe acute respiratory syndrome coronavirus 2 OX=2697049 GN=S PE=1 SV=1	39.8228	5098700
N-Glyco	165	153	170	W.MESEFRVYSSANN[+4758.682]C[+57.021]TFEY.V	HexNAc(9)Hex(10)Fuc(1)NeuAc(4)	N[+4759]	538.827	13	6992.66	6992.6	9.1	153	29.96	1449	>sp|P0DTC2|SPIKE_SARS2 Spike glycoprotein OS=Severe acute respiratory syndrome coronavirus 2 OX=2697049 GN=S PE=1 SV=1	39.1189	0
N-Glyco	165	153	170	W.MESEFRVYSSANN[+4758.682]C[+57.021]TFEY.V	HexNAc(9)Hex(10)Fuc(1)NeuAc(4)	N[+4759]	538.907	13	6993.71	6992.6	14.9	153	29.96	1449	>sp|P0DTC2|SPIKE_SARS2 Spike glycoprotein OS=Severe acute respiratory syndrome coronavirus 2 OX=2697049 GN=S PE=1 SV=1	43.1008	0
N-Glyco	165	153	170	W.MESEFRVYSSANN[+2921.058]C[+57.021]TFEY.V	HexNAc(8)Hex(8)	N[+2921]	573.552	9	5153.91	5154.97	-11.3	153	29.97	1449	>sp|P0DTC2|SPIKE_SARS2 Spike glycoprotein OS=Severe acute respiratory syndrome coronavirus 2 OX=2697049 GN=S PE=1 SV=1	25.3998	13764000
N-Glyco	165	153	170	W.MESEFRVYSSANN[+3448.243]C[+57.021]TFEY.V	HexNAc(9)Hex(10)	N[+3448]	569.011	10	5681.05	5682.16	-18.7	153	29.97	1449	>sp|P0DTC2|SPIKE_SARS2 Spike glycoprotein OS=Severe acute respiratory syndrome coronavirus 2 OX=2697049 GN=S PE=1 SV=1	20.9015	102520000
N-Glyco	165	153	170	W.MESEFRVYSSANN[+2350.793]C[+57.021]TFEY.V	HexNAc(2)Hex(12)	N[+2351]	459.373	10	4584.67	4584.71	-8.5	153	29.98	1449	>sp|P0DTC2|SPIKE_SARS2 Spike glycoprotein OS=Severe acute respiratory syndrome coronavirus 2 OX=2697049 GN=S PE=1 SV=1	32.5208	0
N-Glyco	165	158	168	F.RVYSSANN[+4307.550]C[+57.021]TF.E	HexNAc(11)Hex(11)NeuAc(1)	N[+4308]	376.01	15	5626.04	5626.13	-16.6	158	29.96	1449	>sp|P0DTC2|SPIKE_SARS2 Spike glycoprotein OS=Severe acute respiratory syndrome coronavirus 2 OX=2697049 GN=S PE=1 SV=1	74.8125	0
N-Glyco	165	158	168	F.RVYSSANN[+406.159]C[+57.021]TF.E	HexNAc(2)	N[+406]	862.869	2	1724.73	1724.74	-7.4	158	29.98	1449	>sp|P0DTC2|SPIKE_SARS2 Spike glycoprotein OS=Severe acute respiratory syndrome coronavirus 2 OX=2697049 GN=S PE=1 SV=1	31.1414	0
N-Glyco	165	158	168	F.RVYSSANN[+406.159]C[+57.021]TF.E	HexNAc(2)	N[+406]	862.869	2	1724.73	1724.74	-6.9	158	29.98	1449	>sp|P0DTC2|SPIKE_SARS2 Spike glycoprotein OS=Severe acute respiratory syndrome coronavirus 2 OX=2697049 GN=S PE=1 SV=1	31.1578	0
N-Glyco	165	158	168	F.RVYSSANN[+2864.036]C[+57.021]TF.E	HexNAc(7)Hex(8)Fuc(1)	N[+2864]	1394.87	3	4182.6	4182.62	-5.5	158	29.99	1449	>sp|P0DTC2|SPIKE_SARS2 Spike glycoprotein OS=Severe acute respiratory syndrome coronavirus 2 OX=2697049 GN=S PE=1 SV=1	108.906	0
N-Glyco	165	158	170	F.RVYSSANN[+4758.682]C[+57.021]TFEY.V	HexNAc(9)Hex(10)Fuc(1)NeuAc(4)	N[+4759]	1274.66	5	6369.26	6369.37	-17.4	158	15.97	1449	>sp|P0DTC2|SPIKE_SARS2 Spike glycoprotein OS=Severe acute respiratory syndrome coronavirus 2 OX=2697049 GN=S PE=1 SV=1	8.4445	0
N-Glyco	165	158	170	F.RVYSSANN[+4028.418]C[+57.021]TFEY.V	HexNAc(7)Hex(8)Fuc(1)NeuAc(4)	N[+4028]	1410.26	4	5638	5639.11	-18.4	158	29.94	1449	>sp|P0DTC2|SPIKE_SARS2 Spike glycoprotein OS=Severe acute respiratory syndrome coronavirus 2 OX=2697049 GN=S PE=1 SV=1	7.7374	0
N-Glyco	165	158	170	F.RVYSSANN[+3797.380]C[+57.021]TFEY.V	HexNAc(10)Hex(10)Fuc(1)	N[+3797]	417.006	13	5408.99	5408.07	-15.4	158	29.95	1449	>sp|P0DTC2|SPIKE_SARS2 Spike glycoprotein OS=Severe acute respiratory syndrome coronavirus 2 OX=2697049 GN=S PE=1 SV=1	73.275	4720100
N-Glyco	165	158	170	F.RVYSSANN[+3432.248]C[+57.021]TFEY.V	HexNAc(9)Hex(9)Fuc(1)	N[+3432]	1261.76	4	5044.03	5042.94	18.5	158	29.96	1449	>sp|P0DTC2|SPIKE_SARS2 Spike glycoprotein OS=Severe acute respiratory syndrome coronavirus 2 OX=2697049 GN=S PE=1 SV=1	109.55	0
N-Glyco	165	158	175	F.RVYSSANN[+3147.115]C[+57.021]TFEYVSQPF.L	HexNAc(6)Hex(11)Fuc(1)	N[+3147]	1329.76	4	5316.03	5316.09	-10.3	158	29.95	1449	>sp|P0DTC2|SPIKE_SARS2 Spike glycoprotein OS=Severe acute respiratory syndrome coronavirus 2 OX=2697049 GN=S PE=1 SV=1	7.9413	6712100
N-Glyco	165	158	175	F.RVYSSANN[+1241.454]C[+57.021]TFEYVSQPF.L	HexNAc(3)Hex(3)Fuc(1)	N[+1241]	1137.48	3	3410.42	3410.43	-1.3	158	40.41	1449	>sp|P0DTC2|SPIKE_SARS2 Spike glycoprotein OS=Severe acute respiratory syndrome coronavirus 2 OX=2697049 GN=S PE=1 SV=1	15.2689	26278000
N-Glyco	165	161	168	Y.SSANN[+2908.985]C[+57.021]TF.E	HexNAc(5)Hex(6)NeuGc(3)	N[+2909]	1270.43	3	3809.27	3809.34	-16.7	161	29.95	1449	>sp|P0DTC2|SPIKE_SARS2 Spike glycoprotein OS=Severe acute respiratory syndrome coronavirus 2 OX=2697049 GN=S PE=1 SV=1	92.2143	0
N-Glyco	165	161	168	Y.SSANN[+2878.015]C[+57.021]TF.E	HexNAc(5)Hex(7)Fuc(1)NeuAc(2)	N[+2878]	1260.11	3	3778.32	3778.37	-12.2	161	29.95	1449	>sp|P0DTC2|SPIKE_SARS2 Spike glycoprotein OS=Severe acute respiratory syndrome coronavirus 2 OX=2697049 GN=S PE=1 SV=1	98.8713	0
N-Glyco	165	161	168	Y.SSANN[+2910.005]C[+57.021]TF.E	HexNAc(5)Hex(7)Fuc(1)NeuGc(2)	N[+2910]	953.33	4	3810.3	3810.36	-15.7	161	29.95	1449	>sp|P0DTC2|SPIKE_SARS2 Spike glycoprotein OS=Severe acute respiratory syndrome coronavirus 2 OX=2697049 GN=S PE=1 SV=1	100.006	0
N-Glyco	165	161	168	Y.SSANN[+2878.015]C[+57.021]TF.E	HexNAc(5)Hex(7)Fuc(1)NeuAc(2)	N[+2878]	1260.11	3	3778.3	3778.37	-17.5	161	29.95	1449	>sp|P0DTC2|SPIKE_SARS2 Spike glycoprotein OS=Severe acute respiratory syndrome coronavirus 2 OX=2697049 GN=S PE=1 SV=1	105.682	0
N-Glyco	165	161	168	Y.SSANN[+2878.015]C[+57.021]TF.E	HexNAc(5)Hex(7)Fuc(1)NeuAc(2)	N[+2878]	1260.11	3	3778.33	3778.37	-10.9	161	29.95	1449	>sp|P0DTC2|SPIKE_SARS2 Spike glycoprotein OS=Severe acute respiratory syndrome coronavirus 2 OX=2697049 GN=S PE=1 SV=1	109.281	0
N-Glyco	165	161	168	Y.SSANN[+3048.084]C[+57.021]TF.E	HexNAc(6)Hex(5)Fuc(1)NeuAc(3)	N[+3048]	987.847	4	3948.37	3948.44	-18	161	29.95	1449	>sp|P0DTC2|SPIKE_SARS2 Spike glycoprotein OS=Severe acute respiratory syndrome coronavirus 2 OX=2697049 GN=S PE=1 SV=1	106.214	0
N-Glyco	165	161	168	Y.SSANN[+4758.682]C[+57.021]TF.E	HexNAc(9)Hex(10)Fuc(1)NeuAc(4)	N[+4759]	1415.24	4	5657.93	5659.03	-18	161	29.95	1449	>sp|P0DTC2|SPIKE_SARS2 Spike glycoprotein OS=Severe acute respiratory syndrome coronavirus 2 OX=2697049 GN=S PE=1 SV=1	8.3871	552670000
N-Glyco	165	161	168	Y.SSANN[+1710.598]C[+57.021]TF.E	HexNAc(3)Hex(5)NeuAc(1)	N[+1711]	1305.96	2	2610.9	2610.95	-17.4	161	29.96	1449	>sp|P0DTC2|SPIKE_SARS2 Spike glycoprotein OS=Severe acute respiratory syndrome coronavirus 2 OX=2697049 GN=S PE=1 SV=1	45.9115	0
N-Glyco	165	161	168	Y.SSANN[+2350.793]C[+57.021]TF.E	HexNAc(2)Hex(12)	N[+2351]	542.698	6	3251.15	3251.14	2	161	29.96	1449	>sp|P0DTC2|SPIKE_SARS2 Spike glycoprotein OS=Severe acute respiratory syndrome coronavirus 2 OX=2697049 GN=S PE=1 SV=1	111.926	0
N-Glyco	165	161	168	Y.SSANN[+2896.051]C[+57.021]TF.E	HexNAc(5)Hex(8)Fuc(4)	N[+2896]	1266.12	3	3796.35	3796.4	-14.6	161	29.96	1449	>sp|P0DTC2|SPIKE_SARS2 Spike glycoprotein OS=Severe acute respiratory syndrome coronavirus 2 OX=2697049 GN=S PE=1 SV=1	98.6513	0
N-Glyco	165	161	168	Y.SSANN[+2896.051]C[+57.021]TF.E	HexNAc(5)Hex(8)Fuc(4)	N[+2896]	1266.12	3	3796.34	3796.4	-17.3	161	29.96	1449	>sp|P0DTC2|SPIKE_SARS2 Spike glycoprotein OS=Severe acute respiratory syndrome coronavirus 2 OX=2697049 GN=S PE=1 SV=1	100.609	0
N-Glyco	165	161	168	Y.SSANN[+2921.058]C[+57.021]TF.E	HexNAc(8)Hex(8)	N[+2921]	1274.45	3	3821.34	3821.41	-19.4	161	29.96	1449	>sp|P0DTC2|SPIKE_SARS2 Spike glycoprotein OS=Severe acute respiratory syndrome coronavirus 2 OX=2697049 GN=S PE=1 SV=1	103.947	0
N-Glyco	165	161	168	Y.SSANN[+2908.985]C[+57.021]TF.E	HexNAc(5)Hex(6)NeuGc(3)	N[+2909]	1270.45	3	3809.32	3809.34	-3.2	161	29.96	1449	>sp|P0DTC2|SPIKE_SARS2 Spike glycoprotein OS=Severe acute respiratory syndrome coronavirus 2 OX=2697049 GN=S PE=1 SV=1	105.634	0
N-Glyco	165	161	168	Y.SSANN[+2908.985]C[+57.021]TF.E	HexNAc(5)Hex(6)NeuGc(3)	N[+2909]	1270.44	3	3809.31	3809.34	-6.9	161	29.96	1449	>sp|P0DTC2|SPIKE_SARS2 Spike glycoprotein OS=Severe acute respiratory syndrome coronavirus 2 OX=2697049 GN=S PE=1 SV=1	109.165	11744000
N-Glyco	165	161	168	Y.SSANN[+2937.078]C[+57.021]TF.E	HexNAc(6)Hex(7)Fuc(4)	N[+2937]	1279.79	3	3837.36	3837.43	-18.2	161	29.96	1449	>sp|P0DTC2|SPIKE_SARS2 Spike glycoprotein OS=Severe acute respiratory syndrome coronavirus 2 OX=2697049 GN=S PE=1 SV=1	107.276	0
N-Glyco	165	161	168	Y.SSANN[+2967.027]C[+57.021]TF.E	HexNAc(6)Hex(7)NeuGc(2)	N[+2967]	1289.78	3	3867.32	3867.38	-14.9	161	29.96	1449	>sp|P0DTC2|SPIKE_SARS2 Spike glycoprotein OS=Severe acute respiratory syndrome coronavirus 2 OX=2697049 GN=S PE=1 SV=1	110.158	0
N-Glyco	165	161	168	Y.SSANN[+1540.529]C[+57.021]TF.E	HexNAc(2)Hex(7)	N[+1541]	1220.92	2	2440.83	2440.88	-19.1	161	29.97	1449	>sp|P0DTC2|SPIKE_SARS2 Spike glycoprotein OS=Severe acute respiratory syndrome coronavirus 2 OX=2697049 GN=S PE=1 SV=1	107.283	0
N-Glyco	165	161	168	Y.SSANN[+1581.555]C[+57.021]TF.E	HexNAc(3)Hex(6)	N[+1582]	1241.43	2	2481.86	2481.91	-19.8	161	29.97	1449	>sp|P0DTC2|SPIKE_SARS2 Spike glycoprotein OS=Severe acute respiratory syndrome coronavirus 2 OX=2697049 GN=S PE=1 SV=1	101.636	0
N-Glyco	165	161	168	Y.SSANN[+1581.555]C[+57.021]TF.E	HexNAc(3)Hex(6)	N[+1582]	1241.44	2	2481.86	2481.91	-17.7	161	29.97	1449	>sp|P0DTC2|SPIKE_SARS2 Spike glycoprotein OS=Severe acute respiratory syndrome coronavirus 2 OX=2697049 GN=S PE=1 SV=1	101.658	0
N-Glyco	165	161	168	Y.SSANN[+1663.608]C[+57.021]TF.E	HexNAc(5)Hex(4)	N[+1664]	1282.47	2	2563.93	2563.96	-13.4	161	29.97	1449	>sp|P0DTC2|SPIKE_SARS2 Spike glycoprotein OS=Severe acute respiratory syndrome coronavirus 2 OX=2697049 GN=S PE=1 SV=1	95.5921	0
N-Glyco	165	161	168	Y.SSANN[+1622.582]C[+57.021]TF.E	HexNAc(4)Hex(5)	N[+1623]	1261.96	2	2522.91	2522.93	-10.9	161	29.97	1449	>sp|P0DTC2|SPIKE_SARS2 Spike glycoprotein OS=Severe acute respiratory syndrome coronavirus 2 OX=2697049 GN=S PE=1 SV=1	106.198	0
N-Glyco	165	161	168	Y.SSANN[+1663.608]C[+57.021]TF.E	HexNAc(5)Hex(4)	N[+1664]	1282.47	2	2563.93	2563.96	-12.7	161	29.97	1449	>sp|P0DTC2|SPIKE_SARS2 Spike glycoprotein OS=Severe acute respiratory syndrome coronavirus 2 OX=2697049 GN=S PE=1 SV=1	106.461	0
N-Glyco	165	161	168	Y.SSANN[+1864.634]C[+57.021]TF.E	HexNAc(2)Hex(9)	N[+1865]	553.793	5	2764.94	2764.99	-17.5	161	29.97	1449	>sp|P0DTC2|SPIKE_SARS2 Spike glycoprotein OS=Severe acute respiratory syndrome coronavirus 2 OX=2697049 GN=S PE=1 SV=1	25.0271	359000000
N-Glyco	165	161	168	Y.SSANN[+1864.634]C[+57.021]TF.E	HexNAc(2)Hex(9)	N[+1865]	691.992	4	2764.95	2764.99	-14.6	161	29.97	1449	>sp|P0DTC2|SPIKE_SARS2 Spike glycoprotein OS=Severe acute respiratory syndrome coronavirus 2 OX=2697049 GN=S PE=1 SV=1	50.6346	8733400
N-Glyco	165	161	168	Y.SSANN[+2190.793]C[+57.021]TF.E	HexNAc(6)Hex(6)	N[+2191]	516.026	6	3091.12	3091.14	-8	161	29.97	1449	>sp|P0DTC2|SPIKE_SARS2 Spike glycoprotein OS=Severe acute respiratory syndrome coronavirus 2 OX=2697049 GN=S PE=1 SV=1	49.4018	6799100
N-Glyco	165	161	168	Y.SSANN[+2393.873]C[+57.021]TF.E	HexNAc(7)Hex(6)	N[+2394]	659.656	5	3294.25	3294.22	8.6	161	29.98	1449	>sp|P0DTC2|SPIKE_SARS2 Spike glycoprotein OS=Severe acute respiratory syndrome coronavirus 2 OX=2697049 GN=S PE=1 SV=1	17.1954	34274000
N-Glyco	165	161	168	Y.SSANN[+2621.984]C[+57.021]TF.E	HexNAc(9)Hex(4)Fuc(1)	N[+2622]	881.341	4	3522.34	3522.34	2.6	161	29.99	1449	>sp|P0DTC2|SPIKE_SARS2 Spike glycoprotein OS=Severe acute respiratory syndrome coronavirus 2 OX=2697049 GN=S PE=1 SV=1	68.385	0
N-Glyco	165	161	168	Y.SSANN[+2921.058]C[+57.021]TF.E	HexNAc(8)Hex(8)	N[+2921]	765.094	5	3821.44	3821.41	7.8	161	29.99	1449	>sp|P0DTC2|SPIKE_SARS2 Spike glycoprotein OS=Severe acute respiratory syndrome coronavirus 2 OX=2697049 GN=S PE=1 SV=1	34.7702	171310000
N-Glyco	165	161	170	Y.SSANN[+2892.990]C[+57.021]TFEY.V	HexNAc(5)Hex(6)NeuAc(1)NeuGc(2)	N[+2893]	1362.13	3	4084.38	4085.45	-14.6	161	29.94	1449	>sp|P0DTC2|SPIKE_SARS2 Spike glycoprotein OS=Severe acute respiratory syndrome coronavirus 2 OX=2697049 GN=S PE=1 SV=1	85.8898	0
N-Glyco	165	161	170	Y.SSANN[+2294.804]C[+57.021]TFEY.V	HexNAc(5)Hex(6)NeuGc(1)	N[+2295]	1163.07	3	3487.2	3487.26	-17.4	161	29.95	1449	>sp|P0DTC2|SPIKE_SARS2 Spike glycoprotein OS=Severe acute respiratory syndrome coronavirus 2 OX=2697049 GN=S PE=1 SV=1	103.689	0
N-Glyco	165	161	170	Y.SSANN[+2423.847]C[+57.021]TFEY.V	HexNAc(5)Hex(4)Fuc(1)NeuGc(2)	N[+2424]	1206.09	3	3616.24	3616.3	-17.3	161	29.95	1449	>sp|P0DTC2|SPIKE_SARS2 Spike glycoprotein OS=Severe acute respiratory syndrome coronavirus 2 OX=2697049 GN=S PE=1 SV=1	104.383	0
N-Glyco	165	161	170	Y.SSANN[+2569.905]C[+57.021]TFEY.V	HexNAc(5)Hex(6)NeuAc(2)	N[+2570]	1254.77	3	3762.29	3762.36	-18	161	29.95	1449	>sp|P0DTC2|SPIKE_SARS2 Spike glycoprotein OS=Severe acute respiratory syndrome coronavirus 2 OX=2697049 GN=S PE=1 SV=1	106.666	0
N-Glyco	165	161	170	Y.SSANN[+2601.895]C[+57.021]TFEY.V	HexNAc(5)Hex(6)NeuGc(2)	N[+2602]	1265.43	3	3794.28	3794.35	-18.6	161	29.95	1449	>sp|P0DTC2|SPIKE_SARS2 Spike glycoprotein OS=Severe acute respiratory syndrome coronavirus 2 OX=2697049 GN=S PE=1 SV=1	110.544	0
N-Glyco	165	161	170	Y.SSANN[+2772.984]C[+57.021]TFEY.V	HexNAc(6)Hex(6)NeuAc(2)	N[+2773]	1322.46	3	3965.36	3965.44	-19.3	161	29.95	1449	>sp|P0DTC2|SPIKE_SARS2 Spike glycoprotein OS=Severe acute respiratory syndrome coronavirus 2 OX=2697049 GN=S PE=1 SV=1	80.5638	0
N-Glyco	165	161	170	Y.SSANN[+2908.985]C[+57.021]TFEY.V	HexNAc(5)Hex(6)NeuGc(3)	N[+2909]	1367.46	3	4100.37	4101.44	-16.4	161	29.95	1449	>sp|P0DTC2|SPIKE_SARS2 Spike glycoprotein OS=Severe acute respiratory syndrome coronavirus 2 OX=2697049 GN=S PE=1 SV=1	11.263	0
N-Glyco	165	161	170	Y.SSANN[+4758.682]C[+57.021]TFEY.V	HexNAc(9)Hex(10)Fuc(1)NeuAc(4)	N[+4759]	425.939	14	5950.05	5951.14	-14.1	161	29.95	1449	>sp|P0DTC2|SPIKE_SARS2 Spike glycoprotein OS=Severe acute respiratory syndrome coronavirus 2 OX=2697049 GN=S PE=1 SV=1	91.3276	0
N-Glyco	165	161	170	Y.SSANN[+4758.682]C[+57.021]TFEY.V	HexNAc(9)Hex(10)Fuc(1)NeuAc(4)	N[+4759]	425.94	14	5950.06	5951.14	-13.1	161	29.95	1449	>sp|P0DTC2|SPIKE_SARS2 Spike glycoprotein OS=Severe acute respiratory syndrome coronavirus 2 OX=2697049 GN=S PE=1 SV=1	93.6639	0
N-Glyco	165	161	170	Y.SSANN[+1378.476]C[+57.021]TFEY.V	HexNAc(2)Hex(6)	N[+1378]	1285.96	2	2570.91	2570.93	-8.1	161	29.96	1449	>sp|P0DTC2|SPIKE_SARS2 Spike glycoprotein OS=Severe acute respiratory syndrome coronavirus 2 OX=2697049 GN=S PE=1 SV=1	107.326	0
N-Glyco	165	161	170	Y.SSANN[+2295.824]C[+57.021]TFEY.V	HexNAc(5)Hex(7)Fuc(1)	N[+2296]	1163.42	3	3488.25	3488.28	-10.2	161	29.96	1449	>sp|P0DTC2|SPIKE_SARS2 Spike glycoprotein OS=Severe acute respiratory syndrome coronavirus 2 OX=2697049 GN=S PE=1 SV=1	106.342	0
N-Glyco	165	161	170	Y.SSANN[+2457.877]C[+57.021]TFEY.V	HexNAc(5)Hex(8)Fuc(1)	N[+2458]	1217.43	3	3650.29	3650.33	-13	161	29.96	1449	>sp|P0DTC2|SPIKE_SARS2 Spike glycoprotein OS=Severe acute respiratory syndrome coronavirus 2 OX=2697049 GN=S PE=1 SV=1	97.8915	0
N-Glyco	165	161	170	Y.SSANN[+2555.925]C[+57.021]TFEY.V	HexNAc(7)Hex(7)	N[+2556]	1250.11	3	3748.31	3748.38	-19.8	161	29.96	1449	>sp|P0DTC2|SPIKE_SARS2 Spike glycoprotein OS=Severe acute respiratory syndrome coronavirus 2 OX=2697049 GN=S PE=1 SV=1	105.417	0
N-Glyco	165	161	170	Y.SSANN[+2676.952]C[+57.021]TFEY.V	HexNAc(6)Hex(9)	N[+2677]	1290.47	3	3869.38	3869.41	-7.3	161	29.96	1449	>sp|P0DTC2|SPIKE_SARS2 Spike glycoprotein OS=Severe acute respiratory syndrome coronavirus 2 OX=2697049 GN=S PE=1 SV=1	101.436	0
N-Glyco	165	161	170	Y.SSANN[+2676.952]C[+57.021]TFEY.V	HexNAc(6)Hex(9)	N[+2677]	1290.45	3	3869.35	3869.41	-16.4	161	29.96	1449	>sp|P0DTC2|SPIKE_SARS2 Spike glycoprotein OS=Severe acute respiratory syndrome coronavirus 2 OX=2697049 GN=S PE=1 SV=1	110.014	0
N-Glyco	165	161	170	Y.SSANN[+3067.115]C[+57.021]TFEY.V	HexNAc(8)Hex(8)Fuc(1)	N[+3067]	1420.17	3	4258.5	4259.57	-16.1	161	29.96	1449	>sp|P0DTC2|SPIKE_SARS2 Spike glycoprotein OS=Severe acute respiratory syndrome coronavirus 2 OX=2697049 GN=S PE=1 SV=1	7.8101	0
N-Glyco	165	161	170	Y.SSANN[+3421.195]C[+57.021]TFEY.V	HexNAc(6)Hex(9)Fuc(1)NeuAc(1)NeuGc(1)	N[+3421]	923.33	5	4612.62	4613.65	-5.8	161	29.96	1449	>sp|P0DTC2|SPIKE_SARS2 Spike glycoprotein OS=Severe acute respiratory syndrome coronavirus 2 OX=2697049 GN=S PE=1 SV=1	46.0451	245560000
N-Glyco	165	161	170	Y.SSANN[+4758.682]C[+57.021]TFEY.V	HexNAc(9)Hex(10)Fuc(1)NeuAc(4)	N[+4759]	426.009	14	5951.02	5951.14	-19.5	161	29.96	1449	>sp|P0DTC2|SPIKE_SARS2 Spike glycoprotein OS=Severe acute respiratory syndrome coronavirus 2 OX=2697049 GN=S PE=1 SV=1	79.4899	23078000
N-Glyco	165	161	170	Y.SSANN[+1864.634]C[+57.021]TFEY.V	HexNAc(2)Hex(9)	N[+1865]	1019.7	3	3057.1	3057.09	2	161	29.97	1449	>sp|P0DTC2|SPIKE_SARS2 Spike glycoprotein OS=Severe acute respiratory syndrome coronavirus 2 OX=2697049 GN=S PE=1 SV=1	62.3425	0
N-Glyco	165	161	170	Y.SSANN[+2676.952]C[+57.021]TFEY.V	HexNAc(6)Hex(9)	N[+2677]	553.634	7	3869.4	3869.41	-3.6	161	29.97	1449	>sp|P0DTC2|SPIKE_SARS2 Spike glycoprotein OS=Severe acute respiratory syndrome coronavirus 2 OX=2697049 GN=S PE=1 SV=1	12.5837	5386900
N-Glyco	165	161	170	Y.SSANN[+2676.952]C[+57.021]TFEY.V	HexNAc(6)Hex(9)	N[+2677]	1290.47	3	3869.39	3869.41	-3.7	161	29.97	1449	>sp|P0DTC2|SPIKE_SARS2 Spike glycoprotein OS=Severe acute respiratory syndrome coronavirus 2 OX=2697049 GN=S PE=1 SV=1	109.295	0
N-Glyco	165	161	170	Y.SSANN[+3421.195]C[+57.021]TFEY.V	HexNAc(6)Hex(9)Fuc(1)NeuAc(1)NeuGc(1)	N[+3421]	923.331	5	4612.63	4613.65	-5	161	29.97	1449	>sp|P0DTC2|SPIKE_SARS2 Spike glycoprotein OS=Severe acute respiratory syndrome coronavirus 2 OX=2697049 GN=S PE=1 SV=1	46.0327	618720000
N-Glyco	165	161	170	Y.SSANN[+3421.195]C[+57.021]TFEY.V	HexNAc(6)Hex(9)Fuc(1)NeuAc(1)NeuGc(1)	N[+3421]	923.331	5	4612.63	4613.65	-4.6	161	29.97	1449	>sp|P0DTC2|SPIKE_SARS2 Spike glycoprotein OS=Severe acute respiratory syndrome coronavirus 2 OX=2697049 GN=S PE=1 SV=1	46.0631	245560000
N-Glyco	165	161	170	Y.SSANN[+3679.281]C[+57.021]TFEY.V	HexNAc(6)Hex(7)Fuc(1)NeuAc(3)NeuGc(1)	N[+3679]	542.304	9	4872.68	4871.74	-12.8	161	29.97	1449	>sp|P0DTC2|SPIKE_SARS2 Spike glycoprotein OS=Severe acute respiratory syndrome coronavirus 2 OX=2697049 GN=S PE=1 SV=1	57.204	0
N-Glyco	165	161	170	Y.SSANN[+3785.307]C[+57.021]TFEY.V	HexNAc(7)Hex(8)Fuc(1)NeuGc(3)	N[+3785]	415.816	12	4978.71	4977.76	-11	161	29.97	1449	>sp|P0DTC2|SPIKE_SARS2 Spike glycoprotein OS=Severe acute respiratory syndrome coronavirus 2 OX=2697049 GN=S PE=1 SV=1	32.6145	0
N-Glyco	165	161	170	Y.SSANN[+2676.952]C[+57.021]TFEY.V	HexNAc(6)Hex(9)	N[+2677]	553.634	7	3869.39	3869.41	-3.7	161	29.98	1449	>sp|P0DTC2|SPIKE_SARS2 Spike glycoprotein OS=Severe acute respiratory syndrome coronavirus 2 OX=2697049 GN=S PE=1 SV=1	12.5459	5134400
N-Glyco	165	161	170	Y.SSANN[+2676.952]C[+57.021]TFEY.V	HexNAc(6)Hex(9)	N[+2677]	553.634	7	3869.4	3869.41	-3.6	161	29.98	1449	>sp|P0DTC2|SPIKE_SARS2 Spike glycoprotein OS=Severe acute respiratory syndrome coronavirus 2 OX=2697049 GN=S PE=1 SV=1	12.572	169540000
N-Glyco	165	161	170	Y.SSANN[+2910.005]C[+57.021]TFEY.V	HexNAc(5)Hex(7)Fuc(1)NeuGc(2)	N[+2910]	513.686	8	4102.43	4102.46	-6.9	161	29.98	1449	>sp|P0DTC2|SPIKE_SARS2 Spike glycoprotein OS=Severe acute respiratory syndrome coronavirus 2 OX=2697049 GN=S PE=1 SV=1	32.6342	161170000
N-Glyco	165	161	170	Y.SSANN[+2864.036]C[+57.021]TFEY.V	HexNAc(7)Hex(8)Fuc(1)	N[+2864]	507.808	8	4055.42	4056.49	-18.1	161	29.98	1449	>sp|P0DTC2|SPIKE_SARS2 Spike glycoprotein OS=Severe acute respiratory syndrome coronavirus 2 OX=2697049 GN=S PE=1 SV=1	38.7487	0
N-Glyco	165	161	170	Y.SSANN[+2861.000]C[+57.021]TFEY.V	HexNAc(5)Hex(6)NeuAc(3)	N[+2861]	811.505	5	4053.5	4053.46	9.8	161	29.98	1449	>sp|P0DTC2|SPIKE_SARS2 Spike glycoprotein OS=Severe acute respiratory syndrome coronavirus 2 OX=2697049 GN=S PE=1 SV=1	52.6514	12578000
N-Glyco	165	161	175	Y.SSANN[+3448.243]C[+57.021]TFEYVSQPF.L	HexNAc(9)Hex(10)	N[+3448]	1040.81	5	5200.01	5198.98	5.5	161	29.95	1449	>sp|P0DTC2|SPIKE_SARS2 Spike glycoprotein OS=Severe acute respiratory syndrome coronavirus 2 OX=2697049 GN=S PE=1 SV=1	109.064	0
N-Glyco	165	161	175	Y.SSANN[+4758.682]C[+57.021]TFEYVSQPF.L	HexNAc(9)Hex(10)Fuc(1)NeuAc(4)	N[+4759]	592.678	11	6509.39	6509.42	-4.5	161	29.95	1449	>sp|P0DTC2|SPIKE_SARS2 Spike glycoprotein OS=Severe acute respiratory syndrome coronavirus 2 OX=2697049 GN=S PE=1 SV=1	52.0969	20161000
N-Glyco	165	161	175	Y.SSANN[+3663.286]C[+57.021]TFEYVSQPF.L	HexNAc(6)Hex(7)Fuc(1)NeuAc(4)	N[+3663]	452.002	12	5412.95	5414.02	-13.8	161	29.96	1449	>sp|P0DTC2|SPIKE_SARS2 Spike glycoprotein OS=Severe acute respiratory syndrome coronavirus 2 OX=2697049 GN=S PE=1 SV=1	24.8843	0
N-Glyco	165	161	175	Y.SSANN[+1930.692]C[+57.021]TFEYVSQPF.L	HexNAc(4)Hex(6)Fuc(1)	N[+1931]	526.773	7	3681.37	3681.43	-17.6	161	29.97	1449	>sp|P0DTC2|SPIKE_SARS2 Spike glycoprotein OS=Severe acute respiratory syndrome coronavirus 2 OX=2697049 GN=S PE=1 SV=1	15.1605	331190000
N-Glyco	165	161	175	Y.SSANN[+2628.967]C[+57.021]TFEYVSQPF.L	HexNAc(6)Hex(6)Fuc(3)	N[+2629]	399.163	11	4380.72	4379.7	2.6	161	29.97	1449	>sp|P0DTC2|SPIKE_SARS2 Spike glycoprotein OS=Severe acute respiratory syndrome coronavirus 2 OX=2697049 GN=S PE=1 SV=1	87.7421	0
N-Glyco	165	161	175	Y.SSANN[+2864.036]C[+57.021]TFEYVSQPF.L	HexNAc(7)Hex(8)Fuc(1)	N[+2864]	577.728	8	4614.77	4614.77	-0.9	161	29.98	1449	>sp|P0DTC2|SPIKE_SARS2 Spike glycoprotein OS=Severe acute respiratory syndrome coronavirus 2 OX=2697049 GN=S PE=1 SV=1	37.0149	0
N-Glyco	165	161	175	Y.SSANN[+2295.824]C[+57.021]TFEYVSQPF.L	HexNAc(5)Hex(7)Fuc(1)	N[+2296]	506.825	8	4047.55	4046.56	-4	161	29.99	1449	>sp|P0DTC2|SPIKE_SARS2 Spike glycoprotein OS=Severe acute respiratory syndrome coronavirus 2 OX=2697049 GN=S PE=1 SV=1	31.4637	323930000
N-Glyco	165	161	176	Y.SSANN[+3448.243]C[+57.021]TFEYVSQPFL.M	HexNAc(9)Hex(10)	N[+3448]	1063.23	5	5312.12	5312.06	11.2	161	29.95	1449	>sp|P0DTC2|SPIKE_SARS2 Spike glycoprotein OS=Severe acute respiratory syndrome coronavirus 2 OX=2697049 GN=S PE=1 SV=1	108.493	0
N-Glyco	165	161	176	Y.SSANN[+3785.307]C[+57.021]TFEYVSQPFL.M	HexNAc(7)Hex(8)Fuc(1)NeuGc(3)	N[+3785]	565.812	10	5649.06	5649.13	-13	161	29.96	1449	>sp|P0DTC2|SPIKE_SARS2 Spike glycoprotein OS=Severe acute respiratory syndrome coronavirus 2 OX=2697049 GN=S PE=1 SV=1	25.4562	7365700
N-Glyco	165	161	176	Y.SSANN[+2188.740]C[+57.021]TFEYVSQPFL.M	HexNAc(2)Hex(11)	N[+2189]	507.577	8	4053.57	4052.56	0.8	161	29.99	1449	>sp|P0DTC2|SPIKE_SARS2 Spike glycoprotein OS=Severe acute respiratory syndrome coronavirus 2 OX=2697049 GN=S PE=1 SV=1	38.9616	14010000
N-Glyco	234	221	241	F.SALEPLVDLPIGIN[+1704.635]ITRFQTL.L	HexNAc(6)Hex(3)	N[+1705]	1338.99	3	4014.97	4014.94	6.2	221	29.96	1449	>sp|P0DTC2|SPIKE_SARS2 Spike glycoprotein OS=Severe acute respiratory syndrome coronavirus 2 OX=2697049 GN=S PE=1 SV=1	104.242	0
N-Glyco	234	221	241	F.SALEPLVDLPIGIN[+2555.925]ITRFQTL.L	HexNAc(7)Hex(7)	N[+2556]	1217.08	4	4865.32	4866.23	17.8	221	29.96	1449	>sp|P0DTC2|SPIKE_SARS2 Spike glycoprotein OS=Severe acute respiratory syndrome coronavirus 2 OX=2697049 GN=S PE=1 SV=1	108.916	0
N-Glyco	234	221	241	F.SALEPLVDLPIGIN[+2352.846]ITRFQTL.L	HexNAc(6)Hex(7)	N[+2353]	1166.8	4	4664.17	4663.15	2.8	221	29.96	1449	>sp|P0DTC2|SPIKE_SARS2 Spike glycoprotein OS=Severe acute respiratory syndrome coronavirus 2 OX=2697049 GN=S PE=1 SV=1	108.971	0
N-Glyco	234	221	241	F.SALEPLVDLPIGIN[+2350.793]ITRFQTL.L	HexNAc(2)Hex(12)	N[+2351]	777.694	6	4661.13	4661.1	5.7	221	29.97	1449	>sp|P0DTC2|SPIKE_SARS2 Spike glycoprotein OS=Severe acute respiratory syndrome coronavirus 2 OX=2697049 GN=S PE=1 SV=1	31.7291	50245000
N-Glyco	234	221	241	F.SALEPLVDLPIGIN[+2350.793]ITRFQTL.L	HexNAc(2)Hex(12)	N[+2351]	777.696	6	4661.14	4661.1	9.2	221	29.97	1449	>sp|P0DTC2|SPIKE_SARS2 Spike glycoprotein OS=Severe acute respiratory syndrome coronavirus 2 OX=2697049 GN=S PE=1 SV=1	31.9764	50245000
N-Glyco	234	221	241	F.SALEPLVDLPIGIN[+2350.793]ITRFQTL.L	HexNAc(2)Hex(12)	N[+2351]	518.795	9	4661.1	4661.1	-0.9	221	29.98	1449	>sp|P0DTC2|SPIKE_SARS2 Spike glycoprotein OS=Severe acute respiratory syndrome coronavirus 2 OX=2697049 GN=S PE=1 SV=1	32.0782	0
N-Glyco	234	224	238	L.EPLVDLPIGIN[+1784.634]ITRF.Q	HexNAc(4)Hex(6)	N[+1785]	871.159	4	3481.62	3481.6	5	224	29.96	1449	>sp|P0DTC2|SPIKE_SARS2 Spike glycoprotein OS=Severe acute respiratory syndrome coronavirus 2 OX=2697049 GN=S PE=1 SV=1	8.8169	0
N-Glyco	234	224	238	L.EPLVDLPIGIN[+2676.952]ITRF.Q	HexNAc(6)Hex(9)	N[+2677]	1458.64	3	4373.9	4373.91	-2.6	224	29.97	1449	>sp|P0DTC2|SPIKE_SARS2 Spike glycoprotein OS=Severe acute respiratory syndrome coronavirus 2 OX=2697049 GN=S PE=1 SV=1	109.095	0
N-Glyco	234	224	242	L.EPLVDLPIGIN[+1257.449]ITRFQTLL.A	HexNAc(3)Hex(4)	N[+1257]	853.19	4	3409.74	3409.69	14.8	224	29.95	1449	>sp|P0DTC2|SPIKE_SARS2 Spike glycoprotein OS=Severe acute respiratory syndrome coronavirus 2 OX=2697049 GN=S PE=1 SV=1	10.1591	2945600
N-Glyco	234	224	242	L.EPLVDLPIGIN[+1704.635]ITRFQTLL.A	HexNAc(6)Hex(3)	N[+1705]	1286.29	3	3856.86	3856.87	-3.2	224	29.96	1449	>sp|P0DTC2|SPIKE_SARS2 Spike glycoprotein OS=Severe acute respiratory syndrome coronavirus 2 OX=2697049 GN=S PE=1 SV=1	100.558	0
N-Glyco	234	224	242	L.EPLVDLPIGIN[+3797.380]ITRFQTLL.A	HexNAc(10)Hex(10)Fuc(1)	N[+3797]	992.292	6	5948.71	5949.62	16.6	224	29.96	1449	>sp|P0DTC2|SPIKE_SARS2 Spike glycoprotein OS=Severe acute respiratory syndrome coronavirus 2 OX=2697049 GN=S PE=1 SV=1	109.261	0
N-Glyco	234	224	242	L.EPLVDLPIGIN[+3797.380]ITRFQTLL.A	HexNAc(10)Hex(10)Fuc(1)	N[+3797]	1190.54	5	5948.69	5949.62	13	224	29.96	1449	>sp|P0DTC2|SPIKE_SARS2 Spike glycoprotein OS=Severe acute respiratory syndrome coronavirus 2 OX=2697049 GN=S PE=1 SV=1	109.85	0
N-Glyco	234	227	241	L.VDLPIGIN[+1987.714]ITRFQTL.L	HexNAc(5)Hex(6)	N[+1988]	1229.91	3	3687.73	3687.69	11	227	29.96	1449	>sp|P0DTC2|SPIKE_SARS2 Spike glycoprotein OS=Severe acute respiratory syndrome coronavirus 2 OX=2697049 GN=S PE=1 SV=1	103.326	0
N-Glyco	234	227	241	L.VDLPIGIN[+2060.755]ITRFQTL.L	HexNAc(4)Hex(5)Fuc(3)	N[+2061]	1254.26	3	3760.78	3760.73	13.1	227	29.96	1449	>sp|P0DTC2|SPIKE_SARS2 Spike glycoprotein OS=Severe acute respiratory syndrome coronavirus 2 OX=2697049 GN=S PE=1 SV=1	106.881	0
N-Glyco	234	227	241	L.VDLPIGIN[+3448.243]ITRFQTL.L	HexNAc(9)Hex(10)	N[+3448]	396.951	13	5148.27	5148.22	10.4	227	29.96	1449	>sp|P0DTC2|SPIKE_SARS2 Spike glycoprotein OS=Severe acute respiratory syndrome coronavirus 2 OX=2697049 GN=S PE=1 SV=1	75.2142	7703400
N-Glyco	234	227	242	L.VDLPIGIN[+1702.581]ITRFQTLL.A	HexNAc(2)Hex(8)	N[+1703]	1172.56	3	3515.65	3515.64	3.6	227	29.96	1449	>sp|P0DTC2|SPIKE_SARS2 Spike glycoprotein OS=Severe acute respiratory syndrome coronavirus 2 OX=2697049 GN=S PE=1 SV=1	110.153	44362000
N-Glyco	234	227	242	L.VDLPIGIN[+1702.581]ITRFQTLL.A	HexNAc(2)Hex(8)	N[+1703]	1172.56	3	3515.65	3515.64	3.8	227	29.96	1449	>sp|P0DTC2|SPIKE_SARS2 Spike glycoprotein OS=Severe acute respiratory syndrome coronavirus 2 OX=2697049 GN=S PE=1 SV=1	110.306	44362000
N-Glyco	234	227	242	L.VDLPIGIN[+2060.755]ITRFQTLL.A	HexNAc(4)Hex(5)Fuc(3)	N[+2061]	1291.95	3	3873.82	3873.81	2.8	227	29.96	1449	>sp|P0DTC2|SPIKE_SARS2 Spike glycoprotein OS=Severe acute respiratory syndrome coronavirus 2 OX=2697049 GN=S PE=1 SV=1	100.831	0
N-Glyco	234	227	242	L.VDLPIGIN[+3797.380]ITRFQTLL.A	HexNAc(10)Hex(10)Fuc(1)	N[+3797]	936.08	6	5611.44	5610.44	-0.1	227	29.96	1449	>sp|P0DTC2|SPIKE_SARS2 Spike glycoprotein OS=Severe acute respiratory syndrome coronavirus 2 OX=2697049 GN=S PE=1 SV=1	104.486	6441400
N-Glyco	234	227	242	L.VDLPIGIN[+1702.581]ITRFQTLL.A	HexNAc(2)Hex(8)	N[+1703]	1172.56	3	3515.66	3515.64	6.3	227	29.97	1449	>sp|P0DTC2|SPIKE_SARS2 Spike glycoprotein OS=Severe acute respiratory syndrome coronavirus 2 OX=2697049 GN=S PE=1 SV=1	109.784	0
N-Glyco	234	230	238	L.PIGIN[+2946.089]ITRF.Q	HexNAc(9)Hex(6)Fuc(1)	N[+2946]	1326.23	3	3976.68	3976.69	-4.4	230	29.96	1449	>sp|P0DTC2|SPIKE_SARS2 Spike glycoprotein OS=Severe acute respiratory syndrome coronavirus 2 OX=2697049 GN=S PE=1 SV=1	7.4695	0
N-Glyco	234	230	238	L.PIGIN[+3165.164]ITRF.Q	HexNAc(10)Hex(7)	N[+3165]	1399.61	3	4196.81	4195.77	9.7	230	29.96	1449	>sp|P0DTC2|SPIKE_SARS2 Spike glycoprotein OS=Severe acute respiratory syndrome coronavirus 2 OX=2697049 GN=S PE=1 SV=1	7.2183	0
N-Glyco	234	230	238	L.PIGIN[+1257.449]ITRF.Q	HexNAc(3)Hex(4)	N[+1257]	1144.53	2	2288.05	2288.05	0.3	230	29.97	1449	>sp|P0DTC2|SPIKE_SARS2 Spike glycoprotein OS=Severe acute respiratory syndrome coronavirus 2 OX=2697049 GN=S PE=1 SV=1	109.254	0
N-Glyco	234	230	238	L.PIGIN[+1298.476]ITRF.Q	HexNAc(4)Hex(3)	N[+1298]	1165.05	2	2329.08	2329.08	1.3	230	29.97	1449	>sp|P0DTC2|SPIKE_SARS2 Spike glycoprotein OS=Severe acute respiratory syndrome coronavirus 2 OX=2697049 GN=S PE=1 SV=1	106.343	0
N-Glyco	234	230	238	L.PIGIN[+1298.476]ITRF.Q	HexNAc(4)Hex(3)	N[+1298]	1165.05	2	2329.1	2329.08	7.3	230	29.97	1449	>sp|P0DTC2|SPIKE_SARS2 Spike glycoprotein OS=Severe acute respiratory syndrome coronavirus 2 OX=2697049 GN=S PE=1 SV=1	107.418	0
N-Glyco	234	230	244	L.PIGIN[+1257.449]ITRFQTLLAL.H	HexNAc(3)Hex(4)	N[+1257]	976.5	3	2927.49	2927.45	12.9	230	29.96	1449	>sp|P0DTC2|SPIKE_SARS2 Spike glycoprotein OS=Severe acute respiratory syndrome coronavirus 2 OX=2697049 GN=S PE=1 SV=1	9.3909	7294500
N-Glyco	234	230	244	L.PIGIN[+1444.534]ITRFQTLLAL.H	HexNAc(4)Hex(3)Fuc(1)	N[+1445]	1038.86	3	3114.57	3114.53	10.6	230	29.96	1449	>sp|P0DTC2|SPIKE_SARS2 Spike glycoprotein OS=Severe acute respiratory syndrome coronavirus 2 OX=2697049 GN=S PE=1 SV=1	10.605	8247900
N-Glyco	234	224	242	L.EPLVDLPIGIN[+1257.449]ITRFQTLL.A	HexNAc(3)Hex(4)	N[+1257]	853.19	4	3409.74	3409.69	14.8	224	29.95	1449	>sp|P0DTC2|SPIKE_SARS2 Spike glycoprotein OS=Severe acute respiratory syndrome coronavirus 2 OX=2697049 GN=S PE=1 SV=1	10.1591	2945600
N-Glyco	234	230	238	L.PIGIN[+1362.481]ITRF.Q	HexNAc(2)Hex(5)Fuc(1)	N[+1362]	1197.04	2	2393.07	2393.09	-5.3	230	29.97	1449	>sp|P0DTC2|SPIKE_SARS2 Spike glycoprotein OS=Severe acute respiratory syndrome coronavirus 2 OX=2697049 GN=S PE=1 SV=1	83.0436	0
N-Glyco	234	230	238	L.PIGIN[+2555.925]ITRF.Q	HexNAc(7)Hex(7)	N[+2556]	897.405	4	3586.6	3586.53	18.9	230	29.97	1449	>sp|P0DTC2|SPIKE_SARS2 Spike glycoprotein OS=Severe acute respiratory syndrome coronavirus 2 OX=2697049 GN=S PE=1 SV=1	58.6787	23226000
N-Glyco	234	230	238	L.PIGIN[+2076.750]ITRF.Q	HexNAc(4)Hex(6)Fuc(2)	N[+2077]	1036.47	3	3107.41	3107.35	17.2	230	29.98	1449	>sp|P0DTC2|SPIKE_SARS2 Spike glycoprotein OS=Severe acute respiratory syndrome coronavirus 2 OX=2697049 GN=S PE=1 SV=1	81.4151	0
N-Glyco	234	230	238	L.PIGIN[+2946.089]ITRF.Q	HexNAc(9)Hex(6)Fuc(1)	N[+2946]	497.968	8	3976.69	3976.69	-0.8	230	29.98	1449	>sp|P0DTC2|SPIKE_SARS2 Spike glycoprotein OS=Severe acute respiratory syndrome coronavirus 2 OX=2697049 GN=S PE=1 SV=1	29.4672	30818000
N-Glyco	234	230	238	L.PIGIN[+3594.301]ITRF.Q	HexNAc(9)Hex(10)Fuc(1)	N[+3594]	578.994	8	4624.9	4624.9	-1.7	230	29.98	1449	>sp|P0DTC2|SPIKE_SARS2 Spike glycoprotein OS=Severe acute respiratory syndrome coronavirus 2 OX=2697049 GN=S PE=1 SV=1	41.5337	0
N-Glyco	234	230	238	L.PIGIN[+3067.115]ITRF.Q	HexNAc(8)Hex(8)Fuc(1)	N[+3067]	1366.92	3	4098.73	4097.72	2.6	230	29.99	1449	>sp|P0DTC2|SPIKE_SARS2 Spike glycoprotein OS=Severe acute respiratory syndrome coronavirus 2 OX=2697049 GN=S PE=1 SV=1	32.1388	0
N-Glyco	234	230	238	L.PIGIN[+3165.164]ITRF.Q	HexNAc(10)Hex(7)	N[+3165]	1398.94	3	4194.81	4195.77	10.7	230	29.99	1449	>sp|P0DTC2|SPIKE_SARS2 Spike glycoprotein OS=Severe acute respiratory syndrome coronavirus 2 OX=2697049 GN=S PE=1 SV=1	38.1492	0
N-Glyco	234	230	238	L.PIGIN[+2424.867]ITRF.Q	HexNAc(5)Hex(6)Fuc(1)NeuAc(1)	N[+2425]	1152.48	3	3455.42	3455.47	-15.1	230	30	1449	>sp|P0DTC2|SPIKE_SARS2 Spike glycoprotein OS=Severe acute respiratory syndrome coronavirus 2 OX=2697049 GN=S PE=1 SV=1	19.7809	0
N-Glyco	234	230	241	L.PIGIN[+4307.550]ITRFQTL.L	HexNAc(11)Hex(11)NeuAc(1)	N[+4308]	1136.87	5	5680.34	5680.34	-1.2	230	29.95	1449	>sp|P0DTC2|SPIKE_SARS2 Spike glycoprotein OS=Severe acute respiratory syndrome coronavirus 2 OX=2697049 GN=S PE=1 SV=1	105.807	0
N-Glyco	234	230	241	L.PIGIN[+1996.750]ITRFQTL.L	HexNAc(6)Hex(3)Fuc(2)	N[+1997]	1123.86	3	3369.56	3369.55	4.7	230	29.96	1449	>sp|P0DTC2|SPIKE_SARS2 Spike glycoprotein OS=Severe acute respiratory syndrome coronavirus 2 OX=2697049 GN=S PE=1 SV=1	103.658	0
N-Glyco	234	230	241	L.PIGIN[+1996.750]ITRFQTL.L	HexNAc(6)Hex(3)Fuc(2)	N[+1997]	1123.85	3	3369.55	3369.55	0.7	230	29.96	1449	>sp|P0DTC2|SPIKE_SARS2 Spike glycoprotein OS=Severe acute respiratory syndrome coronavirus 2 OX=2697049 GN=S PE=1 SV=1	107.195	0
N-Glyco	234	230	241	L.PIGIN[+2069.767]ITRFQTL.L	HexNAc(7)Hex(4)	N[+2070]	1148.19	3	3442.56	3442.56	-0.1	230	29.96	1449	>sp|P0DTC2|SPIKE_SARS2 Spike glycoprotein OS=Severe acute respiratory syndrome coronavirus 2 OX=2697049 GN=S PE=1 SV=1	97.6591	0
N-Glyco	234	230	241	L.PIGIN[+2313.873]ITRFQTL.L	HexNAc(9)Hex(3)	N[+2314]	1229.57	3	3686.7	3686.67	8.5	230	29.96	1449	>sp|P0DTC2|SPIKE_SARS2 Spike glycoprotein OS=Severe acute respiratory syndrome coronavirus 2 OX=2697049 GN=S PE=1 SV=1	93.5161	0
N-Glyco	234	230	241	L.PIGIN[+3797.380]ITRFQTL.L	HexNAc(10)Hex(10)Fuc(1)	N[+3797]	1034.83	5	5170.11	5170.17	-12.4	230	29.96	1449	>sp|P0DTC2|SPIKE_SARS2 Spike glycoprotein OS=Severe acute respiratory syndrome coronavirus 2 OX=2697049 GN=S PE=1 SV=1	109.066	2676100
N-Glyco	234	230	241	L.PIGIN[+2628.967]ITRFQTL.L	HexNAc(6)Hex(6)Fuc(3)	N[+2629]	1001.43	4	4002.7	4001.76	-15.6	230	29.97	1449	>sp|P0DTC2|SPIKE_SARS2 Spike glycoprotein OS=Severe acute respiratory syndrome coronavirus 2 OX=2697049 GN=S PE=1 SV=1	64.4228	21134000
N-Glyco	234	230	241	L.PIGIN[+2206.813]ITRFQTL.L	HexNAc(4)Hex(5)Fuc(4)	N[+2207]	448.331	8	3579.6	3579.61	-2.1	230	29.99	1449	>sp|P0DTC2|SPIKE_SARS2 Spike glycoprotein OS=Severe acute respiratory syndrome coronavirus 2 OX=2697049 GN=S PE=1 SV=1	28.3819	0
N-Glyco	234	230	242	L.PIGIN[+2053.772]ITRFQTLL.A	HexNAc(7)Hex(3)Fuc(1)	N[+2054]	1180.55	3	3539.64	3539.65	-1.7	230	29.96	1449	>sp|P0DTC2|SPIKE_SARS2 Spike glycoprotein OS=Severe acute respiratory syndrome coronavirus 2 OX=2697049 GN=S PE=1 SV=1	101.308	0
N-Glyco	234	230	242	L.PIGIN[+2060.755]ITRFQTLL.A	HexNAc(4)Hex(5)Fuc(3)	N[+2061]	1182.9	3	3546.68	3546.63	12.4	230	29.96	1449	>sp|P0DTC2|SPIKE_SARS2 Spike glycoprotein OS=Severe acute respiratory syndrome coronavirus 2 OX=2697049 GN=S PE=1 SV=1	107.244	0
N-Glyco	234	230	242	L.PIGIN[+2028.740]ITRFQTLL.A	HexNAc(6)Hex(5)	N[+2029]	1172.22	3	3514.65	3514.62	7.7	230	29.96	1449	>sp|P0DTC2|SPIKE_SARS2 Spike glycoprotein OS=Severe acute respiratory syndrome coronavirus 2 OX=2697049 GN=S PE=1 SV=1	109.181	0
N-Glyco	234	230	242	L.PIGIN[+2110.793]ITRFQTLL.A	HexNAc(8)Hex(3)	N[+2111]	1199.56	3	3596.67	3596.67	-1.7	230	29.96	1449	>sp|P0DTC2|SPIKE_SARS2 Spike glycoprotein OS=Severe acute respiratory syndrome coronavirus 2 OX=2697049 GN=S PE=1 SV=1	109.535	0
N-Glyco	234	230	242	L.PIGIN[+2272.846]ITRFQTLL.A	HexNAc(8)Hex(4)	N[+2273]	1253.58	3	3758.74	3758.73	3.3	230	29.96	1449	>sp|P0DTC2|SPIKE_SARS2 Spike glycoprotein OS=Severe acute respiratory syndrome coronavirus 2 OX=2697049 GN=S PE=1 SV=1	102.472	0
N-Glyco	234	230	242	L.PIGIN[+1622.582]ITRFQTLL.A	HexNAc(4)Hex(5)	N[+1623]	1036.81	3	3108.42	3108.46	-14.2	230	29.97	1449	>sp|P0DTC2|SPIKE_SARS2 Spike glycoprotein OS=Severe acute respiratory syndrome coronavirus 2 OX=2697049 GN=S PE=1 SV=1	81.6524	0
N-Glyco	234	230	242	L.PIGIN[+1970.698]ITRFQTLL.A	HexNAc(5)Hex(4)NeuGc(1)	N[+1971]	576.945	6	3456.63	3456.58	16	230	29.97	1449	>sp|P0DTC2|SPIKE_SARS2 Spike glycoprotein OS=Severe acute respiratory syndrome coronavirus 2 OX=2697049 GN=S PE=1 SV=1	73.4945	0
N-Glyco	234	230	242	L.PIGIN[+1987.714]ITRFQTLL.A	HexNAc(5)Hex(6)	N[+1988]	1158.55	3	3473.62	3473.59	9.1	230	29.97	1449	>sp|P0DTC2|SPIKE_SARS2 Spike glycoprotein OS=Severe acute respiratory syndrome coronavirus 2 OX=2697049 GN=S PE=1 SV=1	109.919	0
N-Glyco	234	230	242	L.PIGIN[+3594.301]ITRFQTLL.A	HexNAc(9)Hex(10)Fuc(1)	N[+3594]	508.928	10	5080.22	5080.18	7.3	230	29.97	1449	>sp|P0DTC2|SPIKE_SARS2 Spike glycoprotein OS=Severe acute respiratory syndrome coronavirus 2 OX=2697049 GN=S PE=1 SV=1	83.2944	0
N-Glyco	234	230	242	L.PIGIN[+2028.740]ITRFQTLL.A	HexNAc(6)Hex(5)	N[+2029]	879.409	4	3514.62	3514.62	-1.1	230	29.98	1449	>sp|P0DTC2|SPIKE_SARS2 Spike glycoprotein OS=Severe acute respiratory syndrome coronavirus 2 OX=2697049 GN=S PE=1 SV=1	51.9073	240470000
N-Glyco	234	230	244	L.PIGIN[+3448.243]ITRFQTLLAL.H	HexNAc(9)Hex(10)	N[+3448]	1024.26	5	5117.29	5118.24	9.5	230	29.95	1449	>sp|P0DTC2|SPIKE_SARS2 Spike glycoprotein OS=Severe acute respiratory syndrome coronavirus 2 OX=2697049 GN=S PE=1 SV=1	105.422	0
N-Glyco	234	230	244	L.PIGIN[+2313.873]ITRFQTLLAL.H	HexNAc(9)Hex(3)	N[+2314]	1328.64	3	3983.89	3983.87	5.3	230	29.96	1449	>sp|P0DTC2|SPIKE_SARS2 Spike glycoprotein OS=Severe acute respiratory syndrome coronavirus 2 OX=2697049 GN=S PE=1 SV=1	99.1587	0
N-Glyco	234	230	244	L.PIGIN[+2313.873]ITRFQTLLAL.H	HexNAc(9)Hex(3)	N[+2314]	1328.65	3	3983.93	3983.87	13.8	230	29.96	1449	>sp|P0DTC2|SPIKE_SARS2 Spike glycoprotein OS=Severe acute respiratory syndrome coronavirus 2 OX=2697049 GN=S PE=1 SV=1	100.475	0
N-Glyco	234	230	244	L.PIGIN[+2313.873]ITRFQTLLAL.H	HexNAc(9)Hex(3)	N[+2314]	1328.65	3	3983.92	3983.87	12.3	230	29.96	1449	>sp|P0DTC2|SPIKE_SARS2 Spike glycoprotein OS=Severe acute respiratory syndrome coronavirus 2 OX=2697049 GN=S PE=1 SV=1	101.307	0
N-Glyco	234	230	244	L.PIGIN[+2313.873]ITRFQTLLAL.H	HexNAc(9)Hex(3)	N[+2314]	1328.63	3	3983.86	3983.87	-2.6	230	29.96	1449	>sp|P0DTC2|SPIKE_SARS2 Spike glycoprotein OS=Severe acute respiratory syndrome coronavirus 2 OX=2697049 GN=S PE=1 SV=1	104.521	0
N-Glyco	234	230	244	L.PIGIN[+2313.873]ITRFQTLLAL.H	HexNAc(9)Hex(3)	N[+2314]	1328.63	3	3983.87	3983.87	-1	230	29.96	1449	>sp|P0DTC2|SPIKE_SARS2 Spike glycoprotein OS=Severe acute respiratory syndrome coronavirus 2 OX=2697049 GN=S PE=1 SV=1	108.46	0
N-Glyco	234	230	244	L.PIGIN[+2222.808]ITRFQTLLAL.H	HexNAc(4)Hex(6)Fuc(3)	N[+2223]	1298.29	3	3892.86	3892.81	12.6	230	29.96	1449	>sp|P0DTC2|SPIKE_SARS2 Spike glycoprotein OS=Severe acute respiratory syndrome coronavirus 2 OX=2697049 GN=S PE=1 SV=1	109.633	0
N-Glyco	234	230	244	L.PIGIN[+2190.793]ITRFQTLLAL.H	HexNAc(6)Hex(6)	N[+2191]	1287.6	3	3860.79	3860.79	-1.8	230	29.97	1449	>sp|P0DTC2|SPIKE_SARS2 Spike glycoprotein OS=Severe acute respiratory syndrome coronavirus 2 OX=2697049 GN=S PE=1 SV=1	110.073	66871000
N-Glyco	282	276	293	F.LLKYNEN[+4758.682]GTITDAVDC[+57.021]AL.D	HexNAc(9)Hex(10)Fuc(1)NeuAc(4)	N[+4759]	377.039	18	6769.59	6768.67	-12.2	276	29.95	1449	>sp|P0DTC2|SPIKE_SARS2 Spike glycoprotein OS=Severe acute respiratory syndrome coronavirus 2 OX=2697049 GN=S PE=1 SV=1	67.3707	0
N-Glyco	282	277	293	L.LKYNEN[+4758.682]GTITDAVDC[+57.021]AL.D	HexNAc(9)Hex(10)Fuc(1)NeuAc(4)	N[+4759]	1332.1	5	6656.45	6655.58	-20.1	277	27.89	1449	>sp|P0DTC2|SPIKE_SARS2 Spike glycoprotein OS=Severe acute respiratory syndrome coronavirus 2 OX=2697049 GN=S PE=1 SV=1	8.0506	9860500
N-Glyco	282	277	296	L.LKYNEN[+3165.164]GTITDAVDC[+57.021]ALDPL.S	HexNAc(10)Hex(7)	N[+3165]	1078.47	5	5388.3	5387.23	13.6	277	29.96	1449	>sp|P0DTC2|SPIKE_SARS2 Spike glycoprotein OS=Severe acute respiratory syndrome coronavirus 2 OX=2697049 GN=S PE=1 SV=1	109.411	0
N-Glyco	282	277	296	L.LKYNEN[+1549.565]GTITDAVDC[+57.021]ALDPL.S	HexNAc(3)Hex(4)Fuc(2)	N[+1550]	1257.9	3	3771.69	3771.63	14.8	277	29.99	1449	>sp|P0DTC2|SPIKE_SARS2 Spike glycoprotein OS=Severe acute respiratory syndrome coronavirus 2 OX=2697049 GN=S PE=1 SV=1	27.8506	0
N-Glyco	282	277	296	L.LKYNEN[+1736.650]GTITDAVDC[+57.021]ALDPL.S	HexNAc(4)Hex(3)Fuc(3)	N[+1737]	1320.24	3	3958.72	3958.71	0.2	277	29.99	1449	>sp|P0DTC2|SPIKE_SARS2 Spike glycoprotein OS=Severe acute respiratory syndrome coronavirus 2 OX=2697049 GN=S PE=1 SV=1	34.962	41671000
N-Glyco	282	278	293	L.KYNEN[+4758.682]GTITDAVDC[+57.021]AL.D	HexNAc(9)Hex(10)Fuc(1)NeuAc(4)	N[+4759]	1309.08	5	6541.39	6542.5	-15.6	278	13.1	1449	>sp|P0DTC2|SPIKE_SARS2 Spike glycoprotein OS=Severe acute respiratory syndrome coronavirus 2 OX=2697049 GN=S PE=1 SV=1	7.9838	4637200
N-Glyco	282	278	293	L.KYNEN[+4758.682]GTITDAVDC[+57.021]AL.D	HexNAc(9)Hex(10)Fuc(1)NeuAc(4)	N[+4759]	1309.08	5	6541.37	6542.5	-18.5	278	13.1	1449	>sp|P0DTC2|SPIKE_SARS2 Spike glycoprotein OS=Severe acute respiratory syndrome coronavirus 2 OX=2697049 GN=S PE=1 SV=1	8.3954	10187000
N-Glyco	282	278	293	L.KYNEN[+3785.307]GTITDAVDC[+57.021]AL.D	HexNAc(7)Hex(8)Fuc(1)NeuGc(3)	N[+3785]	557.829	10	5569.23	5569.12	18.4	278	29.95	1449	>sp|P0DTC2|SPIKE_SARS2 Spike glycoprotein OS=Severe acute respiratory syndrome coronavirus 2 OX=2697049 GN=S PE=1 SV=1	90.8178	0
N-Glyco	282	278	293	L.KYNEN[+1622.582]GTITDAVDC[+57.021]AL.D	HexNAc(4)Hex(5)	N[+1623]	1136.14	3	3406.41	3406.4	4.3	278	29.99	1449	>sp|P0DTC2|SPIKE_SARS2 Spike glycoprotein OS=Severe acute respiratory syndrome coronavirus 2 OX=2697049 GN=S PE=1 SV=1	35.187	0
N-Glyco	282	278	293	L.KYNEN[+1241.454]GTITDAVDC[+57.021]AL.D	HexNAc(3)Hex(3)Fuc(1)	N[+1241]	1009.09	3	3025.27	3025.27	-0.3	278	30	1449	>sp|P0DTC2|SPIKE_SARS2 Spike glycoprotein OS=Severe acute respiratory syndrome coronavirus 2 OX=2697049 GN=S PE=1 SV=1	35.4255	18388000
N-Glyco	282	278	293	L.KYNEN[+1298.476]GTITDAVDC[+57.021]AL.D	HexNAc(4)Hex(3)	N[+1298]	1028.1	3	3082.3	3082.29	1.1	278	30	1449	>sp|P0DTC2|SPIKE_SARS2 Spike glycoprotein OS=Severe acute respiratory syndrome coronavirus 2 OX=2697049 GN=S PE=1 SV=1	35.2686	35891000
N-Glyco	282	278	293	L.KYNEN[+1768.640]GTITDAVDC[+57.021]AL.D	HexNAc(4)Hex(5)Fuc(1)	N[+1769]	1184.82	3	3552.45	3552.46	-0.5	278	30	1449	>sp|P0DTC2|SPIKE_SARS2 Spike glycoprotein OS=Severe acute respiratory syndrome coronavirus 2 OX=2697049 GN=S PE=1 SV=1	34.3502	69734000
N-Glyco	282	278	293	L.KYNEN[+1606.587]GTITDAVDC[+57.021]AL.D	HexNAc(4)Hex(4)Fuc(1)	N[+1607]	1130.8	3	3390.4	3390.4	-2.4	278	57.14	1449	>sp|P0DTC2|SPIKE_SARS2 Spike glycoprotein OS=Severe acute respiratory syndrome coronavirus 2 OX=2697049 GN=S PE=1 SV=1	34.3742	201140000
N-Glyco	282	278	293	L.KYNEN[+1298.476]GTITDAVDC[+57.021]AL.D	HexNAc(4)Hex(3)	N[+1298]	1028.1	3	3082.29	3082.29	-1.3	278	73.54	1449	>sp|P0DTC2|SPIKE_SARS2 Spike glycoprotein OS=Severe acute respiratory syndrome coronavirus 2 OX=2697049 GN=S PE=1 SV=1	35.3012	35891000
N-Glyco	282	278	293	L.KYNEN[+1444.534]GTITDAVDC[+57.021]AL.D	HexNAc(4)Hex(3)Fuc(1)	N[+1445]	1076.79	3	3228.34	3228.35	-1.9	278	155.65	1449	>sp|P0DTC2|SPIKE_SARS2 Spike glycoprotein OS=Severe acute respiratory syndrome coronavirus 2 OX=2697049 GN=S PE=1 SV=1	35.0057	732540000
N-Glyco	282	278	296	L.KYNEN[+4758.682]GTITDAVDC[+57.021]ALDPL.S	HexNAc(9)Hex(10)Fuc(1)NeuAc(4)	N[+4759]	1374.11	5	6866.53	6867.66	-19.5	278	11.73	1449	>sp|P0DTC2|SPIKE_SARS2 Spike glycoprotein OS=Severe acute respiratory syndrome coronavirus 2 OX=2697049 GN=S PE=1 SV=1	8.3247	0
N-Glyco	282	278	296	L.KYNEN[+3432.248]GTITDAVDC[+57.021]ALDPL.S	HexNAc(9)Hex(9)Fuc(1)	N[+3432]	1109.07	5	5541.3	5541.23	13.4	278	29.95	1449	>sp|P0DTC2|SPIKE_SARS2 Spike glycoprotein OS=Severe acute respiratory syndrome coronavirus 2 OX=2697049 GN=S PE=1 SV=1	105.88	0
N-Glyco	282	278	296	L.KYNEN[+4758.682]GTITDAVDC[+57.021]ALDPL.S	HexNAc(9)Hex(10)Fuc(1)NeuAc(4)	N[+4759]	458.78	15	6867.6	6867.66	-8.5	278	29.95	1449	>sp|P0DTC2|SPIKE_SARS2 Spike glycoprotein OS=Severe acute respiratory syndrome coronavirus 2 OX=2697049 GN=S PE=1 SV=1	11.2743	0
N-Glyco	282	278	296	L.KYNEN[+4758.682]GTITDAVDC[+57.021]ALDPL.S	HexNAc(9)Hex(10)Fuc(1)NeuAc(4)	N[+4759]	404.987	17	6868.66	6867.66	-1.2	278	29.95	1449	>sp|P0DTC2|SPIKE_SARS2 Spike glycoprotein OS=Severe acute respiratory syndrome coronavirus 2 OX=2697049 GN=S PE=1 SV=1	95.5125	1798100
N-Glyco	282	278	296	L.KYNEN[+4028.418]GTITDAVDC[+57.021]ALDPL.S	HexNAc(7)Hex(8)Fuc(1)NeuAc(4)	N[+4028]	512.448	12	6138.3	6137.4	-17.2	278	29.96	1449	>sp|P0DTC2|SPIKE_SARS2 Spike glycoprotein OS=Severe acute respiratory syndrome coronavirus 2 OX=2697049 GN=S PE=1 SV=1	48.8509	0
N-Glyco	282	278	296	L.KYNEN[+4323.544]GTITDAVDC[+57.021]ALDPL.S	HexNAc(11)Hex(11)NeuGc(1)	N[+4324]	429.834	15	6433.41	6432.52	-17.7	278	29.96	1449	>sp|P0DTC2|SPIKE_SARS2 Spike glycoprotein OS=Severe acute respiratory syndrome coronavirus 2 OX=2697049 GN=S PE=1 SV=1	12.622	9514200
N-Glyco	282	278	296	L.KYNEN[+2937.078]GTITDAVDC[+57.021]ALDPL.S	HexNAc(6)Hex(7)Fuc(4)	N[+2937]	561.447	9	5044.97	5046.06	-17.2	278	29.97	1449	>sp|P0DTC2|SPIKE_SARS2 Spike glycoprotein OS=Severe acute respiratory syndrome coronavirus 2 OX=2697049 GN=S PE=1 SV=1	20.6407	0
N-Glyco	282	278	296	L.KYNEN[+2272.846]GTITDAVDC[+57.021]ALDPL.S	HexNAc(8)Hex(4)	N[+2273]	731.311	6	4382.83	4381.83	0.4	278	29.98	1449	>sp|P0DTC2|SPIKE_SARS2 Spike glycoprotein OS=Severe acute respiratory syndrome coronavirus 2 OX=2697049 GN=S PE=1 SV=1	31.8353	14098000
N-Glyco	282	278	296	L.KYNEN[+2864.036]GTITDAVDC[+57.021]ALDPL.S	HexNAc(7)Hex(8)Fuc(1)	N[+2864]	711.299	7	4973.05	4973.02	7.1	278	29.98	1449	>sp|P0DTC2|SPIKE_SARS2 Spike glycoprotein OS=Severe acute respiratory syndrome coronavirus 2 OX=2697049 GN=S PE=1 SV=1	32.1857	8045200
N-Glyco	282	278	296	L.KYNEN[+3448.243]GTITDAVDC[+57.021]ALDPL.S	HexNAc(9)Hex(10)	N[+3448]	464.026	12	5557.23	5557.22	1.6	278	29.98	1449	>sp|P0DTC2|SPIKE_SARS2 Spike glycoprotein OS=Severe acute respiratory syndrome coronavirus 2 OX=2697049 GN=S PE=1 SV=1	38.2826	10056000
N-Glyco	282	278	296	L.KYNEN[+2174.798]GTITDAVDC[+57.021]ALDPL.S	HexNAc(6)Hex(5)Fuc(1)	N[+2175]	1428.94	3	4284.82	4283.78	7.9	278	29.99	1449	>sp|P0DTC2|SPIKE_SARS2 Spike glycoprotein OS=Severe acute respiratory syndrome coronavirus 2 OX=2697049 GN=S PE=1 SV=1	34.4951	0
N-Glyco	282	278	296	L.KYNEN[+1987.714]GTITDAVDC[+57.021]ALDPL.S	HexNAc(5)Hex(6)	N[+1988]	1366.58	3	4097.72	4096.69	6.1	278	30	1449	>sp|P0DTC2|SPIKE_SARS2 Spike glycoprotein OS=Severe acute respiratory syndrome coronavirus 2 OX=2697049 GN=S PE=1 SV=1	34.0838	70947000
N-Glyco	282	278	303	L.KYNEN[+4323.544]GTITDAVDC[+57.021]ALDPLSETKC[+57.021]TL.K	HexNAc(11)Hex(11)NeuGc(1)	N[+4324]	518.85	14	7250.8	7251.9	-13.9	278	29.95	1449	>sp|P0DTC2|SPIKE_SARS2 Spike glycoprotein OS=Severe acute respiratory syndrome coronavirus 2 OX=2697049 GN=S PE=1 SV=1	27.4579	15561000
N-Glyco	282	278	303	L.KYNEN[+1622.582]GTITDAVDC[+57.021]ALDPLSETKC[+57.021]TL.K	HexNAc(4)Hex(5)	N[+1623]	759.337	6	4550.98	4550.94	9.3	278	29.99	1449	>sp|P0DTC2|SPIKE_SARS2 Spike glycoprotein OS=Severe acute respiratory syndrome coronavirus 2 OX=2697049 GN=S PE=1 SV=1	24.2787	37359000
N-Glyco	282	280	293	Y.NEN[+4028.418]GTITDAVDC[+57.021]AL.D	HexNAc(7)Hex(8)Fuc(1)NeuAc(4)	N[+4028]	1105	5	5520.98	5521.08	-17.1	280	29.94	1449	>sp|P0DTC2|SPIKE_SARS2 Spike glycoprotein OS=Severe acute respiratory syndrome coronavirus 2 OX=2697049 GN=S PE=1 SV=1	109.472	0
N-Glyco	282	280	293	Y.NEN[+4758.682]GTITDAVDC[+57.021]AL.D	HexNAc(9)Hex(10)Fuc(1)NeuAc(4)	N[+4759]	695.368	9	6250.26	6251.34	-13.2	280	29.95	1449	>sp|P0DTC2|SPIKE_SARS2 Spike glycoprotein OS=Severe acute respiratory syndrome coronavirus 2 OX=2697049 GN=S PE=1 SV=1	65.8235	2968500
N-Glyco	282	280	296	Y.NEN[+4758.682]GTITDAVDC[+57.021]ALDPL.S	HexNAc(9)Hex(10)Fuc(1)NeuAc(4)	N[+4759]	411.911	16	6575.47	6576.5	-4.9	280	29.95	1449	>sp|P0DTC2|SPIKE_SARS2 Spike glycoprotein OS=Severe acute respiratory syndrome coronavirus 2 OX=2697049 GN=S PE=1 SV=1	82.1418	0
N-Glyco	282	280	303	Y.NEN[+2717.978]GTITDAVDC[+57.021]ALDPLSETKC[+57.021]TL.K	HexNAc(7)Hex(8)	N[+2718]	358.021	15	5356.21	5355.18	5.2	280	29.97	1449	>sp|P0DTC2|SPIKE_SARS2 Spike glycoprotein OS=Severe acute respiratory syndrome coronavirus 2 OX=2697049 GN=S PE=1 SV=1	57.0177	0
N-Glyco	282	280	306	Y.NEN[+3785.307]GTITDAVDC[+57.021]ALDPLSETKC[+57.021]TLKSF.T	HexNAc(7)Hex(8)Fuc(1)NeuGc(3)	N[+3785]	358.046	19	6784.74	6784.7	5.2	280	29.96	1449	>sp|P0DTC2|SPIKE_SARS2 Spike glycoprotein OS=Severe acute respiratory syndrome coronavirus 2 OX=2697049 GN=S PE=1 SV=1	59.0677	0
N-Glyco	282	280	306	Y.NEN[+3785.307]GTITDAVDC[+57.021]ALDPLSETKC[+57.021]TLKSF.T	HexNAc(7)Hex(8)Fuc(1)NeuGc(3)	N[+3785]	358.045	19	6784.73	6784.7	4	280	29.96	1449	>sp|P0DTC2|SPIKE_SARS2 Spike glycoprotein OS=Severe acute respiratory syndrome coronavirus 2 OX=2697049 GN=S PE=1 SV=1	70.0007	0
N-Glyco	282	280	306	Y.NEN[+3785.307]GTITDAVDC[+57.021]ALDPLSETKC[+57.021]TLKSF.T	HexNAc(7)Hex(8)Fuc(1)NeuGc(3)	N[+3785]	358.046	19	6784.74	6784.7	4.8	280	29.96	1449	>sp|P0DTC2|SPIKE_SARS2 Spike glycoprotein OS=Severe acute respiratory syndrome coronavirus 2 OX=2697049 GN=S PE=1 SV=1	80.1336	0
N-Glyco	282	280	306	Y.NEN[+876.322]GTITDAVDC[+57.021]ALDPLSETKC[+57.021]TLKSF.T	HexNAc(2)Hex(2)Fuc(1)	N[+876]	1292.58	3	3875.72	3875.72	1.2	280	30	1449	>sp|P0DTC2|SPIKE_SARS2 Spike glycoprotein OS=Severe acute respiratory syndrome coronavirus 2 OX=2697049 GN=S PE=1 SV=1	46.6371	19240000
N-Glyco	331	304	335	L.KSFTVEKGIYQTSNFRVQPTESIVRFPN[+2896.051]ITNL.C	HexNAc(5)Hex(8)Fuc(4)	N[+2896]	551.852	12	6611.15	6610.02	19.3	304	29.35	1449	>sp|P0DTC2|SPIKE_SARS2 Spike glycoprotein OS=Severe acute respiratory syndrome coronavirus 2 OX=2697049 GN=S PE=1 SV=1	90.8199	6540900
N-Glyco	331	304	335	L.KSFTVEKGIYQTSNFRVQPTESIVRFPN[+1996.750]ITNL.C	HexNAc(6)Hex(3)Fuc(2)	N[+1997]	816.539	7	5709.73	5710.72	3.2	304	29.95	1449	>sp|P0DTC2|SPIKE_SARS2 Spike glycoprotein OS=Severe acute respiratory syndrome coronavirus 2 OX=2697049 GN=S PE=1 SV=1	10.9635	1518500
N-Glyco	331	304	335	L.KSFTVEKGIYQTSNFRVQPTESIVRFPN[+1946.687]ITNL.C	HexNAc(4)Hex(7)	N[+1947]	944.452	6	5661.67	5660.65	3.4	304	29.95	1449	>sp|P0DTC2|SPIKE_SARS2 Spike glycoprotein OS=Severe acute respiratory syndrome coronavirus 2 OX=2697049 GN=S PE=1 SV=1	56.5976	0
N-Glyco	331	304	335	L.KSFTVEKGIYQTSNFRVQPTESIVRFPN[+2434.899]ITNL.C	HexNAc(8)Hex(5)	N[+2435]	559.912	11	6148.95	6148.86	14.7	304	29.95	1449	>sp|P0DTC2|SPIKE_SARS2 Spike glycoprotein OS=Severe acute respiratory syndrome coronavirus 2 OX=2697049 GN=S PE=1 SV=1	72.3571	0
N-Glyco	331	304	335	L.KSFTVEKGIYQTSNFRVQPTESIVRFPN[+4323.544]ITNL.C	HexNAc(11)Hex(11)NeuGc(1)	N[+4324]	473.797	17	8038.43	8037.51	-10.3	304	29.96	1449	>sp|P0DTC2|SPIKE_SARS2 Spike glycoprotein OS=Severe acute respiratory syndrome coronavirus 2 OX=2697049 GN=S PE=1 SV=1	11.8447	0
N-Glyco	331	307	335	F.TVEKGIYQTSNFRVQPTESIVRFPN[+3229.168]ITNL.C	HexNAc(8)Hex(9)Fuc(1)	N[+3229]	1097.66	6	6580.94	6580.94	0.4	307	29.95	1449	>sp|P0DTC2|SPIKE_SARS2 Spike glycoprotein OS=Severe acute respiratory syndrome coronavirus 2 OX=2697049 GN=S PE=1 SV=1	106.096	0
N-Glyco	331	307	335	F.TVEKGIYQTSNFRVQPTESIVRFPN[+2117.777]ITNL.C	HexNAc(5)Hex(5)Fuc(2)	N[+2118]	912.276	6	5468.62	5469.55	13.8	307	29.96	1449	>sp|P0DTC2|SPIKE_SARS2 Spike glycoprotein OS=Severe acute respiratory syndrome coronavirus 2 OX=2697049 GN=S PE=1 SV=1	47.7504	0
N-Glyco	331	307	335	F.TVEKGIYQTSNFRVQPTESIVRFPN[+1971.719]ITNL.C	HexNAc(5)Hex(5)Fuc(1)	N[+1972]	666.453	8	5324.57	5323.49	15.3	307	29.96	1449	>sp|P0DTC2|SPIKE_SARS2 Spike glycoprotein OS=Severe acute respiratory syndrome coronavirus 2 OX=2697049 GN=S PE=1 SV=1	51.3781	0
N-Glyco	331	307	335	F.TVEKGIYQTSNFRVQPTESIVRFPN[+3432.248]ITNL.C	HexNAc(9)Hex(9)Fuc(1)	N[+3432]	357.952	19	6782.95	6784.02	-9.9	307	29.96	1449	>sp|P0DTC2|SPIKE_SARS2 Spike glycoprotein OS=Severe acute respiratory syndrome coronavirus 2 OX=2697049 GN=S PE=1 SV=1	64.066	0
N-Glyco	331	307	335	F.TVEKGIYQTSNFRVQPTESIVRFPN[+1907.714]ITNL.C	HexNAc(7)Hex(3)	N[+1908]	585.405	9	5260.59	5259.48	19.1	307	29.97	1449	>sp|P0DTC2|SPIKE_SARS2 Spike glycoprotein OS=Severe acute respiratory syndrome coronavirus 2 OX=2697049 GN=S PE=1 SV=1	24.3613	0
N-Glyco	331	307	335	F.TVEKGIYQTSNFRVQPTESIVRFPN[+2026.687]ITNL.C	HexNAc(2)Hex(10)	N[+2027]	538.861	10	5379.54	5378.46	15.7	307	29.97	1449	>sp|P0DTC2|SPIKE_SARS2 Spike glycoprotein OS=Severe acute respiratory syndrome coronavirus 2 OX=2697049 GN=S PE=1 SV=1	20.9058	6669000
N-Glyco	331	307	335	F.TVEKGIYQTSNFRVQPTESIVRFPN[+2069.767]ITNL.C	HexNAc(7)Hex(4)	N[+2070]	904.44	6	5421.6	5421.54	12.1	307	29.97	1449	>sp|P0DTC2|SPIKE_SARS2 Spike glycoprotein OS=Severe acute respiratory syndrome coronavirus 2 OX=2697049 GN=S PE=1 SV=1	69.8255	32847000
N-Glyco	331	307	335	F.TVEKGIYQTSNFRVQPTESIVRFPN[+1444.534]ITNL.C	HexNAc(4)Hex(3)Fuc(1)	N[+1445]	480.441	10	4795.34	4796.3	8.4	307	29.98	1449	>sp|P0DTC2|SPIKE_SARS2 Spike glycoprotein OS=Severe acute respiratory syndrome coronavirus 2 OX=2697049 GN=S PE=1 SV=1	17.517	50616000
N-Glyco	331	307	338	F.TVEKGIYQTSNFRVQPTESIVRFPN[+406.159]ITNLC[+57.021]PF.G	HexNAc(2)	N[+406]	833.032	5	4161.13	4162.08	13.1	307	29.96	1449	>sp|P0DTC2|SPIKE_SARS2 Spike glycoprotein OS=Severe acute respiratory syndrome coronavirus 2 OX=2697049 GN=S PE=1 SV=1	56.3993	0
N-Glyco	331	307	338	F.TVEKGIYQTSNFRVQPTESIVRFPN[+2434.899]ITNLC[+57.021]PF.G	HexNAc(8)Hex(5)	N[+2435]	619.882	10	6189.75	6190.82	-10.8	307	29.96	1449	>sp|P0DTC2|SPIKE_SARS2 Spike glycoprotein OS=Severe acute respiratory syndrome coronavirus 2 OX=2697049 GN=S PE=1 SV=1	66.5975	0
N-Glyco	331	307	338	F.TVEKGIYQTSNFRVQPTESIVRFPN[+3083.110]ITNLC[+57.021]PF.G	HexNAc(8)Hex(9)	N[+3083]	684.922	10	6840.16	6839.03	17.9	307	29.96	1449	>sp|P0DTC2|SPIKE_SARS2 Spike glycoprotein OS=Severe acute respiratory syndrome coronavirus 2 OX=2697049 GN=S PE=1 SV=1	33.3652	23232000
N-Glyco	331	307	338	F.TVEKGIYQTSNFRVQPTESIVRFPN[+3147.115]ITNLC[+57.021]PF.G	HexNAc(6)Hex(11)Fuc(1)	N[+3147]	407.003	17	6902.93	6903.04	-15.5	307	29.96	1449	>sp|P0DTC2|SPIKE_SARS2 Spike glycoprotein OS=Severe acute respiratory syndrome coronavirus 2 OX=2697049 GN=S PE=1 SV=1	98.7125	0
N-Glyco	331	307	338	F.TVEKGIYQTSNFRVQPTESIVRFPN[+2012.745]ITNLC[+57.021]PF.G	HexNAc(6)Hex(4)Fuc(1)	N[+2013]	721.968	8	5768.69	5768.67	4.6	307	29.97	1449	>sp|P0DTC2|SPIKE_SARS2 Spike glycoprotein OS=Severe acute respiratory syndrome coronavirus 2 OX=2697049 GN=S PE=1 SV=1	44.84	22387000
N-Glyco	331	307	338	F.TVEKGIYQTSNFRVQPTESIVRFPN[+2149.767]ITNLC[+57.021]PF.G	HexNAc(5)Hex(7)	N[+2150]	537.888	11	5906.69	5905.69	0.1	307	29.97	1449	>sp|P0DTC2|SPIKE_SARS2 Spike glycoprotein OS=Severe acute respiratory syndrome coronavirus 2 OX=2697049 GN=S PE=1 SV=1	15.5173	9012600
N-Glyco	331	307	338	F.TVEKGIYQTSNFRVQPTESIVRFPN[+3083.135]ITNLC[+57.021]PF.G	HexNAc(6)Hex(7)Fuc(5)	N[+3083]	684.724	10	6838.17	6839.06	17.2	307	29.97	1449	>sp|P0DTC2|SPIKE_SARS2 Spike glycoprotein OS=Severe acute respiratory syndrome coronavirus 2 OX=2697049 GN=S PE=1 SV=1	35.5561	8619600
N-Glyco	331	307	338	F.TVEKGIYQTSNFRVQPTESIVRFPN[+3594.301]ITNLC[+57.021]PF.G	HexNAc(9)Hex(10)Fuc(1)	N[+3594]	526.029	14	7351.31	7350.22	11.3	307	29.97	1449	>sp|P0DTC2|SPIKE_SARS2 Spike glycoprotein OS=Severe acute respiratory syndrome coronavirus 2 OX=2697049 GN=S PE=1 SV=1	42.8682	0
N-Glyco	331	307	338	F.TVEKGIYQTSNFRVQPTESIVRFPN[+1702.581]ITNLC[+57.021]PF.G	HexNAc(2)Hex(8)	N[+1703]	546.663	10	5457.56	5458.5	11.6	307	29.98	1449	>sp|P0DTC2|SPIKE_SARS2 Spike glycoprotein OS=Severe acute respiratory syndrome coronavirus 2 OX=2697049 GN=S PE=1 SV=1	29.1458	13304000
N-Glyco	331	307	338	F.TVEKGIYQTSNFRVQPTESIVRFPN[+3797.380]ITNLC[+57.021]PF.G	HexNAc(10)Hex(10)Fuc(1)	N[+3797]	581.943	13	7553.17	7553.3	-17	307	29.99	1449	>sp|P0DTC2|SPIKE_SARS2 Spike glycoprotein OS=Severe acute respiratory syndrome coronavirus 2 OX=2697049 GN=S PE=1 SV=1	28.8499	9406700
N-Glyco	331	314	335	Y.QTSNFRVQPTESIVRFPN[+2361.883]ITNL.C	HexNAc(7)Hex(4)Fuc(2)	N[+2362]	821.377	6	4923.23	4923.23	-0.8	314	29.96	1449	>sp|P0DTC2|SPIKE_SARS2 Spike glycoprotein OS=Severe acute respiratory syndrome coronavirus 2 OX=2697049 GN=S PE=1 SV=1	8.7885	0
N-Glyco	331	314	335	Y.QTSNFRVQPTESIVRFPN[+892.317]ITNL.C	HexNAc(2)Hex(3)	N[+892]	864.163	4	3453.63	3453.66	-9.6	314	29.99	1449	>sp|P0DTC2|SPIKE_SARS2 Spike glycoprotein OS=Severe acute respiratory syndrome coronavirus 2 OX=2697049 GN=S PE=1 SV=1	21.7365	96905000
N-Glyco	331	314	338	Y.QTSNFRVQPTESIVRFPN[+2149.767]ITNLC[+57.021]PF.G	HexNAc(5)Hex(7)	N[+2150]	853.367	6	5115.17	5115.27	-19.4	314	29.97	1449	>sp|P0DTC2|SPIKE_SARS2 Spike glycoprotein OS=Severe acute respiratory syndrome coronavirus 2 OX=2697049 GN=S PE=1 SV=1	66.8813	186320000
N-Glyco	331	314	342	Y.QTSNFRVQPTESIVRFPN[+1946.687]ITNLC[+57.021]PFGEVF.N	HexNAc(4)Hex(7)	N[+1947]	412.036	13	5344.38	5344.39	-1.3	314	29.97	1449	>sp|P0DTC2|SPIKE_SARS2 Spike glycoprotein OS=Severe acute respiratory syndrome coronavirus 2 OX=2697049 GN=S PE=1 SV=1	83.4416	0
N-Glyco	331	319	335	F.RVQPTESIVRFPN[+203.079]ITNL.C	HexNAc(1)	N[+203]	1094.09	2	2187.17	2187.18	-3.5	319	29.96	1449	>sp|P0DTC2|SPIKE_SARS2 Spike glycoprotein OS=Severe acute respiratory syndrome coronavirus 2 OX=2697049 GN=S PE=1 SV=1	3.4291	0
N-Glyco	331	319	335	F.RVQPTESIVRFPN[+203.079]ITNL.C	HexNAc(1)	N[+203]	1094.1	2	2187.19	2187.18	4	319	29.96	1449	>sp|P0DTC2|SPIKE_SARS2 Spike glycoprotein OS=Severe acute respiratory syndrome coronavirus 2 OX=2697049 GN=S PE=1 SV=1	5.5974	0
N-Glyco	331	319	335	F.RVQPTESIVRFPN[+203.079]ITNL.C	HexNAc(1)	N[+203]	729.74	3	2187.2	2187.18	12.4	319	29.96	1449	>sp|P0DTC2|SPIKE_SARS2 Spike glycoprotein OS=Severe acute respiratory syndrome coronavirus 2 OX=2697049 GN=S PE=1 SV=1	71.6189	0
N-Glyco	331	319	335	F.RVQPTESIVRFPN[+1403.507]ITNL.C	HexNAc(3)Hex(4)Fuc(1)	N[+1404]	1129.88	3	3387.61	3387.6	2.5	319	29.96	1449	>sp|P0DTC2|SPIKE_SARS2 Spike glycoprotein OS=Severe acute respiratory syndrome coronavirus 2 OX=2697049 GN=S PE=1 SV=1	70.1175	226170000
N-Glyco	331	319	335	F.RVQPTESIVRFPN[+1378.476]ITNL.C	HexNAc(2)Hex(6)	N[+1378]	1121.53	3	3362.59	3362.57	3.7	319	29.96	1449	>sp|P0DTC2|SPIKE_SARS2 Spike glycoprotein OS=Severe acute respiratory syndrome coronavirus 2 OX=2697049 GN=S PE=1 SV=1	101.454	0
N-Glyco	331	319	335	F.RVQPTESIVRFPN[+1419.502]ITNL.C	HexNAc(3)Hex(5)	N[+1420]	1135.22	3	3403.64	3403.6	10.5	319	29.96	1449	>sp|P0DTC2|SPIKE_SARS2 Spike glycoprotein OS=Severe acute respiratory syndrome coronavirus 2 OX=2697049 GN=S PE=1 SV=1	105.641	0
N-Glyco	331	319	335	F.RVQPTESIVRFPN[+1549.565]ITNL.C	HexNAc(3)Hex(4)Fuc(2)	N[+1550]	1178.57	3	3533.71	3533.66	13.1	319	29.96	1449	>sp|P0DTC2|SPIKE_SARS2 Spike glycoprotein OS=Severe acute respiratory syndrome coronavirus 2 OX=2697049 GN=S PE=1 SV=1	106.591	0
N-Glyco	331	319	342	F.RVQPTESIVRFPN[+3448.243]ITNLC[+57.021]PFGEVF.N	HexNAc(9)Hex(10)	N[+3448]	1254.74	5	6269.68	6268.69	-1.8	319	29.95	1449	>sp|P0DTC2|SPIKE_SARS2 Spike glycoprotein OS=Severe acute respiratory syndrome coronavirus 2 OX=2697049 GN=S PE=1 SV=1	107.04	0
N-Glyco	331	319	342	F.RVQPTESIVRFPN[+203.079]ITNLC[+57.021]PFGEVF.N	HexNAc(1)	N[+203]	1008.53	3	3023.59	3023.53	19.4	319	29.96	1449	>sp|P0DTC2|SPIKE_SARS2 Spike glycoprotein OS=Severe acute respiratory syndrome coronavirus 2 OX=2697049 GN=S PE=1 SV=1	77.3266	14003000
N-Glyco	331	319	342	F.RVQPTESIVRFPN[+568.212]ITNLC[+57.021]PFGEVF.N	HexNAc(2)Hex(1)	N[+568]	1130.22	3	3388.65	3388.66	-2.1	319	29.96	1449	>sp|P0DTC2|SPIKE_SARS2 Spike glycoprotein OS=Severe acute respiratory syndrome coronavirus 2 OX=2697049 GN=S PE=1 SV=1	59.4801	0
N-Glyco	331	319	342	F.RVQPTESIVRFPN[+714.269]ITNLC[+57.021]PFGEVF.N	HexNAc(2)Hex(1)Fuc(1)	N[+714]	1178.93	3	3534.78	3534.72	16.5	319	29.96	1449	>sp|P0DTC2|SPIKE_SARS2 Spike glycoprotein OS=Severe acute respiratory syndrome coronavirus 2 OX=2697049 GN=S PE=1 SV=1	9.6003	5888900
N-Glyco	331	319	342	F.RVQPTESIVRFPN[+892.317]ITNLC[+57.021]PFGEVF.N	HexNAc(2)Hex(3)	N[+892]	1238.26	3	3712.77	3712.77	0.9	319	29.96	1449	>sp|P0DTC2|SPIKE_SARS2 Spike glycoprotein OS=Severe acute respiratory syndrome coronavirus 2 OX=2697049 GN=S PE=1 SV=1	108.473	0
N-Glyco	331	319	342	F.RVQPTESIVRFPN[+1403.507]ITNLC[+57.021]PFGEVF.N	HexNAc(3)Hex(4)Fuc(1)	N[+1404]	1408.33	3	4222.98	4223.96	7.3	319	29.96	1449	>sp|P0DTC2|SPIKE_SARS2 Spike glycoprotein OS=Severe acute respiratory syndrome coronavirus 2 OX=2697049 GN=S PE=1 SV=1	70.0162	0
N-Glyco	331	319	342	F.RVQPTESIVRFPN[+2028.740]ITNLC[+57.021]PFGEVF.N	HexNAc(6)Hex(5)	N[+2029]	809.209	6	4850.22	4849.19	4.7	319	29.96	1449	>sp|P0DTC2|SPIKE_SARS2 Spike glycoprotein OS=Severe acute respiratory syndrome coronavirus 2 OX=2697049 GN=S PE=1 SV=1	11.9176	0
N-Glyco	331	319	342	F.RVQPTESIVRFPN[+2053.772]ITNLC[+57.021]PFGEVF.N	HexNAc(7)Hex(3)Fuc(1)	N[+2054]	813.378	6	4875.23	4874.22	0.6	319	29.96	1449	>sp|P0DTC2|SPIKE_SARS2 Spike glycoprotein OS=Severe acute respiratory syndrome coronavirus 2 OX=2697049 GN=S PE=1 SV=1	64.951	0
N-Glyco	331	319	342	F.RVQPTESIVRFPN[+2759.005]ITNLC[+57.021]PFGEVF.N	HexNAc(8)Hex(7)	N[+2759]	430.047	13	5578.52	5579.45	12.9	319	29.96	1449	>sp|P0DTC2|SPIKE_SARS2 Spike glycoprotein OS=Severe acute respiratory syndrome coronavirus 2 OX=2697049 GN=S PE=1 SV=1	90.4419	0
N-Glyco	331	319	342	F.RVQPTESIVRFPN[+1403.507]ITNLC[+57.021]PFGEVF.N	HexNAc(3)Hex(4)Fuc(1)	N[+1404]	1408.99	3	4224.97	4223.96	1.3	319	29.97	1449	>sp|P0DTC2|SPIKE_SARS2 Spike glycoprotein OS=Severe acute respiratory syndrome coronavirus 2 OX=2697049 GN=S PE=1 SV=1	69.9717	0
N-Glyco	331	319	342	F.RVQPTESIVRFPN[+1622.582]ITNLC[+57.021]PFGEVF.N	HexNAc(4)Hex(5)	N[+1623]	889.405	5	4443	4443.03	-7.7	319	29.97	1449	>sp|P0DTC2|SPIKE_SARS2 Spike glycoprotein OS=Severe acute respiratory syndrome coronavirus 2 OX=2697049 GN=S PE=1 SV=1	53.4054	3761700
N-Glyco	331	319	342	F.RVQPTESIVRFPN[+2350.793]ITNLC[+57.021]PFGEVF.N	HexNAc(2)Hex(12)	N[+2351]	575.581	9	5172.17	5171.24	-14.3	319	29.97	1449	>sp|P0DTC2|SPIKE_SARS2 Spike glycoprotein OS=Severe acute respiratory syndrome coronavirus 2 OX=2697049 GN=S PE=1 SV=1	72.1326	0
N-Glyco	331	319	342	F.RVQPTESIVRFPN[+2937.078]ITNLC[+57.021]PFGEVF.N	HexNAc(6)Hex(7)Fuc(4)	N[+2937]	960.609	6	5758.62	5757.53	15.1	319	29.98	1449	>sp|P0DTC2|SPIKE_SARS2 Spike glycoprotein OS=Severe acute respiratory syndrome coronavirus 2 OX=2697049 GN=S PE=1 SV=1	44.0483	0
N-Glyco	331	330	335	F.PN[+406.159]ITNL.C	HexNAc(2)	N[+406]	1077.53	1	1077.53	1077.53	2.1	330	29.97	1449	>sp|P0DTC2|SPIKE_SARS2 Spike glycoprotein OS=Severe acute respiratory syndrome coronavirus 2 OX=2697049 GN=S PE=1 SV=1	86.3437	0
N-Glyco	331	330	335	F.PN[+1955.724]ITNL.C	HexNAc(5)Hex(4)Fuc(2)	N[+1956]	876.386	3	2627.14	2627.1	18.3	330	29.97	1449	>sp|P0DTC2|SPIKE_SARS2 Spike glycoprotein OS=Severe acute respiratory syndrome coronavirus 2 OX=2697049 GN=S PE=1 SV=1	37.8455	24456000
N-Glyco	331	330	335	F.PN[+3432.248]ITNL.C	HexNAc(9)Hex(9)Fuc(1)	N[+3432]	1368.88	3	4104.62	4103.62	-1.7	330	29.97	1449	>sp|P0DTC2|SPIKE_SARS2 Spike glycoprotein OS=Severe acute respiratory syndrome coronavirus 2 OX=2697049 GN=S PE=1 SV=1	28.9288	0
N-Glyco	331	330	335	F.PN[+3448.243]ITNL.C	HexNAc(9)Hex(10)	N[+3448]	1374.21	3	4120.61	4119.61	-1.8	330	29.97	1449	>sp|P0DTC2|SPIKE_SARS2 Spike glycoprotein OS=Severe acute respiratory syndrome coronavirus 2 OX=2697049 GN=S PE=1 SV=1	89.8525	0
N-Glyco	331	330	335	F.PN[+3432.248]ITNL.C	HexNAc(9)Hex(9)Fuc(1)	N[+3432]	513.961	8	4104.63	4103.62	2.6	330	29.97	1449	>sp|P0DTC2|SPIKE_SARS2 Spike glycoprotein OS=Severe acute respiratory syndrome coronavirus 2 OX=2697049 GN=S PE=1 SV=1	94.2972	0
N-Glyco	331	330	335	F.PN[+3432.248]ITNL.C	HexNAc(9)Hex(9)Fuc(1)	N[+3432]	1368.21	3	4102.61	4103.62	-2.6	330	29.97	1449	>sp|P0DTC2|SPIKE_SARS2 Spike glycoprotein OS=Severe acute respiratory syndrome coronavirus 2 OX=2697049 GN=S PE=1 SV=1	106.672	0
N-Glyco	331	330	335	F.PN[+1403.507]ITNL.C	HexNAc(3)Hex(4)Fuc(1)	N[+1404]	1037.94	2	2074.88	2074.88	0	330	30	1449	>sp|P0DTC2|SPIKE_SARS2 Spike glycoprotein OS=Severe acute respiratory syndrome coronavirus 2 OX=2697049 GN=S PE=1 SV=1	35.1561	116360000
N-Glyco	331	330	338	F.PN[+3797.380]ITNLC[+57.021]PF.G	HexNAc(10)Hex(10)Fuc(1)	N[+3797]	975.568	5	4873.81	4872.9	-19.6	330	29.96	1449	>sp|P0DTC2|SPIKE_SARS2 Spike glycoprotein OS=Severe acute respiratory syndrome coronavirus 2 OX=2697049 GN=S PE=1 SV=1	104.441	0
N-Glyco	331	330	342	F.PN[+3165.164]ITNLC[+57.021]PFGEVF.N	HexNAc(10)Hex(7)	N[+3165]	668.418	7	4672.88	4672.89	-1.5	330	29.96	1449	>sp|P0DTC2|SPIKE_SARS2 Spike glycoprotein OS=Severe acute respiratory syndrome coronavirus 2 OX=2697049 GN=S PE=1 SV=1	110.332	0
N-Glyco	331	330	342	F.PN[+2539.930]ITNLC[+57.021]PFGEVF.N	HexNAc(7)Hex(6)Fuc(1)	N[+2540]	506.966	8	4048.68	4047.66	5.3	330	29.98	1449	>sp|P0DTC2|SPIKE_SARS2 Spike glycoprotein OS=Severe acute respiratory syndrome coronavirus 2 OX=2697049 GN=S PE=1 SV=1	31.487	0
N-Glyco	331	330	342	F.PN[+3785.307]ITNLC[+57.021]PFGEVF.N	HexNAc(7)Hex(8)Fuc(1)NeuGc(3)	N[+3785]	757.012	7	5293.04	5293.03	1.9	330	29.98	1449	>sp|P0DTC2|SPIKE_SARS2 Spike glycoprotein OS=Severe acute respiratory syndrome coronavirus 2 OX=2697049 GN=S PE=1 SV=1	24.6466	77274000
N-Glyco	343	330	347	F.PNITNLC[+57.021]PFGEVFN[+3432.248]ATRF.A	HexNAc(9)Hex(9)Fuc(1)	N[+3432]	1106.47	5	5528.3	5529.27	6.5	330	29.95	1449	>sp|P0DTC2|SPIKE_SARS2 Spike glycoprotein OS=Severe acute respiratory syndrome coronavirus 2 OX=2697049 GN=S PE=1 SV=1	108.294	0
N-Glyco	343	330	347	F.PNITNLC[+57.021]PFGEVFN[+2361.883]ATRF.A	HexNAc(7)Hex(4)Fuc(2)	N[+2362]	1115.5	4	4458.97	4458.9	14.5	330	29.96	1449	>sp|P0DTC2|SPIKE_SARS2 Spike glycoprotein OS=Severe acute respiratory syndrome coronavirus 2 OX=2697049 GN=S PE=1 SV=1	53.2989	0
N-Glyco	343	330	347	F.PNITNLC[+57.021]PFGEVFN[+2361.883]ATRF.A	HexNAc(7)Hex(4)Fuc(2)	N[+2362]	1115.74	4	4459.93	4458.9	5	330	29.96	1449	>sp|P0DTC2|SPIKE_SARS2 Spike glycoprotein OS=Severe acute respiratory syndrome coronavirus 2 OX=2697049 GN=S PE=1 SV=1	58.5426	7916000
N-Glyco	343	339	347	F.GEVFN[+1907.714]ATRF.A	HexNAc(7)Hex(3)	N[+1908]	737.826	4	2948.28	2948.23	17.5	339	29.98	1449	>sp|P0DTC2|SPIKE_SARS2 Spike glycoprotein OS=Severe acute respiratory syndrome coronavirus 2 OX=2697049 GN=S PE=1 SV=1	45.5005	0
N-Glyco	343	339	347	F.GEVFN[+2864.036]ATRF.A	HexNAc(7)Hex(8)Fuc(1)	N[+2864]	558.648	7	3904.49	3904.55	-15.4	339	29.98	1449	>sp|P0DTC2|SPIKE_SARS2 Spike glycoprotein OS=Severe acute respiratory syndrome coronavirus 2 OX=2697049 GN=S PE=1 SV=1	23.5464	10475000
N-Glyco	343	339	347	F.GEVFN[+2864.036]ATRF.A	HexNAc(7)Hex(8)Fuc(1)	N[+2864]	488.951	8	3904.56	3904.55	1.6	339	29.98	1449	>sp|P0DTC2|SPIKE_SARS2 Spike glycoprotein OS=Severe acute respiratory syndrome coronavirus 2 OX=2697049 GN=S PE=1 SV=1	35.6364	0
N-Glyco	343	339	351	F.GEVFN[+3594.301]ATRFASVY.A	HexNAc(9)Hex(10)Fuc(1)	N[+3594]	361.942	14	5054.09	5055.02	14.3	339	29.97	1449	>sp|P0DTC2|SPIKE_SARS2 Spike glycoprotein OS=Severe acute respiratory syndrome coronavirus 2 OX=2697049 GN=S PE=1 SV=1	51.2704	16281000
N-Glyco	343	339	351	F.GEVFN[+3797.380]ATRFASVY.A	HexNAc(10)Hex(10)Fuc(1)	N[+3797]	479.011	11	5259.05	5258.1	-10.1	339	29.98	1449	>sp|P0DTC2|SPIKE_SARS2 Spike glycoprotein OS=Severe acute respiratory syndrome coronavirus 2 OX=2697049 GN=S PE=1 SV=1	42.7439	14452000
N-Glyco	343	343	347	F.N[+3663.286]ATRF.A	HexNAc(6)Hex(7)Fuc(1)NeuAc(4)	N[+3663]	1424.53	3	4271.58	4271.6	-3.9	343	29.96	1449	>sp|P0DTC2|SPIKE_SARS2 Spike glycoprotein OS=Severe acute respiratory syndrome coronavirus 2 OX=2697049 GN=S PE=1 SV=1	7.2096	0
N-Glyco	343	343	347	F.N[+3663.286]ATRF.A	HexNAc(6)Hex(7)Fuc(1)NeuAc(4)	N[+3663]	1068.65	4	4271.58	4271.6	-5.4	343	29.96	1449	>sp|P0DTC2|SPIKE_SARS2 Spike glycoprotein OS=Severe acute respiratory syndrome coronavirus 2 OX=2697049 GN=S PE=1 SV=1	108.433	0
N-Glyco	343	343	347	F.N[+3785.307]ATRF.A	HexNAc(7)Hex(8)Fuc(1)NeuGc(3)	N[+3785]	488.961	9	4392.59	4393.62	-7.4	343	29.96	1449	>sp|P0DTC2|SPIKE_SARS2 Spike glycoprotein OS=Severe acute respiratory syndrome coronavirus 2 OX=2697049 GN=S PE=1 SV=1	98.3386	10376000
N-Glyco	343	343	347	F.N[+3785.307]ATRF.A	HexNAc(7)Hex(8)Fuc(1)NeuGc(3)	N[+3785]	549.963	8	4392.66	4393.62	8.6	343	29.96	1449	>sp|P0DTC2|SPIKE_SARS2 Spike glycoprotein OS=Severe acute respiratory syndrome coronavirus 2 OX=2697049 GN=S PE=1 SV=1	103.027	0
N-Glyco	343	343	347	F.N[+3785.307]ATRF.A	HexNAc(7)Hex(8)Fuc(1)NeuGc(3)	N[+3785]	1098.91	4	4392.61	4393.62	-1.7	343	29.96	1449	>sp|P0DTC2|SPIKE_SARS2 Spike glycoprotein OS=Severe acute respiratory syndrome coronavirus 2 OX=2697049 GN=S PE=1 SV=1	110.519	0
N-Glyco	343	343	347	F.N[+4323.544]ATRF.A	HexNAc(11)Hex(11)NeuGc(1)	N[+4324]	986.995	5	4930.95	4931.86	18.2	343	29.96	1449	>sp|P0DTC2|SPIKE_SARS2 Spike glycoprotein OS=Severe acute respiratory syndrome coronavirus 2 OX=2697049 GN=S PE=1 SV=1	106.392	0
N-Glyco	343	343	347	F.N[+1540.529]ATRF.A	HexNAc(2)Hex(7)	N[+1541]	1074.92	2	2148.84	2148.84	-1.8	343	29.97	1449	>sp|P0DTC2|SPIKE_SARS2 Spike glycoprotein OS=Severe acute respiratory syndrome coronavirus 2 OX=2697049 GN=S PE=1 SV=1	58.4304	4746900
N-Glyco	343	343	347	F.N[+2311.819]ATRF.A	HexNAc(5)Hex(8)	N[+2312]	974.049	3	2920.13	2920.13	-0.7	343	29.97	1449	>sp|P0DTC2|SPIKE_SARS2 Spike glycoprotein OS=Severe acute respiratory syndrome coronavirus 2 OX=2697049 GN=S PE=1 SV=1	10.4031	0
N-Glyco	343	343	347	F.N[+2701.983]ATRF.A	HexNAc(7)Hex(7)Fuc(1)	N[+2702]	828.331	4	3310.3	3310.3	0.6	343	29.97	1449	>sp|P0DTC2|SPIKE_SARS2 Spike glycoprotein OS=Severe acute respiratory syndrome coronavirus 2 OX=2697049 GN=S PE=1 SV=1	99.84	0
N-Glyco	343	343	347	F.N[+3594.301]ATRF.A	HexNAc(9)Hex(10)Fuc(1)	N[+3594]	1401.19	3	4201.55	4202.62	-14.1	343	29.97	1449	>sp|P0DTC2|SPIKE_SARS2 Spike glycoprotein OS=Severe acute respiratory syndrome coronavirus 2 OX=2697049 GN=S PE=1 SV=1	0.4592	0
N-Glyco	343	343	347	F.N[+3432.248]ATRF.A	HexNAc(9)Hex(9)Fuc(1)	N[+3432]	1347.54	3	4040.61	4040.56	11.9	343	29.97	1449	>sp|P0DTC2|SPIKE_SARS2 Spike glycoprotein OS=Severe acute respiratory syndrome coronavirus 2 OX=2697049 GN=S PE=1 SV=1	0.7733	0
N-Glyco	343	343	347	F.N[+3432.248]ATRF.A	HexNAc(9)Hex(9)Fuc(1)	N[+3432]	1347.2	3	4039.58	4040.56	4.7	343	29.97	1449	>sp|P0DTC2|SPIKE_SARS2 Spike glycoprotein OS=Severe acute respiratory syndrome coronavirus 2 OX=2697049 GN=S PE=1 SV=1	0.8182	0
N-Glyco	343	343	347	F.N[+3448.243]ATRF.A	HexNAc(9)Hex(10)	N[+3448]	1352.88	3	4056.61	4056.56	14	343	29.97	1449	>sp|P0DTC2|SPIKE_SARS2 Spike glycoprotein OS=Severe acute respiratory syndrome coronavirus 2 OX=2697049 GN=S PE=1 SV=1	7.1207	0
N-Glyco	343	343	347	F.N[+3432.248]ATRF.A	HexNAc(9)Hex(9)Fuc(1)	N[+3432]	1347.84	3	4041.51	4040.56	-14.3	343	29.97	1449	>sp|P0DTC2|SPIKE_SARS2 Spike glycoprotein OS=Severe acute respiratory syndrome coronavirus 2 OX=2697049 GN=S PE=1 SV=1	7.4449	0
N-Glyco	343	343	347	F.N[+3594.301]ATRF.A	HexNAc(9)Hex(10)Fuc(1)	N[+3594]	1401.52	3	4202.53	4202.62	-19.2	343	29.97	1449	>sp|P0DTC2|SPIKE_SARS2 Spike glycoprotein OS=Severe acute respiratory syndrome coronavirus 2 OX=2697049 GN=S PE=1 SV=1	7.4901	0
N-Glyco	343	343	347	F.N[+3594.301]ATRF.A	HexNAc(9)Hex(10)Fuc(1)	N[+3594]	1401.85	3	4203.55	4202.62	-16.8	343	29.97	1449	>sp|P0DTC2|SPIKE_SARS2 Spike glycoprotein OS=Severe acute respiratory syndrome coronavirus 2 OX=2697049 GN=S PE=1 SV=1	110.033	0
N-Glyco	343	343	347	F.N[+3797.380]ATRF.A	HexNAc(10)Hex(10)Fuc(1)	N[+3797]	1469.57	3	4406.71	4405.69	2.1	343	29.97	1449	>sp|P0DTC2|SPIKE_SARS2 Spike glycoprotein OS=Severe acute respiratory syndrome coronavirus 2 OX=2697049 GN=S PE=1 SV=1	7.8526	0
N-Glyco	343	343	347	F.N[+3797.380]ATRF.A	HexNAc(10)Hex(10)Fuc(1)	N[+3797]	1101.91	4	4404.62	4405.69	-16.2	343	29.97	1449	>sp|P0DTC2|SPIKE_SARS2 Spike glycoprotein OS=Severe acute respiratory syndrome coronavirus 2 OX=2697049 GN=S PE=1 SV=1	101.055	0
N-Glyco	343	343	347	F.N[+3785.307]ATRF.A	HexNAc(7)Hex(8)Fuc(1)NeuGc(3)	N[+3785]	550.082	8	4393.6	4393.62	-4.6	343	29.97	1449	>sp|P0DTC2|SPIKE_SARS2 Spike glycoprotein OS=Severe acute respiratory syndrome coronavirus 2 OX=2697049 GN=S PE=1 SV=1	103.454	0
N-Glyco	343	343	347	F.N[+349.137]ATRF.A	HexNAc(1)Fuc(1)	N[+349]	479.23	2	957.453	957.452	0.7	343	29.98	1449	>sp|P0DTC2|SPIKE_SARS2 Spike glycoprotein OS=Severe acute respiratory syndrome coronavirus 2 OX=2697049 GN=S PE=1 SV=1	93.2254	44074000
N-Glyco	343	343	347	F.N[+892.317]ATRF.A	HexNAc(2)Hex(3)	N[+892]	750.829	2	1500.65	1500.63	12.7	343	29.98	1449	>sp|P0DTC2|SPIKE_SARS2 Spike glycoprotein OS=Severe acute respiratory syndrome coronavirus 2 OX=2697049 GN=S PE=1 SV=1	43.9835	0
N-Glyco	343	343	347	F.N[+2092.745]ATRF.A	HexNAc(4)Hex(7)Fuc(1)	N[+2093]	901.039	3	2701.1	2701.06	16	343	29.98	1449	>sp|P0DTC2|SPIKE_SARS2 Spike glycoprotein OS=Severe acute respiratory syndrome coronavirus 2 OX=2697049 GN=S PE=1 SV=1	50.665	0
N-Glyco	343	343	347	F.N[+2149.767]ATRF.A	HexNAc(5)Hex(7)	N[+2150]	552.428	5	2758.11	2758.08	9.6	343	29.98	1449	>sp|P0DTC2|SPIKE_SARS2 Spike glycoprotein OS=Severe acute respiratory syndrome coronavirus 2 OX=2697049 GN=S PE=1 SV=1	63.5503	9094200
N-Glyco	343	343	347	F.N[+2425.887]ATRF.A	HexNAc(5)Hex(6)Fuc(3)	N[+2426]	506.536	6	3034.18	3034.2	-7	343	29.98	1449	>sp|P0DTC2|SPIKE_SARS2 Spike glycoprotein OS=Severe acute respiratory syndrome coronavirus 2 OX=2697049 GN=S PE=1 SV=1	15.2497	6645500
N-Glyco	343	343	347	F.N[+2619.930]ATRF.A	HexNAc(5)Hex(9)Fuc(1)	N[+2620]	646.446	5	3228.2	3228.25	-13.9	343	29.98	1449	>sp|P0DTC2|SPIKE_SARS2 Spike glycoprotein OS=Severe acute respiratory syndrome coronavirus 2 OX=2697049 GN=S PE=1 SV=1	34.1706	19152000
N-Glyco	343	343	347	F.N[+2864.036]ATRF.A	HexNAc(7)Hex(8)Fuc(1)	N[+2864]	868.852	4	3472.39	3472.35	10.6	343	29.98	1449	>sp|P0DTC2|SPIKE_SARS2 Spike glycoprotein OS=Severe acute respiratory syndrome coronavirus 2 OX=2697049 GN=S PE=1 SV=1	68.3862	0
N-Glyco	343	343	347	F.N[+2946.089]ATRF.A	HexNAc(9)Hex(6)Fuc(1)	N[+2946]	711.678	5	3554.36	3554.4	-12.4	343	29.98	1449	>sp|P0DTC2|SPIKE_SARS2 Spike glycoprotein OS=Severe acute respiratory syndrome coronavirus 2 OX=2697049 GN=S PE=1 SV=1	42.167	9292900
N-Glyco	343	343	347	F.N[+3478.217]ATRF.A	HexNAc(7)Hex(8)Fuc(1)NeuGc(2)	N[+3478]	511.692	8	4086.48	4086.53	-12.5	343	29.98	1449	>sp|P0DTC2|SPIKE_SARS2 Spike glycoprotein OS=Severe acute respiratory syndrome coronavirus 2 OX=2697049 GN=S PE=1 SV=1	35.5069	7188900
N-Glyco	343	343	347	F.N[+3785.307]ATRF.A	HexNAc(7)Hex(8)Fuc(1)NeuGc(3)	N[+3785]	549.963	8	4392.66	4393.62	8.5	343	29.98	1449	>sp|P0DTC2|SPIKE_SARS2 Spike glycoprotein OS=Severe acute respiratory syndrome coronavirus 2 OX=2697049 GN=S PE=1 SV=1	38.0098	5704600
N-Glyco	343	343	347	F.N[+3785.307]ATRF.A	HexNAc(7)Hex(8)Fuc(1)NeuGc(3)	N[+3785]	549.965	8	4392.67	4393.62	11	343	29.98	1449	>sp|P0DTC2|SPIKE_SARS2 Spike glycoprotein OS=Severe acute respiratory syndrome coronavirus 2 OX=2697049 GN=S PE=1 SV=1	38.0499	5704600
N-Glyco	343	343	347	F.N[+4758.682]ATRF.A	HexNAc(9)Hex(10)Fuc(1)NeuAc(4)	N[+4759]	488.91	11	5367.94	5367	-11.2	343	29.98	1449	>sp|P0DTC2|SPIKE_SARS2 Spike glycoprotein OS=Severe acute respiratory syndrome coronavirus 2 OX=2697049 GN=S PE=1 SV=1	22.6298	15732000
N-Glyco	343	343	347	F.N[+4758.682]ATRF.A	HexNAc(9)Hex(10)Fuc(1)NeuAc(4)	N[+4759]	1342.23	4	5365.89	5367	-19.4	343	29.98	1449	>sp|P0DTC2|SPIKE_SARS2 Spike glycoprotein OS=Severe acute respiratory syndrome coronavirus 2 OX=2697049 GN=S PE=1 SV=1	26.3389	0
N-Glyco	343	343	347	F.N[+203.079]ATRF.A	HexNAc(1)	N[+203]	811.409	1	811.409	811.394	17.8	343	29.99	1449	>sp|P0DTC2|SPIKE_SARS2 Spike glycoprotein OS=Severe acute respiratory syndrome coronavirus 2 OX=2697049 GN=S PE=1 SV=1	41.4412	14813000
N-Glyco	343	343	347	F.N[+2352.846]ATRF.A	HexNAc(6)Hex(7)	N[+2353]	423.89	7	2961.19	2961.16	9.8	343	29.99	1449	>sp|P0DTC2|SPIKE_SARS2 Spike glycoprotein OS=Severe acute respiratory syndrome coronavirus 2 OX=2697049 GN=S PE=1 SV=1	48.8803	57077000
N-Glyco	343	343	347	F.N[+2596.952]ATRF.A	HexNAc(8)Hex(6)	N[+2597]	458.764	7	3205.3	3205.27	10.8	343	29.99	1449	>sp|P0DTC2|SPIKE_SARS2 Spike glycoprotein OS=Severe acute respiratory syndrome coronavirus 2 OX=2697049 GN=S PE=1 SV=1	33.6101	0
N-Glyco	343	343	347	F.N[+2800.031]ATRF.A	HexNAc(9)Hex(6)	N[+2800]	487.769	7	3408.34	3408.35	-2.6	343	29.99	1449	>sp|P0DTC2|SPIKE_SARS2 Spike glycoprotein OS=Severe acute respiratory syndrome coronavirus 2 OX=2697049 GN=S PE=1 SV=1	28.6953	9165400
N-Glyco	343	343	347	F.N[+2921.058]ATRF.A	HexNAc(8)Hex(8)	N[+2921]	706.668	5	3529.31	3529.37	-17.9	343	29.99	1449	>sp|P0DTC2|SPIKE_SARS2 Spike glycoprotein OS=Severe acute respiratory syndrome coronavirus 2 OX=2697049 GN=S PE=1 SV=1	43.0074	0
N-Glyco	343	343	347	F.N[+3797.380]ATRF.A	HexNAc(10)Hex(10)Fuc(1)	N[+3797]	551.601	8	4405.75	4405.69	13.4	343	29.99	1449	>sp|P0DTC2|SPIKE_SARS2 Spike glycoprotein OS=Severe acute respiratory syndrome coronavirus 2 OX=2697049 GN=S PE=1 SV=1	16.9537	0
N-Glyco	343	343	347	F.N[+2434.899]ATRF.A	HexNAc(8)Hex(5)	N[+2435]	1015.09	3	3043.27	3043.21	18.4	343	30	1449	>sp|P0DTC2|SPIKE_SARS2 Spike glycoprotein OS=Severe acute respiratory syndrome coronavirus 2 OX=2697049 GN=S PE=1 SV=1	24.946	12914000
N-Glyco	343	343	347	F.N[+2555.925]ATRF.A	HexNAc(7)Hex(7)	N[+2556]	633.653	5	3164.24	3164.24	-1.1	343	30	1449	>sp|P0DTC2|SPIKE_SARS2 Spike glycoprotein OS=Severe acute respiratory syndrome coronavirus 2 OX=2697049 GN=S PE=1 SV=1	34.1117	5379400
N-Glyco	343	343	347	F.N[+2621.984]ATRF.A	HexNAc(9)Hex(4)Fuc(1)	N[+2622]	1077.45	3	3230.34	3230.3	13.8	343	30	1449	>sp|P0DTC2|SPIKE_SARS2 Spike glycoprotein OS=Severe acute respiratory syndrome coronavirus 2 OX=2697049 GN=S PE=1 SV=1	25.5631	56625000
N-Glyco	343	343	347	F.N[+2800.031]ATRF.A	HexNAc(9)Hex(6)	N[+2800]	1136.81	3	3408.4	3408.35	16.5	343	30	1449	>sp|P0DTC2|SPIKE_SARS2 Spike glycoprotein OS=Severe acute respiratory syndrome coronavirus 2 OX=2697049 GN=S PE=1 SV=1	24.3303	19408000
N-Glyco	343	343	347	F.N[+2800.031]ATRF.A	HexNAc(9)Hex(6)	N[+2800]	1136.81	3	3408.41	3408.35	18.9	343	30	1449	>sp|P0DTC2|SPIKE_SARS2 Spike glycoprotein OS=Severe acute respiratory syndrome coronavirus 2 OX=2697049 GN=S PE=1 SV=1	34.5045	0
N-Glyco	343	343	347	F.N[+2921.058]ATRF.A	HexNAc(8)Hex(8)	N[+2921]	1177.14	3	3529.41	3529.37	10.7	343	30	1449	>sp|P0DTC2|SPIKE_SARS2 Spike glycoprotein OS=Severe acute respiratory syndrome coronavirus 2 OX=2697049 GN=S PE=1 SV=1	21.6282	0
N-Glyco	343	343	347	F.N[+2864.036]ATRF.A	HexNAc(7)Hex(8)Fuc(1)	N[+2864]	1158.13	3	3472.39	3472.35	11.3	343	30	1449	>sp|P0DTC2|SPIKE_SARS2 Spike glycoprotein OS=Severe acute respiratory syndrome coronavirus 2 OX=2697049 GN=S PE=1 SV=1	22.0159	0
N-Glyco	343	343	347	F.N[+2937.078]ATRF.A	HexNAc(6)Hex(7)Fuc(4)	N[+2937]	1182.49	3	3545.44	3545.39	14.1	343	30	1449	>sp|P0DTC2|SPIKE_SARS2 Spike glycoprotein OS=Severe acute respiratory syndrome coronavirus 2 OX=2697049 GN=S PE=1 SV=1	28.0858	0
N-Glyco	343	343	347	F.N[+2946.089]ATRF.A	HexNAc(9)Hex(6)Fuc(1)	N[+2946]	1185.49	3	3554.45	3554.4	13.9	343	30	1449	>sp|P0DTC2|SPIKE_SARS2 Spike glycoprotein OS=Severe acute respiratory syndrome coronavirus 2 OX=2697049 GN=S PE=1 SV=1	24.8012	40926000
N-Glyco	343	343	347	F.N[+2946.089]ATRF.A	HexNAc(9)Hex(6)Fuc(1)	N[+2946]	1185.49	3	3554.46	3554.4	15.1	343	30	1449	>sp|P0DTC2|SPIKE_SARS2 Spike glycoprotein OS=Severe acute respiratory syndrome coronavirus 2 OX=2697049 GN=S PE=1 SV=1	24.8328	40926000
N-Glyco	343	343	347	F.N[+3446.227]ATRF.A	HexNAc(7)Hex(8)Fuc(1)NeuAc(2)	N[+3446]	1351.85	3	4053.55	4054.54	2.4	343	30	1449	>sp|P0DTC2|SPIKE_SARS2 Spike glycoprotein OS=Severe acute respiratory syndrome coronavirus 2 OX=2697049 GN=S PE=1 SV=1	11.2221	0
N-Glyco	343	343	351	F.N[+3432.248]ATRFASVY.A	HexNAc(9)Hex(9)Fuc(1)	N[+3432]	1115.69	4	4459.72	4460.76	-8.9	343	29.96	1449	>sp|P0DTC2|SPIKE_SARS2 Spike glycoprotein OS=Severe acute respiratory syndrome coronavirus 2 OX=2697049 GN=S PE=1 SV=1	108.315	0
N-Glyco	343	343	351	F.N[+3663.286]ATRFASVY.A	HexNAc(6)Hex(7)Fuc(1)NeuAc(4)	N[+3663]	782.805	6	4691.79	4691.8	-1.9	343	29.96	1449	>sp|P0DTC2|SPIKE_SARS2 Spike glycoprotein OS=Severe acute respiratory syndrome coronavirus 2 OX=2697049 GN=S PE=1 SV=1	98.1897	0
N-Glyco	343	343	351	F.N[+4028.418]ATRFASVY.A	HexNAc(7)Hex(8)Fuc(1)NeuAc(4)	N[+4028]	1012.21	5	5057.03	5056.93	18.6	343	29.96	1449	>sp|P0DTC2|SPIKE_SARS2 Spike glycoprotein OS=Severe acute respiratory syndrome coronavirus 2 OX=2697049 GN=S PE=1 SV=1	109.284	0
N-Glyco	343	343	351	F.N[+2580.957]ATRFASVY.A	HexNAc(8)Hex(5)Fuc(1)	N[+2581]	401.954	9	3609.53	3609.47	16.1	343	29.97	1449	>sp|P0DTC2|SPIKE_SARS2 Spike glycoprotein OS=Severe acute respiratory syndrome coronavirus 2 OX=2697049 GN=S PE=1 SV=1	77.4441	0
N-Glyco	343	343	351	F.N[+2759.005]ATRFASVY.A	HexNAc(8)Hex(7)	N[+2759]	1263.17	3	3787.51	3787.52	-3.9	343	29.97	1449	>sp|P0DTC2|SPIKE_SARS2 Spike glycoprotein OS=Severe acute respiratory syndrome coronavirus 2 OX=2697049 GN=S PE=1 SV=1	97.5791	0
N-Glyco	343	343	351	F.N[+2937.078]ATRFASVY.A	HexNAc(6)Hex(7)Fuc(4)	N[+2937]	1322.55	3	3965.63	3965.59	8.1	343	29.97	1449	>sp|P0DTC2|SPIKE_SARS2 Spike glycoprotein OS=Severe acute respiratory syndrome coronavirus 2 OX=2697049 GN=S PE=1 SV=1	26.1536	0
N-Glyco	343	343	351	F.N[+2937.078]ATRFASVY.A	HexNAc(6)Hex(7)Fuc(4)	N[+2937]	1322.55	3	3965.63	3965.59	9.9	343	29.97	1449	>sp|P0DTC2|SPIKE_SARS2 Spike glycoprotein OS=Severe acute respiratory syndrome coronavirus 2 OX=2697049 GN=S PE=1 SV=1	26.2034	251950000
N-Glyco	343	343	351	F.N[+3276.158]ATRFASVY.A	HexNAc(6)Hex(10)Fuc(1)NeuAc(1)	N[+3276]	861.946	5	4305.7	4304.67	4.9	343	29.97	1449	>sp|P0DTC2|SPIKE_SARS2 Spike glycoprotein OS=Severe acute respiratory syndrome coronavirus 2 OX=2697049 GN=S PE=1 SV=1	49.1212	15857000
N-Glyco	343	343	351	F.N[+3432.248]ATRFASVY.A	HexNAc(9)Hex(9)Fuc(1)	N[+3432]	1116.18	4	4461.72	4460.76	-11.3	343	29.97	1449	>sp|P0DTC2|SPIKE_SARS2 Spike glycoprotein OS=Severe acute respiratory syndrome coronavirus 2 OX=2697049 GN=S PE=1 SV=1	109.246	0
N-Glyco	343	343	351	F.N[+1971.719]ATRFASVY.A	HexNAc(5)Hex(5)Fuc(1)	N[+1972]	750.824	4	3000.27	3000.23	13.3	343	29.98	1449	>sp|P0DTC2|SPIKE_SARS2 Spike glycoprotein OS=Severe acute respiratory syndrome coronavirus 2 OX=2697049 GN=S PE=1 SV=1	40.9845	0
N-Glyco	343	343	351	F.N[+2142.808]ATRFASVY.A	HexNAc(6)Hex(3)Fuc(3)	N[+2143]	453.904	7	3171.29	3171.32	-11.7	343	29.98	1449	>sp|P0DTC2|SPIKE_SARS2 Spike glycoprotein OS=Severe acute respiratory syndrome coronavirus 2 OX=2697049 GN=S PE=1 SV=1	13.8031	6614200
N-Glyco	343	343	351	F.N[+2092.745]ATRFASVY.A	HexNAc(4)Hex(7)Fuc(1)	N[+2093]	781.071	4	3121.26	3121.26	0.3	343	29.98	1449	>sp|P0DTC2|SPIKE_SARS2 Spike glycoprotein OS=Severe acute respiratory syndrome coronavirus 2 OX=2697049 GN=S PE=1 SV=1	55.873	10504000
N-Glyco	343	343	351	F.N[+2221.788]ATRFASVY.A	HexNAc(4)Hex(5)Fuc(2)NeuGc(1)	N[+2222]	542.565	6	3250.36	3250.3	15.9	343	29.98	1449	>sp|P0DTC2|SPIKE_SARS2 Spike glycoprotein OS=Severe acute respiratory syndrome coronavirus 2 OX=2697049 GN=S PE=1 SV=1	42.8958	11311000
N-Glyco	343	343	351	F.N[+2555.925]ATRFASVY.A	HexNAc(7)Hex(7)	N[+2556]	896.878	4	3584.49	3584.44	13	343	29.98	1449	>sp|P0DTC2|SPIKE_SARS2 Spike glycoprotein OS=Severe acute respiratory syndrome coronavirus 2 OX=2697049 GN=S PE=1 SV=1	37.0302	21641000
N-Glyco	343	343	351	F.N[+2759.005]ATRFASVY.A	HexNAc(8)Hex(7)	N[+2759]	758.314	5	3787.54	3787.52	4.8	343	29.98	1449	>sp|P0DTC2|SPIKE_SARS2 Spike glycoprotein OS=Severe acute respiratory syndrome coronavirus 2 OX=2697049 GN=S PE=1 SV=1	37.7872	0
N-Glyco	343	343	351	F.N[+2908.985]ATRFASVY.A	HexNAc(5)Hex(6)NeuGc(3)	N[+2909]	563.363	7	3937.49	3937.5	-1.6	343	29.98	1449	>sp|P0DTC2|SPIKE_SARS2 Spike glycoprotein OS=Severe acute respiratory syndrome coronavirus 2 OX=2697049 GN=S PE=1 SV=1	13.0275	6520300
N-Glyco	343	343	351	F.N[+3096.069]ATRFASVY.A	HexNAc(6)Hex(5)Fuc(1)NeuGc(3)	N[+3096]	589.943	7	4123.56	4124.59	-6.5	343	29.98	1449	>sp|P0DTC2|SPIKE_SARS2 Spike glycoprotein OS=Severe acute respiratory syndrome coronavirus 2 OX=2697049 GN=S PE=1 SV=1	17.5492	31236000
N-Glyco	343	343	351	F.N[+3448.243]ATRFASVY.A	HexNAc(9)Hex(10)	N[+3448]	747.138	6	4477.79	4476.76	6.3	343	29.98	1449	>sp|P0DTC2|SPIKE_SARS2 Spike glycoprotein OS=Severe acute respiratory syndrome coronavirus 2 OX=2697049 GN=S PE=1 SV=1	42.9051	0
N-Glyco	343	343	351	F.N[+3797.380]ATRFASVY.A	HexNAc(10)Hex(10)Fuc(1)	N[+3797]	483.494	10	4825.87	4825.9	-5.1	343	29.98	1449	>sp|P0DTC2|SPIKE_SARS2 Spike glycoprotein OS=Severe acute respiratory syndrome coronavirus 2 OX=2697049 GN=S PE=1 SV=1	44.5119	7661900
N-Glyco	343	343	351	F.N[+4028.418]ATRFASVY.A	HexNAc(7)Hex(8)Fuc(1)NeuAc(4)	N[+4028]	562.88	9	5057.86	5056.93	-15.2	343	29.98	1449	>sp|P0DTC2|SPIKE_SARS2 Spike glycoprotein OS=Severe acute respiratory syndrome coronavirus 2 OX=2697049 GN=S PE=1 SV=1	45.0912	37432000
N-Glyco	343	343	351	F.N[+714.269]ATRFASVY.A	HexNAc(2)Hex(1)Fuc(1)	N[+714]	581.611	3	1742.82	1742.79	19.3	343	29.99	1449	>sp|P0DTC2|SPIKE_SARS2 Spike glycoprotein OS=Severe acute respiratory syndrome coronavirus 2 OX=2697049 GN=S PE=1 SV=1	46.2017	0
N-Glyco	343	343	351	F.N[+714.269]ATRFASVY.A	HexNAc(2)Hex(1)Fuc(1)	N[+714]	871.913	2	1742.82	1742.79	18.6	343	29.99	1449	>sp|P0DTC2|SPIKE_SARS2 Spike glycoprotein OS=Severe acute respiratory syndrome coronavirus 2 OX=2697049 GN=S PE=1 SV=1	46.5594	0
N-Glyco	343	343	351	F.N[+1907.714]ATRFASVY.A	HexNAc(7)Hex(3)	N[+1908]	979.418	3	2936.24	2936.23	3	343	29.99	1449	>sp|P0DTC2|SPIKE_SARS2 Spike glycoprotein OS=Severe acute respiratory syndrome coronavirus 2 OX=2697049 GN=S PE=1 SV=1	62.3547	56176000
N-Glyco	343	343	351	F.N[+1955.724]ATRFASVY.A	HexNAc(5)Hex(4)Fuc(2)	N[+1956]	746.806	4	2984.2	2984.24	-12.2	343	29.99	1449	>sp|P0DTC2|SPIKE_SARS2 Spike glycoprotein OS=Severe acute respiratory syndrome coronavirus 2 OX=2697049 GN=S PE=1 SV=1	55.6662	0
N-Glyco	343	343	351	F.N[+1955.724]ATRFASVY.A	HexNAc(5)Hex(4)Fuc(2)	N[+1956]	746.802	4	2984.18	2984.24	-18.4	343	29.99	1449	>sp|P0DTC2|SPIKE_SARS2 Spike glycoprotein OS=Severe acute respiratory syndrome coronavirus 2 OX=2697049 GN=S PE=1 SV=1	55.7357	0
N-Glyco	343	343	351	F.N[+2361.883]ATRFASVY.A	HexNAc(7)Hex(4)Fuc(2)	N[+2362]	848.365	4	3390.44	3390.4	11.4	343	29.99	1449	>sp|P0DTC2|SPIKE_SARS2 Spike glycoprotein OS=Severe acute respiratory syndrome coronavirus 2 OX=2697049 GN=S PE=1 SV=1	16.2387	0
N-Glyco	343	343	351	F.N[+2311.819]ATRFASVY.A	HexNAc(5)Hex(8)	N[+2312]	668.877	5	3340.36	3340.34	6.8	343	29.99	1449	>sp|P0DTC2|SPIKE_SARS2 Spike glycoprotein OS=Severe acute respiratory syndrome coronavirus 2 OX=2697049 GN=S PE=1 SV=1	34.1228	9028300
N-Glyco	343	343	351	F.N[+2457.877]ATRFASVY.A	HexNAc(5)Hex(8)Fuc(1)	N[+2458]	872.351	4	3486.38	3486.39	-3.1	343	29.99	1449	>sp|P0DTC2|SPIKE_SARS2 Spike glycoprotein OS=Severe acute respiratory syndrome coronavirus 2 OX=2697049 GN=S PE=1 SV=1	16.1346	42563000
N-Glyco	343	343	351	F.N[+3083.135]ATRFASVY.A	HexNAc(6)Hex(7)Fuc(5)	N[+3083]	1028.92	4	4112.67	4111.65	2.7	343	29.99	1449	>sp|P0DTC2|SPIKE_SARS2 Spike glycoprotein OS=Severe acute respiratory syndrome coronavirus 2 OX=2697049 GN=S PE=1 SV=1	13.3295	30681000
N-Glyco	343	343	351	F.N[+3083.135]ATRFASVY.A	HexNAc(6)Hex(7)Fuc(5)	N[+3083]	1028.92	4	4112.67	4111.65	3.6	343	29.99	1449	>sp|P0DTC2|SPIKE_SARS2 Spike glycoprotein OS=Severe acute respiratory syndrome coronavirus 2 OX=2697049 GN=S PE=1 SV=1	13.3601	30681000
N-Glyco	343	343	351	F.N[+1736.650]ATRFASVY.A	HexNAc(4)Hex(3)Fuc(3)	N[+1737]	922.407	3	2765.21	2765.17	15.2	343	30	1449	>sp|P0DTC2|SPIKE_SARS2 Spike glycoprotein OS=Severe acute respiratory syndrome coronavirus 2 OX=2697049 GN=S PE=1 SV=1	37.0529	13009876500
N-Glyco	343	343	351	F.N[+1736.650]ATRFASVY.A	HexNAc(4)Hex(3)Fuc(3)	N[+1737]	922.409	3	2765.21	2765.17	17	343	30	1449	>sp|P0DTC2|SPIKE_SARS2 Spike glycoprotein OS=Severe acute respiratory syndrome coronavirus 2 OX=2697049 GN=S PE=1 SV=1	42.4086	5423400000
N-Glyco	343	343	351	F.N[+1736.650]ATRFASVY.A	HexNAc(4)Hex(3)Fuc(3)	N[+1737]	922.41	3	2765.22	2765.17	18.4	343	30	1449	>sp|P0DTC2|SPIKE_SARS2 Spike glycoprotein OS=Severe acute respiratory syndrome coronavirus 2 OX=2697049 GN=S PE=1 SV=1	42.9311	-5423400000
N-Glyco	343	343	353	F.N[+2619.930]ATRFASVYAW.N	HexNAc(5)Hex(9)Fuc(1)	N[+2620]	781.925	5	3905.59	3905.56	8.2	343	29.98	1449	>sp|P0DTC2|SPIKE_SARS2 Spike glycoprotein OS=Severe acute respiratory syndrome coronavirus 2 OX=2697049 GN=S PE=1 SV=1	43.2184	0
N-Glyco	343	343	353	F.N[+1864.634]ATRFASVYAW.N	HexNAc(2)Hex(9)	N[+1865]	450.902	7	3150.27	3150.27	0.7	343	29.99	1449	>sp|P0DTC2|SPIKE_SARS2 Spike glycoprotein OS=Severe acute respiratory syndrome coronavirus 2 OX=2697049 GN=S PE=1 SV=1	39.6707	0
N-Glyco	343	343	353	F.N[+1996.750]ATRFASVYAW.N	HexNAc(6)Hex(3)Fuc(2)	N[+1997]	469.776	7	3282.39	3282.38	1.3	343	29.99	1449	>sp|P0DTC2|SPIKE_SARS2 Spike glycoprotein OS=Severe acute respiratory syndrome coronavirus 2 OX=2697049 GN=S PE=1 SV=1	32.6661	7669700
N-Glyco	343	343	353	F.N[+2158.803]ATRFASVYAW.N	HexNAc(6)Hex(4)Fuc(2)	N[+2159]	689.682	5	3444.38	3444.44	-15.4	343	29.99	1449	>sp|P0DTC2|SPIKE_SARS2 Spike glycoprotein OS=Severe acute respiratory syndrome coronavirus 2 OX=2697049 GN=S PE=1 SV=1	58.7174	4891900
N-Glyco	343	343	353	F.N[+2619.930]ATRFASVYAW.N	HexNAc(5)Hex(9)Fuc(1)	N[+2620]	1302.52	3	3905.53	3905.56	-7.1	343	29.99	1449	>sp|P0DTC2|SPIKE_SARS2 Spike glycoprotein OS=Severe acute respiratory syndrome coronavirus 2 OX=2697049 GN=S PE=1 SV=1	12.7442	0
N-Glyco	343	343	365	F.N[+1930.692]ATRFASVYAWNRKRISNC[+57.021]VADY.S	HexNAc(4)Hex(6)Fuc(1)	N[+1931]	939.419	5	4693.07	4693.05	3.3	343	29.95	1449	>sp|P0DTC2|SPIKE_SARS2 Spike glycoprotein OS=Severe acute respiratory syndrome coronavirus 2 OX=2697049 GN=S PE=1 SV=1	9.0945	5558700
N-Glyco	343	343	365	F.N[+2596.952]ATRFASVYAWNRKRISNC[+57.021]VADY.S	HexNAc(8)Hex(6)	N[+2597]	893.891	6	5358.31	5359.31	0.2	343	29.96	1449	>sp|P0DTC2|SPIKE_SARS2 Spike glycoprotein OS=Severe acute respiratory syndrome coronavirus 2 OX=2697049 GN=S PE=1 SV=1	23.1022	21978000
N-Glyco	343	343	365	F.N[+3432.248]ATRFASVYAWNRKRISNC[+57.021]VADY.S	HexNAc(9)Hex(9)Fuc(1)	N[+3432]	775.077	8	6193.57	6194.61	-5.9	343	29.96	1449	>sp|P0DTC2|SPIKE_SARS2 Spike glycoprotein OS=Severe acute respiratory syndrome coronavirus 2 OX=2697049 GN=S PE=1 SV=1	53.1252	57777000
N-Glyco	343	343	365	F.N[+4323.544]ATRFASVYAWNRKRISNC[+57.021]VADY.S	HexNAc(11)Hex(11)NeuGc(1)	N[+4324]	545.915	13	7084.81	7085.9	-12.8	343	29.96	1449	>sp|P0DTC2|SPIKE_SARS2 Spike glycoprotein OS=Severe acute respiratory syndrome coronavirus 2 OX=2697049 GN=S PE=1 SV=1	61.0854	6880700
N-Glyco	343	343	365	F.N[+4758.682]ATRFASVYAWNRKRISNC[+57.021]VADY.S	HexNAc(9)Hex(10)Fuc(1)NeuAc(4)	N[+4759]	684.551	11	7519.99	7521.04	-6.1	343	29.96	1449	>sp|P0DTC2|SPIKE_SARS2 Spike glycoprotein OS=Severe acute respiratory syndrome coronavirus 2 OX=2697049 GN=S PE=1 SV=1	58.0261	51550000
N-Glyco	343	343	365	F.N[+3165.164]ATRFASVYAWNRKRISNC[+57.021]VADY.S	HexNAc(10)Hex(7)	N[+3165]	741.816	8	5927.48	5927.52	-7.5	343	29.97	1449	>sp|P0DTC2|SPIKE_SARS2 Spike glycoprotein OS=Severe acute respiratory syndrome coronavirus 2 OX=2697049 GN=S PE=1 SV=1	51.5646	7948600
N-Glyco	343	343	365	F.N[+4758.682]ATRFASVYAWNRKRISNC[+57.021]VADY.S	HexNAc(9)Hex(10)Fuc(1)NeuAc(4)	N[+4759]	1254.16	6	7519.91	7521.04	-16.7	343	29.97	1449	>sp|P0DTC2|SPIKE_SARS2 Spike glycoprotein OS=Severe acute respiratory syndrome coronavirus 2 OX=2697049 GN=S PE=1 SV=1	9.5043	0
N-Glyco	343	343	365	F.N[+3866.365]ATRFASVYAWNRKRISNC[+57.021]VADY.S	HexNAc(7)Hex(7)Fuc(1)NeuAc(4)	N[+3866]	510.833	13	6628.74	6628.72	2.8	343	29.98	1449	>sp|P0DTC2|SPIKE_SARS2 Spike glycoprotein OS=Severe acute respiratory syndrome coronavirus 2 OX=2697049 GN=S PE=1 SV=1	22.4842	19993000
N-Glyco	343	343	365	F.N[+3797.380]ATRFASVYAWNRKRISNC[+57.021]VADY.S	HexNAc(10)Hex(10)Fuc(1)	N[+3797]	386.875	17	6560.76	6559.74	2.4	343	29.98	1449	>sp|P0DTC2|SPIKE_SARS2 Spike glycoprotein OS=Severe acute respiratory syndrome coronavirus 2 OX=2697049 GN=S PE=1 SV=1	32.8221	0
N-Glyco	603	566	611	F.GRDIADTTDAVRDPQTLEILDITPC[+57.021]SFGGVSVITPGTN[+2215.825]TSNQVAVL.Y	HexNAc(7)Hex(4)Fuc(1)	N[+2216]	1172.39	6	7029.3	7030.24	9.2	566	1.37	1449	>sp|P0DTC2|SPIKE_SARS2 Spike glycoprotein OS=Severe acute respiratory syndrome coronavirus 2 OX=2697049 GN=S PE=1 SV=1	109.532	113230000
N-Glyco	603	566	611	F.GRDIADTTDAVRDPQTLEILDITPC[+57.021]SFGGVSVITPGTN[+2320.856]TSNQVAVL.Y	HexNAc(6)Hex(5)Fuc(2)	N[+2321]	1190.06	6	7135.34	7135.27	10.2	566	4.61	1449	>sp|P0DTC2|SPIKE_SARS2 Spike glycoprotein OS=Severe acute respiratory syndrome coronavirus 2 OX=2697049 GN=S PE=1 SV=1	109.45	0
N-Glyco	603	566	611	F.GRDIADTTDAVRDPQTLEILDITPC[+57.021]SFGGVSVITPGTN[+2482.909]TSNQVAVL.Y	HexNAc(6)Hex(6)Fuc(2)	N[+2483]	1216.91	6	7296.45	7297.32	18.1	566	4.94	1449	>sp|P0DTC2|SPIKE_SARS2 Spike glycoprotein OS=Severe acute respiratory syndrome coronavirus 2 OX=2697049 GN=S PE=1 SV=1	108.217	0
N-Glyco	603	566	611	F.GRDIADTTDAVRDPQTLEILDITPC[+57.021]SFGGVSVITPGTN[+2110.793]TSNQVAVL.Y	HexNAc(8)Hex(3)	N[+2111]	866.54	8	6925.27	6925.21	9.1	566	7.82	1449	>sp|P0DTC2|SPIKE_SARS2 Spike glycoprotein OS=Severe acute respiratory syndrome coronavirus 2 OX=2697049 GN=S PE=1 SV=1	9.9046	4620500
N-Glyco	603	566	611	F.GRDIADTTDAVRDPQTLEILDITPC[+57.021]SFGGVSVITPGTN[+2352.846]TSNQVAVL.Y	HexNAc(6)Hex(7)	N[+2353]	1195.4	6	7167.39	7167.26	17.5	566	7.9	1449	>sp|P0DTC2|SPIKE_SARS2 Spike glycoprotein OS=Severe acute respiratory syndrome coronavirus 2 OX=2697049 GN=S PE=1 SV=1	109.614	15058000
N-Glyco	603	566	611	F.GRDIADTTDAVRDPQTLEILDITPC[+57.021]SFGGVSVITPGTN[+2434.899]TSNQVAVL.Y	HexNAc(8)Hex(5)	N[+2435]	1209.25	6	7250.45	7249.31	17.8	566	24.81	1449	>sp|P0DTC2|SPIKE_SARS2 Spike glycoprotein OS=Severe acute respiratory syndrome coronavirus 2 OX=2697049 GN=S PE=1 SV=1	108.81	0
N-Glyco	603	566	611	F.GRDIADTTDAVRDPQTLEILDITPC[+57.021]SFGGVSVITPGTN[+2295.824]TSNQVAVL.Y	HexNAc(5)Hex(7)Fuc(1)	N[+2296]	1423.08	5	7111.36	7110.24	16.8	566	26.26	1449	>sp|P0DTC2|SPIKE_SARS2 Spike glycoprotein OS=Severe acute respiratory syndrome coronavirus 2 OX=2697049 GN=S PE=1 SV=1	108.991	0
N-Glyco	603	566	611	F.GRDIADTTDAVRDPQTLEILDITPC[+57.021]SFGGVSVITPGTN[+2498.904]TSNQVAVL.Y	HexNAc(6)Hex(7)Fuc(1)	N[+2499]	1219.75	6	7313.46	7313.32	19.2	566	29.94	1449	>sp|P0DTC2|SPIKE_SARS2 Spike glycoprotein OS=Severe acute respiratory syndrome coronavirus 2 OX=2697049 GN=S PE=1 SV=1	110.175	0
N-Glyco	603	566	611	F.GRDIADTTDAVRDPQTLEILDITPC[+57.021]SFGGVSVITPGTN[+203.079]TSNQVAVL.Y	HexNAc(1)	N[+203]	1254.89	4	5016.56	5017.49	13	566	29.95	1449	>sp|P0DTC2|SPIKE_SARS2 Spike glycoprotein OS=Severe acute respiratory syndrome coronavirus 2 OX=2697049 GN=S PE=1 SV=1	9.8737	2342000
N-Glyco	603	566	611	F.GRDIADTTDAVRDPQTLEILDITPC[+57.021]SFGGVSVITPGTN[+2475.926]TSNQVAVL.Y	HexNAc(9)Hex(4)	N[+2476]	406.034	18	7291.48	7290.34	18.9	566	29.95	1449	>sp|P0DTC2|SPIKE_SARS2 Spike glycoprotein OS=Severe acute respiratory syndrome coronavirus 2 OX=2697049 GN=S PE=1 SV=1	86.7754	5089300
N-Glyco	603	566	611	F.GRDIADTTDAVRDPQTLEILDITPC[+57.021]SFGGVSVITPGTN[+2596.952]TSNQVAVL.Y	HexNAc(8)Hex(6)	N[+2597]	436.918	17	7411.5	7411.37	17.4	566	29.95	1449	>sp|P0DTC2|SPIKE_SARS2 Spike glycoprotein OS=Severe acute respiratory syndrome coronavirus 2 OX=2697049 GN=S PE=1 SV=1	77.9341	0
N-Glyco	603	566	611	F.GRDIADTTDAVRDPQTLEILDITPC[+57.021]SFGGVSVITPGTN[+2908.985]TSNQVAVL.Y	HexNAc(5)Hex(6)NeuGc(3)	N[+2909]	595.045	13	7723.5	7723.4	13.3	566	29.95	1449	>sp|P0DTC2|SPIKE_SARS2 Spike glycoprotein OS=Severe acute respiratory syndrome coronavirus 2 OX=2697049 GN=S PE=1 SV=1	16.7442	6250100
N-Glyco	603	566	611	F.GRDIADTTDAVRDPQTLEILDITPC[+57.021]SFGGVSVITPGTN[+3292.153]TSNQVAVL.Y	HexNAc(6)Hex(10)Fuc(1)NeuGc(1)	N[+3292]	811.779	10	8108.72	8106.57	18.3	566	29.95	1449	>sp|P0DTC2|SPIKE_SARS2 Spike glycoprotein OS=Severe acute respiratory syndrome coronavirus 2 OX=2697049 GN=S PE=1 SV=1	38.3117	0
N-Glyco	603	566	611	F.GRDIADTTDAVRDPQTLEILDITPC[+57.021]SFGGVSVITPGTN[+3785.307]TSNQVAVL.Y	HexNAc(7)Hex(8)Fuc(1)NeuGc(3)	N[+3785]	717.404	12	8597.77	8599.72	5.8	566	29.95	1449	>sp|P0DTC2|SPIKE_SARS2 Spike glycoprotein OS=Severe acute respiratory syndrome coronavirus 2 OX=2697049 GN=S PE=1 SV=1	43.0222	0
N-Glyco	603	566	611	F.GRDIADTTDAVRDPQTLEILDITPC[+57.021]SFGGVSVITPGTN[+4758.682]TSNQVAVL.Y	HexNAc(9)Hex(10)Fuc(1)NeuAc(4)	N[+4759]	504.74	19	9571.92	9573.1	-17.9	566	29.95	1449	>sp|P0DTC2|SPIKE_SARS2 Spike glycoprotein OS=Severe acute respiratory syndrome coronavirus 2 OX=2697049 GN=S PE=1 SV=1	39.6652	20286000
N-Glyco	603	566	611	F.GRDIADTTDAVRDPQTLEILDITPC[+57.021]SFGGVSVITPGTN[+2117.777]TSNQVAVL.Y	HexNAc(5)Hex(5)Fuc(2)	N[+2118]	365.859	19	6933.19	6932.19	-0.8	566	29.96	1449	>sp|P0DTC2|SPIKE_SARS2 Spike glycoprotein OS=Severe acute respiratory syndrome coronavirus 2 OX=2697049 GN=S PE=1 SV=1	90.1221	0
N-Glyco	603	566	611	F.GRDIADTTDAVRDPQTLEILDITPC[+57.021]SFGGVSVITPGTN[+3165.164]TSNQVAVL.Y	HexNAc(10)Hex(7)	N[+3165]	532.981	15	7980.62	7979.58	4.9	566	29.96	1449	>sp|P0DTC2|SPIKE_SARS2 Spike glycoprotein OS=Severe acute respiratory syndrome coronavirus 2 OX=2697049 GN=S PE=1 SV=1	66.8721	0
N-Glyco	603	566	611	F.GRDIADTTDAVRDPQTLEILDITPC[+57.021]SFGGVSVITPGTN[+4758.682]TSNQVAVL.Y	HexNAc(9)Hex(10)Fuc(1)NeuAc(4)	N[+4759]	479.671	20	9574.28	9573.1	18.3	566	29.96	1449	>sp|P0DTC2|SPIKE_SARS2 Spike glycoprotein OS=Severe acute respiratory syndrome coronavirus 2 OX=2697049 GN=S PE=1 SV=1	12.34	6413900
N-Glyco	603	566	611	F.GRDIADTTDAVRDPQTLEILDITPC[+57.021]SFGGVSVITPGTN[+1907.714]TSNQVAVL.Y	HexNAc(7)Hex(3)	N[+1908]	517.947	13	6721.22	6722.13	14.7	566	29.97	1449	>sp|P0DTC2|SPIKE_SARS2 Spike glycoprotein OS=Severe acute respiratory syndrome coronavirus 2 OX=2697049 GN=S PE=1 SV=1	37.0861	84234000
N-Glyco	603	583	612	L.EILDITPC[+57.021]SFGGVSVITPGTN[+3594.301]TSNQVAVLY.Q	HexNAc(9)Hex(10)Fuc(1)	N[+3594]	1125.5	6	6747.99	6746.88	15.3	583	29.95	1449	>sp|P0DTC2|SPIKE_SARS2 Spike glycoprotein OS=Severe acute respiratory syndrome coronavirus 2 OX=2697049 GN=S PE=1 SV=1	108.681	0
N-Glyco	603	583	612	L.EILDITPC[+57.021]SFGGVSVITPGTN[+2475.926]TSNQVAVLY.Q	HexNAc(9)Hex(4)	N[+2476]	376.103	15	5627.45	5628.51	-10.5	583	29.96	1449	>sp|P0DTC2|SPIKE_SARS2 Spike glycoprotein OS=Severe acute respiratory syndrome coronavirus 2 OX=2697049 GN=S PE=1 SV=1	106.566	1719500
N-Glyco	603	583	612	L.EILDITPC[+57.021]SFGGVSVITPGTN[+4307.550]TSNQVAVLY.Q	HexNAc(11)Hex(11)NeuAc(1)	N[+4308]	374.015	20	7461.17	7460.13	4.1	583	29.96	1449	>sp|P0DTC2|SPIKE_SARS2 Spike glycoprotein OS=Severe acute respiratory syndrome coronavirus 2 OX=2697049 GN=S PE=1 SV=1	58.4998	0
N-Glyco	603	583	612	L.EILDITPC[+57.021]SFGGVSVITPGTN[+2434.899]TSNQVAVLY.Q	HexNAc(8)Hex(5)	N[+2435]	508.955	11	5588.43	5587.48	-9.4	583	29.97	1449	>sp|P0DTC2|SPIKE_SARS2 Spike glycoprotein OS=Severe acute respiratory syndrome coronavirus 2 OX=2697049 GN=S PE=1 SV=1	83.3271	0
N-Glyco	603	586	611	L.DITPC[+57.021]SFGGVSVITPGTN[+2864.036]TSNQVAVL.Y	HexNAc(7)Hex(8)Fuc(1)	N[+2864]	917.412	6	5499.44	5498.34	16.2	586	29.95	1449	>sp|P0DTC2|SPIKE_SARS2 Spike glycoprotein OS=Severe acute respiratory syndrome coronavirus 2 OX=2697049 GN=S PE=1 SV=1	8.7518	0
N-Glyco	603	586	611	L.DITPC[+57.021]SFGGVSVITPGTN[+3432.248]TSNQVAVL.Y	HexNAc(9)Hex(9)Fuc(1)	N[+3432]	1214.32	5	6067.59	6066.56	5	586	29.95	1449	>sp|P0DTC2|SPIKE_SARS2 Spike glycoprotein OS=Severe acute respiratory syndrome coronavirus 2 OX=2697049 GN=S PE=1 SV=1	109.238	0
N-Glyco	603	586	611	L.DITPC[+57.021]SFGGVSVITPGTN[+3448.243]TSNQVAVL.Y	HexNAc(9)Hex(10)	N[+3448]	761.316	8	6083.48	6082.55	-12.7	586	29.95	1449	>sp|P0DTC2|SPIKE_SARS2 Spike glycoprotein OS=Severe acute respiratory syndrome coronavirus 2 OX=2697049 GN=S PE=1 SV=1	97.2804	0
N-Glyco	603	586	611	L.DITPC[+57.021]SFGGVSVITPGTN[+3448.243]TSNQVAVL.Y	HexNAc(9)Hex(10)	N[+3448]	1217.3	5	6082.49	6082.55	-9.6	586	29.95	1449	>sp|P0DTC2|SPIKE_SARS2 Spike glycoprotein OS=Severe acute respiratory syndrome coronavirus 2 OX=2697049 GN=S PE=1 SV=1	100.897	0
N-Glyco	603	586	611	L.DITPC[+57.021]SFGGVSVITPGTN[+2539.930]TSNQVAVL.Y	HexNAc(7)Hex(6)Fuc(1)	N[+2540]	398.948	13	5174.23	5174.24	-1.1	586	29.96	1449	>sp|P0DTC2|SPIKE_SARS2 Spike glycoprotein OS=Severe acute respiratory syndrome coronavirus 2 OX=2697049 GN=S PE=1 SV=1	89.5889	24087000
N-Glyco	603	586	612	L.DITPC[+57.021]SFGGVSVITPGTN[+2459.931]TSNQVAVLY.Q	HexNAc(9)Hex(3)Fuc(1)	N[+2460]	1052.25	5	5257.22	5257.3	-15.4	586	29.95	1449	>sp|P0DTC2|SPIKE_SARS2 Spike glycoprotein OS=Severe acute respiratory syndrome coronavirus 2 OX=2697049 GN=S PE=1 SV=1	100.632	2375000
N-Glyco	603	586	612	L.DITPC[+57.021]SFGGVSVITPGTN[+3448.243]TSNQVAVLY.Q	HexNAc(9)Hex(10)	N[+3448]	781.444	8	6244.5	6245.61	-17.6	586	29.96	1449	>sp|P0DTC2|SPIKE_SARS2 Spike glycoprotein OS=Severe acute respiratory syndrome coronavirus 2 OX=2697049 GN=S PE=1 SV=1	30.4042	34596000
N-Glyco	603	586	612	L.DITPC[+57.021]SFGGVSVITPGTN[+1622.582]TSNQVAVLY.Q	HexNAc(4)Hex(5)	N[+1623]	737.676	6	4421.02	4419.95	14	586	29.97	1449	>sp|P0DTC2|SPIKE_SARS2 Spike glycoprotein OS=Severe acute respiratory syndrome coronavirus 2 OX=2697049 GN=S PE=1 SV=1	24.4956	0
N-Glyco	603	586	629	L.DITPC[+57.021]SFGGVSVITPGTN[+2320.856]TSNQVAVLYQDVNC[+57.021]TEVPVAIHADQL.T	HexNAc(6)Hex(5)Fuc(2)	N[+2321]	540.007	13	7008	7008.12	-17.1	586	29.95	1449	>sp|P0DTC2|SPIKE_SARS2 Spike glycoprotein OS=Severe acute respiratory syndrome coronavirus 2 OX=2697049 GN=S PE=1 SV=1	67.8232	0
N-Glyco	603	586	629	L.DITPC[+57.021]SFGGVSVITPGTN[+2864.036]TSNQVAVLYQDVNC[+57.021]TEVPVAIHADQL.T	HexNAc(7)Hex(8)Fuc(1)	N[+2864]	472.965	16	7552.33	7551.3	3.4	586	29.95	1449	>sp|P0DTC2|SPIKE_SARS2 Spike glycoprotein OS=Severe acute respiratory syndrome coronavirus 2 OX=2697049 GN=S PE=1 SV=1	104.343	2551500
N-Glyco	603	586	629	L.DITPC[+57.021]SFGGVSVITPGTN[+2921.058]TSNQVAVLYQDVNC[+57.021]TEVPVAIHADQL.T	HexNAc(8)Hex(8)	N[+2921]	952.03	8	7609.19	7608.32	-18.2	586	29.95	1449	>sp|P0DTC2|SPIKE_SARS2 Spike glycoprotein OS=Severe acute respiratory syndrome coronavirus 2 OX=2697049 GN=S PE=1 SV=1	53.0107	152760000
N-Glyco	603	593	611	F.GGVSVITPGTN[+3594.301]TSNQVAVL.Y	HexNAc(9)Hex(10)Fuc(1)	N[+3594]	1082.26	5	5407.28	5408.27	2.9	593	29.95	1449	>sp|P0DTC2|SPIKE_SARS2 Spike glycoprotein OS=Severe acute respiratory syndrome coronavirus 2 OX=2697049 GN=S PE=1 SV=1	104.188	0
N-Glyco	603	593	611	F.GGVSVITPGTN[+3797.380]TSNQVAVL.Y	HexNAc(10)Hex(10)Fuc(1)	N[+3797]	1123.28	5	5612.38	5611.35	6	593	29.95	1449	>sp|P0DTC2|SPIKE_SARS2 Spike glycoprotein OS=Severe acute respiratory syndrome coronavirus 2 OX=2697049 GN=S PE=1 SV=1	108.211	0
N-Glyco	603	593	611	F.GGVSVITPGTN[+3797.380]TSNQVAVL.Y	HexNAc(10)Hex(10)Fuc(1)	N[+3797]	936.236	6	5612.38	5611.35	5.4	593	29.96	1449	>sp|P0DTC2|SPIKE_SARS2 Spike glycoprotein OS=Severe acute respiratory syndrome coronavirus 2 OX=2697049 GN=S PE=1 SV=1	107.997	0
N-Glyco	603	593	611	F.GGVSVITPGTN[+568.212]TSNQVAVL.Y	HexNAc(2)Hex(1)	N[+568]	1191.58	2	2382.15	2382.18	-12	593	29.97	1449	>sp|P0DTC2|SPIKE_SARS2 Spike glycoprotein OS=Severe acute respiratory syndrome coronavirus 2 OX=2697049 GN=S PE=1 SV=1	97.842	0
N-Glyco	603	593	611	F.GGVSVITPGTN[+1996.750]TSNQVAVL.Y	HexNAc(6)Hex(3)Fuc(2)	N[+1997]	381.983	10	3810.77	3810.72	14	593	29.97	1449	>sp|P0DTC2|SPIKE_SARS2 Spike glycoprotein OS=Severe acute respiratory syndrome coronavirus 2 OX=2697049 GN=S PE=1 SV=1	63.7257	0
N-Glyco	603	593	611	F.GGVSVITPGTN[+1996.750]TSNQVAVL.Y	HexNAc(6)Hex(3)Fuc(2)	N[+1997]	381.983	10	3810.77	3810.72	14	593	29.99	1449	>sp|P0DTC2|SPIKE_SARS2 Spike glycoprotein OS=Severe acute respiratory syndrome coronavirus 2 OX=2697049 GN=S PE=1 SV=1	63.4263	9944300
N-Glyco	603	593	611	F.GGVSVITPGTN[+2222.808]TSNQVAVL.Y	HexNAc(4)Hex(6)Fuc(3)	N[+2223]	1009.71	4	4035.81	4036.77	9	593	29.99	1449	>sp|P0DTC2|SPIKE_SARS2 Spike glycoprotein OS=Severe acute respiratory syndrome coronavirus 2 OX=2697049 GN=S PE=1 SV=1	42.9938	25842000
N-Glyco	603	593	612	F.GGVSVITPGTN[+3594.301]TSNQVAVLY.Q	HexNAc(9)Hex(10)Fuc(1)	N[+3594]	1115.08	5	5571.38	5571.33	9.1	593	29.95	1449	>sp|P0DTC2|SPIKE_SARS2 Spike glycoprotein OS=Severe acute respiratory syndrome coronavirus 2 OX=2697049 GN=S PE=1 SV=1	108.491	0
N-Glyco	603	593	612	F.GGVSVITPGTN[+568.212]TSNQVAVLY.Q	HexNAc(2)Hex(1)	N[+568]	849.098	3	2545.28	2545.24	15.6	593	29.97	1449	>sp|P0DTC2|SPIKE_SARS2 Spike glycoprotein OS=Severe acute respiratory syndrome coronavirus 2 OX=2697049 GN=S PE=1 SV=1	48.7109	0
N-Glyco	603	593	612	F.GGVSVITPGTN[+568.212]TSNQVAVLY.Q	HexNAc(2)Hex(1)	N[+568]	849.098	3	2545.28	2545.24	15.1	593	29.98	1449	>sp|P0DTC2|SPIKE_SARS2 Spike glycoprotein OS=Severe acute respiratory syndrome coronavirus 2 OX=2697049 GN=S PE=1 SV=1	48.6453	0
N-Glyco	603	593	612	F.GGVSVITPGTN[+1971.719]TSNQVAVLY.Q	HexNAc(5)Hex(5)Fuc(1)	N[+1972]	1316.93	3	3948.77	3948.75	5.6	593	30	1449	>sp|P0DTC2|SPIKE_SARS2 Spike glycoprotein OS=Severe acute respiratory syndrome coronavirus 2 OX=2697049 GN=S PE=1 SV=1	46.7085	17739000
N-Glyco	603	593	633	F.GGVSVITPGTN[+2475.926]TSNQVAVLYQDVNC[+57.021]TEVPVAIHADQLTPTW.R	HexNAc(9)Hex(4)	N[+2476]	1138.87	6	6828.19	6828.08	16.2	593	1.48	1449	>sp|P0DTC2|SPIKE_SARS2 Spike glycoprotein OS=Severe acute respiratory syndrome coronavirus 2 OX=2697049 GN=S PE=1 SV=1	103.353	0
N-Glyco	603	593	633	F.GGVSVITPGTN[+2361.883]TSNQVAVLYQDVNC[+57.021]TEVPVAIHADQLTPTW.R	HexNAc(7)Hex(4)Fuc(2)	N[+2362]	1119.69	6	6713.13	6714.03	15.5	593	29.95	1449	>sp|P0DTC2|SPIKE_SARS2 Spike glycoprotein OS=Severe acute respiratory syndrome coronavirus 2 OX=2697049 GN=S PE=1 SV=1	110.219	0
N-Glyco	603	593	633	F.GGVSVITPGTN[+2482.909]TSNQVAVLYQDVNC[+57.021]TEVPVAIHADQLTPTW.R	HexNAc(6)Hex(6)Fuc(2)	N[+2483]	855.274	8	6835.14	6835.06	12.5	593	29.95	1449	>sp|P0DTC2|SPIKE_SARS2 Spike glycoprotein OS=Severe acute respiratory syndrome coronavirus 2 OX=2697049 GN=S PE=1 SV=1	8.8481	0
N-Glyco	603	593	633	F.GGVSVITPGTN[+2459.931]TSNQVAVLYQDVNC[+57.021]TEVPVAIHADQLTPTW.R	HexNAc(9)Hex(3)Fuc(1)	N[+2460]	1136.18	6	6812.07	6812.08	-2.3	593	29.95	1449	>sp|P0DTC2|SPIKE_SARS2 Spike glycoprotein OS=Severe acute respiratory syndrome coronavirus 2 OX=2697049 GN=S PE=1 SV=1	109.484	0
N-Glyco	603	593	633	F.GGVSVITPGTN[+2482.909]TSNQVAVLYQDVNC[+57.021]TEVPVAIHADQLTPTW.R	HexNAc(6)Hex(6)Fuc(2)	N[+2483]	1140.2	6	6836.14	6835.06	11.7	593	29.95	1449	>sp|P0DTC2|SPIKE_SARS2 Spike glycoprotein OS=Severe acute respiratory syndrome coronavirus 2 OX=2697049 GN=S PE=1 SV=1	109.944	0
N-Glyco	603	593	633	F.GGVSVITPGTN[+2580.957]TSNQVAVLYQDVNC[+57.021]TEVPVAIHADQLTPTW.R	HexNAc(8)Hex(5)Fuc(1)	N[+2581]	1156.21	6	6932.23	6933.11	18.5	593	29.95	1449	>sp|P0DTC2|SPIKE_SARS2 Spike glycoprotein OS=Severe acute respiratory syndrome coronavirus 2 OX=2697049 GN=S PE=1 SV=1	110.097	0
N-Glyco	603	593	633	F.GGVSVITPGTN[+1548.545]TSNQVAVLYQDVNC[+57.021]TEVPVAIHADQLTPTW.R	HexNAc(3)Hex(4)NeuAc(1)	N[+1549]	738.356	8	5899.8	5900.7	17.8	593	29.96	1449	>sp|P0DTC2|SPIKE_SARS2 Spike glycoprotein OS=Severe acute respiratory syndrome coronavirus 2 OX=2697049 GN=S PE=1 SV=1	48.8981	0
N-Glyco	603	593	633	F.GGVSVITPGTN[+2053.772]TSNQVAVLYQDVNC[+57.021]TEVPVAIHADQLTPTW.R	HexNAc(7)Hex(3)Fuc(1)	N[+2054]	428.004	15	6405.95	6405.92	5	593	29.96	1449	>sp|P0DTC2|SPIKE_SARS2 Spike glycoprotein OS=Severe acute respiratory syndrome coronavirus 2 OX=2697049 GN=S PE=1 SV=1	69.4792	5430200
N-Glyco	603	593	633	F.GGVSVITPGTN[+2482.909]TSNQVAVLYQDVNC[+57.021]TEVPVAIHADQLTPTW.R	HexNAc(6)Hex(6)Fuc(2)	N[+2483]	1140.2	6	6836.19	6835.06	18.3	593	29.96	1449	>sp|P0DTC2|SPIKE_SARS2 Spike glycoprotein OS=Severe acute respiratory syndrome coronavirus 2 OX=2697049 GN=S PE=1 SV=1	109.578	0
N-Glyco	603	593	633	F.GGVSVITPGTN[+2555.925]TSNQVAVLYQDVNC[+57.021]TEVPVAIHADQLTPTW.R	HexNAc(7)Hex(7)	N[+2556]	576.69	12	6909.2	6908.08	18.1	593	29.97	1449	>sp|P0DTC2|SPIKE_SARS2 Spike glycoprotein OS=Severe acute respiratory syndrome coronavirus 2 OX=2697049 GN=S PE=1 SV=1	37.3554	0
N-Glyco	616	593	629	F.GGVSVITPGTNTSNQVAVLYQDVN[+1752.645]C[+57.021]TEVPVAIHADQL.T	HexNAc(4)Hex(4)Fuc(2)	N[+1753]	1405.93	4	5620.68	5619.57	19.7	593	29.95	1449	>sp|P0DTC2|SPIKE_SARS2 Spike glycoprotein OS=Severe acute respiratory syndrome coronavirus 2 OX=2697049 GN=S PE=1 SV=1	9.2074	6890800
N-Glyco	616	593	629	F.GGVSVITPGTNTSNQVAVLYQDVN[+2188.740]C[+57.021]TEVPVAIHADQL.T	HexNAc(2)Hex(11)	N[+2189]	757.844	8	6055.7	6055.66	6.2	593	29.99	1449	>sp|P0DTC2|SPIKE_SARS2 Spike glycoprotein OS=Severe acute respiratory syndrome coronavirus 2 OX=2697049 GN=S PE=1 SV=1	25.0683	27055000
N-Glyco	616	593	633	F.GGVSVITPGTNTSNQVAVLYQDVN[+203.079]C[+57.021]TEVPVAIHADQLTPTW.R	HexNAc(1)	N[+203]	1139.83	4	4556.31	4555.23	16.8	593	29.95	1449	>sp|P0DTC2|SPIKE_SARS2 Spike glycoprotein OS=Severe acute respiratory syndrome coronavirus 2 OX=2697049 GN=S PE=1 SV=1	9.5744	4726400
N-Glyco	616	593	633	F.GGVSVITPGTNTSNQVAVLYQDVN[+2279.830]C[+57.021]TEVPVAIHADQLTPTW.R	HexNAc(5)Hex(6)Fuc(2)	N[+2280]	1106.02	6	6631.09	6631.98	17.7	593	29.95	1449	>sp|P0DTC2|SPIKE_SARS2 Spike glycoprotein OS=Severe acute respiratory syndrome coronavirus 2 OX=2697049 GN=S PE=1 SV=1	109.47	12912000
N-Glyco	616	593	633	F.GGVSVITPGTNTSNQVAVLYQDVN[+1702.581]C[+57.021]TEVPVAIHADQLTPTW.R	HexNAc(2)Hex(8)	N[+1703]	757.734	8	6054.82	6054.73	15.1	593	29.98	1449	>sp|P0DTC2|SPIKE_SARS2 Spike glycoprotein OS=Severe acute respiratory syndrome coronavirus 2 OX=2697049 GN=S PE=1 SV=1	23.877	14265000
N-Glyco	616	612	629	L.YQDVN[+4758.682]C[+57.021]TEVPVAIHADQL.T	HexNAc(9)Hex(10)Fuc(1)NeuAc(4)	N[+4759]	759.956	9	6831.54	6830.66	-17.5	612	29.94	1449	>sp|P0DTC2|SPIKE_SARS2 Spike glycoprotein OS=Severe acute respiratory syndrome coronavirus 2 OX=2697049 GN=S PE=1 SV=1	63.8928	38519000
N-Glyco	616	612	633	L.YQDVN[+2946.089]C[+57.021]TEVPVAIHADQLTPTW.R	HexNAc(9)Hex(6)Fuc(1)	N[+2946]	1101.27	5	5502.32	5503.29	6.6	612	29.95	1449	>sp|P0DTC2|SPIKE_SARS2 Spike glycoprotein OS=Severe acute respiratory syndrome coronavirus 2 OX=2697049 GN=S PE=1 SV=1	109.978	0
N-Glyco	616	612	633	L.YQDVN[+4028.418]C[+57.021]TEVPVAIHADQLTPTW.R	HexNAc(7)Hex(8)Fuc(1)NeuAc(4)	N[+4028]	823.945	8	6584.51	6585.62	-16.7	612	29.95	1449	>sp|P0DTC2|SPIKE_SARS2 Spike glycoprotein OS=Severe acute respiratory syndrome coronavirus 2 OX=2697049 GN=S PE=1 SV=1	60.666	47353000
N-Glyco	616	612	636	L.YQDVN[+4323.544]C[+57.021]TEVPVAIHADQLTPTWRVY.S	HexNAc(11)Hex(11)NeuGc(1)	N[+4324]	812.015	9	7300.08	7298.98	13.4	612	29.98	1449	>sp|P0DTC2|SPIKE_SARS2 Spike glycoprotein OS=Severe acute respiratory syndrome coronavirus 2 OX=2697049 GN=S PE=1 SV=1	23.2175	37574000
N-Glyco	616	613	629	Y.QDVN[+2800.031]C[+57.021]TEVPVAIHADQL.T	HexNAc(9)Hex(6)	N[+2800]	589.375	8	4707.95	4708.94	2	613	29.98	1449	>sp|P0DTC2|SPIKE_SARS2 Spike glycoprotein OS=Severe acute respiratory syndrome coronavirus 2 OX=2697049 GN=S PE=1 SV=1	17.8917	35433000
N-Glyco	616	613	636	Y.QDVN[+4758.682]C[+57.021]TEVPVAIHADQLTPTWRVY.S	HexNAc(9)Hex(10)Fuc(1)NeuAc(4)	N[+4759]	757.905	10	7569.98	7571.05	-9	613	29.97	1449	>sp|P0DTC2|SPIKE_SARS2 Spike glycoprotein OS=Severe acute respiratory syndrome coronavirus 2 OX=2697049 GN=S PE=1 SV=1	22.6079	0
N-Glyco	616	613	643	Y.QDVN[+3165.164]C[+57.021]TEVPVAIHADQLTPTWRVYSTGSNVF.Q	HexNAc(10)Hex(7)	N[+3165]	352	19	6669.87	6669.85	3.7	613	29.96	1449	>sp|P0DTC2|SPIKE_SARS2 Spike glycoprotein OS=Severe acute respiratory syndrome coronavirus 2 OX=2697049 GN=S PE=1 SV=1	57.4674	4351600
N-Glyco	616	613	643	Y.QDVN[+3594.301]C[+57.021]TEVPVAIHADQLTPTWRVYSTGSNVF.Q	HexNAc(9)Hex(10)Fuc(1)	N[+3594]	592.429	12	7098.07	7098.99	13	613	29.96	1449	>sp|P0DTC2|SPIKE_SARS2 Spike glycoprotein OS=Severe acute respiratory syndrome coronavirus 2 OX=2697049 GN=S PE=1 SV=1	52.0847	20161000
N-Glyco	616	613	643	Y.QDVN[+4758.682]C[+57.021]TEVPVAIHADQLTPTWRVYSTGSNVF.Q	HexNAc(9)Hex(10)Fuc(1)NeuAc(4)	N[+4759]	435.77	19	8261.49	8263.37	15.8	613	29.96	1449	>sp|P0DTC2|SPIKE_SARS2 Spike glycoprotein OS=Severe acute respiratory syndrome coronavirus 2 OX=2697049 GN=S PE=1 SV=1	39.3282	9486200
N-Glyco	616	613	643	Y.QDVN[+3594.301]C[+57.021]TEVPVAIHADQLTPTWRVYSTGSNVF.Q	HexNAc(9)Hex(10)Fuc(1)	N[+3594]	592.421	12	7097.97	7098.99	-2	613	29.97	1449	>sp|P0DTC2|SPIKE_SARS2 Spike glycoprotein OS=Severe acute respiratory syndrome coronavirus 2 OX=2697049 GN=S PE=1 SV=1	41.6712	16811000
N-Glyco	657	634	660	W.RVYSTGSNVFQTRAGC[+57.021]LIGAEHVN[+4758.682]NSY.E	HexNAc(9)Hex(10)Fuc(1)NeuAc(4)	N[+4759]	597.783	13	7759.09	7759.12	-4.3	634	29.95	1449	>sp|P0DTC2|SPIKE_SARS2 Spike glycoprotein OS=Severe acute respiratory syndrome coronavirus 2 OX=2697049 GN=S PE=1 SV=1	49.9513	0
N-Glyco	657	637	660	Y.STGSNVFQTRAGC[+57.021]LIGAEHVN[+2937.078]NSY.E	HexNAc(6)Hex(7)Fuc(4)	N[+2937]	789.344	7	5519.36	5519.28	14.6	637	29.97	1449	>sp|P0DTC2|SPIKE_SARS2 Spike glycoprotein OS=Severe acute respiratory syndrome coronavirus 2 OX=2697049 GN=S PE=1 SV=1	44.5936	0
N-Glyco	657	637	660	Y.STGSNVFQTRAGC[+57.021]LIGAEHVN[+2028.740]NSY.E	HexNAc(6)Hex(5)	N[+2029]	577.381	8	4612	4610.95	10.3	637	29.98	1449	>sp|P0DTC2|SPIKE_SARS2 Spike glycoprotein OS=Severe acute respiratory syndrome coronavirus 2 OX=2697049 GN=S PE=1 SV=1	22.0433	0
N-Glyco	657	637	660	Y.STGSNVFQTRAGC[+57.021]LIGAEHVN[+2601.895]NSY.E	HexNAc(5)Hex(6)NeuGc(2)	N[+2602]	648.778	8	5183.17	5184.1	15.1	637	29.98	1449	>sp|P0DTC2|SPIKE_SARS2 Spike glycoprotein OS=Severe acute respiratory syndrome coronavirus 2 OX=2697049 GN=S PE=1 SV=1	19.7734	0
N-Glyco	657	637	660	Y.STGSNVFQTRAGC[+57.021]LIGAEHVN[+3448.243]NSY.E	HexNAc(9)Hex(10)	N[+3448]	503.455	12	6030.38	6030.45	-11.8	637	29.98	1449	>sp|P0DTC2|SPIKE_SARS2 Spike glycoprotein OS=Severe acute respiratory syndrome coronavirus 2 OX=2697049 GN=S PE=1 SV=1	42.9113	12580000
N-Glyco	657	637	674	Y.STGSNVFQTRAGC[+57.021]LIGAEHVN[+3594.301]NSYEC[+57.021]DIPIGAGIC[+57.021]ASY.Q	HexNAc(9)Hex(10)Fuc(1)	N[+3594]	1281.19	6	7682.11	7683.15	-5.2	637	8.34	1449	>sp|P0DTC2|SPIKE_SARS2 Spike glycoprotein OS=Severe acute respiratory syndrome coronavirus 2 OX=2697049 GN=S PE=1 SV=1	7.8301	0
N-Glyco	657	637	674	Y.STGSNVFQTRAGC[+57.021]LIGAEHVN[+3055.043]NSYEC[+57.021]DIPIGAGIC[+57.021]ASY.Q	HexNAc(5)Hex(6)Fuc(1)NeuGc(3)	N[+3055]	1429.78	5	7144.85	7143.9	-7.3	637	29.94	1449	>sp|P0DTC2|SPIKE_SARS2 Spike glycoprotein OS=Severe acute respiratory syndrome coronavirus 2 OX=2697049 GN=S PE=1 SV=1	108.74	0
N-Glyco	657	637	674	Y.STGSNVFQTRAGC[+57.021]LIGAEHVN[+2272.846]NSYEC[+57.021]DIPIGAGIC[+57.021]ASY.Q	HexNAc(8)Hex(4)	N[+2273]	1061.29	6	6362.72	6361.7	2	637	29.95	1449	>sp|P0DTC2|SPIKE_SARS2 Spike glycoprotein OS=Severe acute respiratory syndrome coronavirus 2 OX=2697049 GN=S PE=1 SV=1	108.343	0
N-Glyco	657	637	674	Y.STGSNVFQTRAGC[+57.021]LIGAEHVN[+3229.168]NSYEC[+57.021]DIPIGAGIC[+57.021]ASY.Q	HexNAc(8)Hex(9)Fuc(1)	N[+3229]	610.753	12	7317.95	7318.02	-9.7	637	29.95	1449	>sp|P0DTC2|SPIKE_SARS2 Spike glycoprotein OS=Severe acute respiratory syndrome coronavirus 2 OX=2697049 GN=S PE=1 SV=1	60.9332	5945400
N-Glyco	657	637	674	Y.STGSNVFQTRAGC[+57.021]LIGAEHVN[+3737.322]NSYEC[+57.021]DIPIGAGIC[+57.021]ASY.Q	HexNAc(7)Hex(8)Fuc(1)NeuAc(3)	N[+3737]	602.938	13	7826.1	7826.18	-9.3	637	29.95	1449	>sp|P0DTC2|SPIKE_SARS2 Spike glycoprotein OS=Severe acute respiratory syndrome coronavirus 2 OX=2697049 GN=S PE=1 SV=1	30.8759	20621000
N-Glyco	657	637	674	Y.STGSNVFQTRAGC[+57.021]LIGAEHVN[+2555.925]NSYEC[+57.021]DIPIGAGIC[+57.021]ASY.Q	HexNAc(7)Hex(7)	N[+2556]	443.931	15	6644.86	6644.78	12.4	637	29.96	1449	>sp|P0DTC2|SPIKE_SARS2 Spike glycoprotein OS=Severe acute respiratory syndrome coronavirus 2 OX=2697049 GN=S PE=1 SV=1	77.5116	11682000
N-Glyco	657	637	674	Y.STGSNVFQTRAGC[+57.021]LIGAEHVN[+3242.127]NSYEC[+57.021]DIPIGAGIC[+57.021]ASY.Q	HexNAc(6)Hex(7)NeuAc(2)NeuGc(1)	N[+3242]	524.497	14	7329.86	7330.98	-16.1	637	29.96	1449	>sp|P0DTC2|SPIKE_SARS2 Spike glycoprotein OS=Severe acute respiratory syndrome coronavirus 2 OX=2697049 GN=S PE=1 SV=1	25.3753	0
N-Glyco	657	637	674	Y.STGSNVFQTRAGC[+57.021]LIGAEHVN[+3432.248]NSYEC[+57.021]DIPIGAGIC[+57.021]ASY.Q	HexNAc(9)Hex(9)Fuc(1)	N[+3432]	753.007	10	7521.01	7521.1	-12.6	637	29.96	1449	>sp|P0DTC2|SPIKE_SARS2 Spike glycoprotein OS=Severe acute respiratory syndrome coronavirus 2 OX=2697049 GN=S PE=1 SV=1	45.2989	0
N-Glyco	657	637	674	Y.STGSNVFQTRAGC[+57.021]LIGAEHVN[+3594.301]NSYEC[+57.021]DIPIGAGIC[+57.021]ASY.Q	HexNAc(9)Hex(10)Fuc(1)	N[+3594]	452.953	17	7684.09	7683.15	-9.1	637	29.96	1449	>sp|P0DTC2|SPIKE_SARS2 Spike glycoprotein OS=Severe acute respiratory syndrome coronavirus 2 OX=2697049 GN=S PE=1 SV=1	58.6129	0
N-Glyco	657	637	674	Y.STGSNVFQTRAGC[+57.021]LIGAEHVN[+406.159]NSYEC[+57.021]DIPIGAGIC[+57.021]ASY.Q	HexNAc(2)	N[+406]	899.608	5	4494.01	4495.01	0	637	29.97	1449	>sp|P0DTC2|SPIKE_SARS2 Spike glycoprotein OS=Severe acute respiratory syndrome coronavirus 2 OX=2697049 GN=S PE=1 SV=1	53.4576	15890000
N-Glyco	657	637	674	Y.STGSNVFQTRAGC[+57.021]LIGAEHVN[+2190.793]NSYEC[+57.021]DIPIGAGIC[+57.021]ASY.Q	HexNAc(6)Hex(6)	N[+2191]	571.704	11	6278.67	6279.65	3.9	637	29.97	1449	>sp|P0DTC2|SPIKE_SARS2 Spike glycoprotein OS=Severe acute respiratory syndrome coronavirus 2 OX=2697049 GN=S PE=1 SV=1	29.1698	99971000
N-Glyco	657	637	674	Y.STGSNVFQTRAGC[+57.021]LIGAEHVN[+2313.873]NSYEC[+57.021]DIPIGAGIC[+57.021]ASY.Q	HexNAc(9)Hex(3)	N[+2314]	534.559	12	6403.62	6402.73	-16.4	637	29.97	1449	>sp|P0DTC2|SPIKE_SARS2 Spike glycoprotein OS=Severe acute respiratory syndrome coronavirus 2 OX=2697049 GN=S PE=1 SV=1	12.509	8168500
N-Glyco	657	637	674	Y.STGSNVFQTRAGC[+57.021]LIGAEHVN[+2759.005]NSYEC[+57.021]DIPIGAGIC[+57.021]ASY.Q	HexNAc(8)Hex(7)	N[+2759]	685.801	10	6848.94	6847.86	11.5	637	29.97	1449	>sp|P0DTC2|SPIKE_SARS2 Spike glycoprotein OS=Severe acute respiratory syndrome coronavirus 2 OX=2697049 GN=S PE=1 SV=1	38.7353	10070000
N-Glyco	657	637	674	Y.STGSNVFQTRAGC[+57.021]LIGAEHVN[+3048.084]NSYEC[+57.021]DIPIGAGIC[+57.021]ASY.Q	HexNAc(6)Hex(5)Fuc(1)NeuAc(3)	N[+3048]	550	13	7137.92	7136.94	-3.1	637	29.97	1449	>sp|P0DTC2|SPIKE_SARS2 Spike glycoprotein OS=Severe acute respiratory syndrome coronavirus 2 OX=2697049 GN=S PE=1 SV=1	12.8044	35018000
N-Glyco	657	637	674	Y.STGSNVFQTRAGC[+57.021]LIGAEHVN[+3448.243]NSYEC[+57.021]DIPIGAGIC[+57.021]ASY.Q	HexNAc(9)Hex(10)	N[+3448]	471.946	16	7536.03	7537.1	-8.4	637	29.97	1449	>sp|P0DTC2|SPIKE_SARS2 Spike glycoprotein OS=Severe acute respiratory syndrome coronavirus 2 OX=2697049 GN=S PE=1 SV=1	38.7378	0
N-Glyco	657	637	674	Y.STGSNVFQTRAGC[+57.021]LIGAEHVN[+3448.243]NSYEC[+57.021]DIPIGAGIC[+57.021]ASY.Q	HexNAc(9)Hex(10)	N[+3448]	471.945	16	7536.01	7537.1	-10.4	637	29.97	1449	>sp|P0DTC2|SPIKE_SARS2 Spike glycoprotein OS=Severe acute respiratory syndrome coronavirus 2 OX=2697049 GN=S PE=1 SV=1	38.8287	7687500
N-Glyco	657	637	674	Y.STGSNVFQTRAGC[+57.021]LIGAEHVN[+406.159]NSYEC[+57.021]DIPIGAGIC[+57.021]ASY.Q	HexNAc(2)	N[+406]	899.609	5	4494.02	4495.01	1.8	637	29.98	1449	>sp|P0DTC2|SPIKE_SARS2 Spike glycoprotein OS=Severe acute respiratory syndrome coronavirus 2 OX=2697049 GN=S PE=1 SV=1	53.1375	61007000
N-Glyco	657	637	674	Y.STGSNVFQTRAGC[+57.021]LIGAEHVN[+1054.370]NSYEC[+57.021]DIPIGAGIC[+57.021]ASY.Q	HexNAc(2)Hex(4)	N[+1054]	572.472	9	5144.19	5143.22	-7.7	637	29.98	1449	>sp|P0DTC2|SPIKE_SARS2 Spike glycoprotein OS=Severe acute respiratory syndrome coronavirus 2 OX=2697049 GN=S PE=1 SV=1	19.032	7663800
N-Glyco	657	637	674	Y.STGSNVFQTRAGC[+57.021]LIGAEHVN[+2336.851]NSYEC[+57.021]DIPIGAGIC[+57.021]ASY.Q	HexNAc(6)Hex(6)Fuc(1)	N[+2337]	714.752	9	6424.71	6425.7	1	637	29.98	1449	>sp|P0DTC2|SPIKE_SARS2 Spike glycoprotein OS=Severe acute respiratory syndrome coronavirus 2 OX=2697049 GN=S PE=1 SV=1	20.0342	0
N-Glyco	657	637	674	Y.STGSNVFQTRAGC[+57.021]LIGAEHVN[+4102.455]NSYEC[+57.021]DIPIGAGIC[+57.021]ASY.Q	HexNAc(8)Hex(9)Fuc(1)NeuAc(3)	N[+4102]	683.699	12	8193.31	8191.31	-1.1	637	29.99	1449	>sp|P0DTC2|SPIKE_SARS2 Spike glycoprotein OS=Severe acute respiratory syndrome coronavirus 2 OX=2697049 GN=S PE=1 SV=1	46.8367	17064000
N-Glyco	657	644	660	F.QTRAGC[+57.021]LIGAEHVN[+3448.243]NSY.E	HexNAc(9)Hex(10)	N[+3448]	668.027	8	5337.17	5338.13	6.6	644	29.97	1449	>sp|P0DTC2|SPIKE_SARS2 Spike glycoprotein OS=Severe acute respiratory syndrome coronavirus 2 OX=2697049 GN=S PE=1 SV=1	30.6843	0
N-Glyco	657	644	660	F.QTRAGC[+57.021]LIGAEHVN[+876.322]NSY.E	HexNAc(2)Hex(2)Fuc(1)	N[+876]	922.735	3	2766.19	2766.21	-8.4	644	29.98	1449	>sp|P0DTC2|SPIKE_SARS2 Spike glycoprotein OS=Severe acute respiratory syndrome coronavirus 2 OX=2697049 GN=S PE=1 SV=1	40.3925	111920000
N-Glyco	657	644	660	F.QTRAGC[+57.021]LIGAEHVN[+876.322]NSY.E	HexNAc(2)Hex(2)Fuc(1)	N[+876]	922.74	3	2766.2	2766.21	-3.9	644	30	1449	>sp|P0DTC2|SPIKE_SARS2 Spike glycoprotein OS=Severe acute respiratory syndrome coronavirus 2 OX=2697049 GN=S PE=1 SV=1	39.1579	107680000
N-Glyco	657	644	660	F.QTRAGC[+57.021]LIGAEHVN[+876.322]NSY.E	HexNAc(2)Hex(2)Fuc(1)	N[+876]	922.738	3	2766.2	2766.21	-5.3	644	30	1449	>sp|P0DTC2|SPIKE_SARS2 Spike glycoprotein OS=Severe acute respiratory syndrome coronavirus 2 OX=2697049 GN=S PE=1 SV=1	39.3782	107680000
N-Glyco	657	644	674	F.QTRAGC[+57.021]LIGAEHVN[+4393.550]NSYEC[+57.021]DIPIGAGIC[+57.021]ASY.Q	HexNAc(8)Hex(9)Fuc(1)NeuAc(4)	N[+4394]	866.347	9	7789.06	7790.09	-2.9	644	29.94	1449	>sp|P0DTC2|SPIKE_SARS2 Spike glycoprotein OS=Severe acute respiratory syndrome coronavirus 2 OX=2697049 GN=S PE=1 SV=1	65.623	0
N-Glyco	657	644	674	F.QTRAGC[+57.021]LIGAEHVN[+4758.682]NSYEC[+57.021]DIPIGAGIC[+57.021]ASY.Q	HexNAc(9)Hex(10)Fuc(1)NeuAc(4)	N[+4759]	430.067	19	8153.13	8155.22	-10.1	644	29.94	1449	>sp|P0DTC2|SPIKE_SARS2 Spike glycoprotein OS=Severe acute respiratory syndrome coronavirus 2 OX=2697049 GN=S PE=1 SV=1	90.097	0
N-Glyco	657	644	674	F.QTRAGC[+57.021]LIGAEHVN[+3785.307]NSYEC[+57.021]DIPIGAGIC[+57.021]ASY.Q	HexNAc(7)Hex(8)Fuc(1)NeuGc(3)	N[+3785]	378.996	19	7182.79	7181.85	-9	644	29.95	1449	>sp|P0DTC2|SPIKE_SARS2 Spike glycoprotein OS=Severe acute respiratory syndrome coronavirus 2 OX=2697049 GN=S PE=1 SV=1	91.6365	0
N-Glyco	657	644	674	F.QTRAGC[+57.021]LIGAEHVN[+2596.952]NSYEC[+57.021]DIPIGAGIC[+57.021]ASY.Q	HexNAc(8)Hex(6)	N[+2597]	375.469	16	5992.39	5993.49	-16.6	644	29.96	1449	>sp|P0DTC2|SPIKE_SARS2 Spike glycoprotein OS=Severe acute respiratory syndrome coronavirus 2 OX=2697049 GN=S PE=1 SV=1	82.8726	0
N-Glyco	657	644	674	F.QTRAGC[+57.021]LIGAEHVN[+3575.270]NSYEC[+57.021]DIPIGAGIC[+57.021]ASY.Q	HexNAc(7)Hex(7)Fuc(1)NeuAc(3)	N[+3575]	537.233	13	6971.94	6971.81	19.2	644	29.96	1449	>sp|P0DTC2|SPIKE_SARS2 Spike glycoprotein OS=Severe acute respiratory syndrome coronavirus 2 OX=2697049 GN=S PE=1 SV=1	14.6624	15976000
N-Glyco	657	644	674	F.QTRAGC[+57.021]LIGAEHVN[+4323.544]NSYEC[+57.021]DIPIGAGIC[+57.021]ASY.Q	HexNAc(11)Hex(11)NeuGc(1)	N[+4324]	594.773	13	7719.96	7720.09	-16	644	29.96	1449	>sp|P0DTC2|SPIKE_SARS2 Spike glycoprotein OS=Severe acute respiratory syndrome coronavirus 2 OX=2697049 GN=S PE=1 SV=1	23.4624	0
N-Glyco	657	644	674	F.QTRAGC[+57.021]LIGAEHVN[+2133.772]NSYEC[+57.021]DIPIGAGIC[+57.021]ASY.Q	HexNAc(5)Hex(6)Fuc(1)	N[+2134]	922.572	6	5530.4	5530.31	15.1	644	29.97	1449	>sp|P0DTC2|SPIKE_SARS2 Spike glycoprotein OS=Severe acute respiratory syndrome coronavirus 2 OX=2697049 GN=S PE=1 SV=1	38.8893	37868000
N-Glyco	657	644	674	F.QTRAGC[+57.021]LIGAEHVN[+3165.164]NSYEC[+57.021]DIPIGAGIC[+57.021]ASY.Q	HexNAc(10)Hex(7)	N[+3165]	438.446	15	6562.58	6561.7	-18.9	644	29.97	1449	>sp|P0DTC2|SPIKE_SARS2 Spike glycoprotein OS=Severe acute respiratory syndrome coronavirus 2 OX=2697049 GN=S PE=1 SV=1	13.0424	40281000
N-Glyco	657	644	674	F.QTRAGC[+57.021]LIGAEHVN[+3432.248]NSYEC[+57.021]DIPIGAGIC[+57.021]ASY.Q	HexNAc(9)Hex(9)Fuc(1)	N[+3432]	683.872	10	6829.66	6828.79	-19.5	644	29.97	1449	>sp|P0DTC2|SPIKE_SARS2 Spike glycoprotein OS=Severe acute respiratory syndrome coronavirus 2 OX=2697049 GN=S PE=1 SV=1	28.022	38952000
N-Glyco	657	644	674	F.QTRAGC[+57.021]LIGAEHVN[+4323.544]NSYEC[+57.021]DIPIGAGIC[+57.021]ASY.Q	HexNAc(11)Hex(11)NeuGc(1)	N[+4324]	594.773	13	7719.96	7720.09	-16	644	29.97	1449	>sp|P0DTC2|SPIKE_SARS2 Spike glycoprotein OS=Severe acute respiratory syndrome coronavirus 2 OX=2697049 GN=S PE=1 SV=1	23.4469	0
N-Glyco	657	644	674	F.QTRAGC[+57.021]LIGAEHVN[+3704.312]NSYEC[+57.021]DIPIGAGIC[+57.021]ASY.Q	HexNAc(7)Hex(6)Fuc(1)NeuAc(4)	N[+3704]	592.745	12	7101.86	7100.85	0.8	644	29.98	1449	>sp|P0DTC2|SPIKE_SARS2 Spike glycoprotein OS=Severe acute respiratory syndrome coronavirus 2 OX=2697049 GN=S PE=1 SV=1	15.7761	14506000
N-Glyco	657	644	695	F.QTRAGC[+57.021]LIGAEHVN[+1971.719]NSYEC[+57.021]DIPIGAGIC[+57.021]ASYQTQTNSPRRARSVASQSIIAY.T	HexNAc(5)Hex(5)Fuc(1)	N[+1972]	1281.27	6	7682.58	7683.47	15.3	644	7.65	1449	>sp|P0DTC2|SPIKE_SARS2 Spike glycoprotein OS=Severe acute respiratory syndrome coronavirus 2 OX=2697049 GN=S PE=1 SV=1	109.35	0
N-Glyco	657	644	695	F.QTRAGC[+57.021]LIGAEHVN[+2407.852]NSYEC[+57.021]DIPIGAGIC[+57.021]ASYQTQTNSPRRARSVASQSIIAY.T	HexNAc(5)Hex(5)NeuAc(2)	N[+2408]	406.943	20	8119.72	8119.6	14	644	8.15	1449	>sp|P0DTC2|SPIKE_SARS2 Spike glycoprotein OS=Severe acute respiratory syndrome coronavirus 2 OX=2697049 GN=S PE=1 SV=1	99.3377	0
N-Glyco	657	644	695	F.QTRAGC[+57.021]LIGAEHVN[+3594.301]NSYEC[+57.021]DIPIGAGIC[+57.021]ASYQTQTNSPRRARSVASQSIIAY.T	HexNAc(9)Hex(10)Fuc(1)	N[+3594]	423.871	22	9304.01	9306.05	-4.1	644	13.12	1449	>sp|P0DTC2|SPIKE_SARS2 Spike glycoprotein OS=Severe acute respiratory syndrome coronavirus 2 OX=2697049 GN=S PE=1 SV=1	87.5969	0
N-Glyco	657	644	695	F.QTRAGC[+57.021]LIGAEHVN[+1663.608]NSYEC[+57.021]DIPIGAGIC[+57.021]ASYQTQTNSPRRARSVASQSIIAY.T	HexNAc(5)Hex(4)	N[+1664]	1230.08	6	7375.46	7375.36	13.6	644	15.09	1449	>sp|P0DTC2|SPIKE_SARS2 Spike glycoprotein OS=Severe acute respiratory syndrome coronavirus 2 OX=2697049 GN=S PE=1 SV=1	110.111	0
N-Glyco	657	644	695	F.QTRAGC[+57.021]LIGAEHVN[+1095.397]NSYEC[+57.021]DIPIGAGIC[+57.021]ASYQTQTNSPRRARSVASQSIIAY.T	HexNAc(3)Hex(3)	N[+1095]	1135.38	6	6807.27	6807.15	18.4	644	18.85	1449	>sp|P0DTC2|SPIKE_SARS2 Spike glycoprotein OS=Severe acute respiratory syndrome coronavirus 2 OX=2697049 GN=S PE=1 SV=1	109.079	0
N-Glyco	657	644	695	F.QTRAGC[+57.021]LIGAEHVN[+2759.005]NSYEC[+57.021]DIPIGAGIC[+57.021]ASYQTQTNSPRRARSVASQSIIAY.T	HexNAc(8)Hex(7)	N[+2759]	770.797	11	8468.69	8470.75	-7	644	29	1449	>sp|P0DTC2|SPIKE_SARS2 Spike glycoprotein OS=Severe acute respiratory syndrome coronavirus 2 OX=2697049 GN=S PE=1 SV=1	9.0619	0
N-Glyco	657	644	695	F.QTRAGC[+57.021]LIGAEHVN[+1663.608]NSYEC[+57.021]DIPIGAGIC[+57.021]ASYQTQTNSPRRARSVASQSIIAY.T	HexNAc(5)Hex(4)	N[+1664]	1229.91	6	7374.45	7375.36	12.7	644	29.02	1449	>sp|P0DTC2|SPIKE_SARS2 Spike glycoprotein OS=Severe acute respiratory syndrome coronavirus 2 OX=2697049 GN=S PE=1 SV=1	109.613	0
N-Glyco	657	644	695	F.QTRAGC[+57.021]LIGAEHVN[+2076.750]NSYEC[+57.021]DIPIGAGIC[+57.021]ASYQTQTNSPRRARSVASQSIIAY.T	HexNAc(4)Hex(6)Fuc(2)	N[+2077]	1298.94	6	7788.61	7788.5	14.4	644	29.94	1449	>sp|P0DTC2|SPIKE_SARS2 Spike glycoprotein OS=Severe acute respiratory syndrome coronavirus 2 OX=2697049 GN=S PE=1 SV=1	109.04	0
N-Glyco	657	644	695	F.QTRAGC[+57.021]LIGAEHVN[+2028.740]NSYEC[+57.021]DIPIGAGIC[+57.021]ASYQTQTNSPRRARSVASQSIIAY.T	HexNAc(6)Hex(5)	N[+2029]	1291.11	6	7741.61	7740.49	15.6	644	29.94	1449	>sp|P0DTC2|SPIKE_SARS2 Spike glycoprotein OS=Severe acute respiratory syndrome coronavirus 2 OX=2697049 GN=S PE=1 SV=1	109.684	0
N-Glyco	657	644	695	F.QTRAGC[+57.021]LIGAEHVN[+3147.115]NSYEC[+57.021]DIPIGAGIC[+57.021]ASYQTQTNSPRRARSVASQSIIAY.T	HexNAc(6)Hex(11)Fuc(1)	N[+3147]	370.048	24	8857.99	8858.87	14.4	644	29.94	1449	>sp|P0DTC2|SPIKE_SARS2 Spike glycoprotein OS=Severe acute respiratory syndrome coronavirus 2 OX=2697049 GN=S PE=1 SV=1	71.3157	0
N-Glyco	657	644	695	F.QTRAGC[+57.021]LIGAEHVN[+1095.397]NSYEC[+57.021]DIPIGAGIC[+57.021]ASYQTQTNSPRRARSVASQSIIAY.T	HexNAc(3)Hex(3)	N[+1095]	1135.53	6	6808.15	6807.15	-0.3	644	29.95	1449	>sp|P0DTC2|SPIKE_SARS2 Spike glycoprotein OS=Severe acute respiratory syndrome coronavirus 2 OX=2697049 GN=S PE=1 SV=1	110.08	0
N-Glyco	657	644	695	F.QTRAGC[+57.021]LIGAEHVN[+1565.560]NSYEC[+57.021]DIPIGAGIC[+57.021]ASYQTQTNSPRRARSVASQSIIAY.T	HexNAc(3)Hex(5)Fuc(1)	N[+1566]	1213.91	6	7278.43	7277.31	15.8	644	29.95	1449	>sp|P0DTC2|SPIKE_SARS2 Spike glycoprotein OS=Severe acute respiratory syndrome coronavirus 2 OX=2697049 GN=S PE=1 SV=1	109.372	0
N-Glyco	657	644	695	F.QTRAGC[+57.021]LIGAEHVN[+2206.813]NSYEC[+57.021]DIPIGAGIC[+57.021]ASYQTQTNSPRRARSVASQSIIAY.T	HexNAc(4)Hex(5)Fuc(4)	N[+2207]	360.943	22	7919.6	7918.56	4.7	644	29.95	1449	>sp|P0DTC2|SPIKE_SARS2 Spike glycoprotein OS=Severe acute respiratory syndrome coronavirus 2 OX=2697049 GN=S PE=1 SV=1	87.7668	0
N-Glyco	657	644	695	F.QTRAGC[+57.021]LIGAEHVN[+2142.808]NSYEC[+57.021]DIPIGAGIC[+57.021]ASYQTQTNSPRRARSVASQSIIAY.T	HexNAc(6)Hex(3)Fuc(3)	N[+2143]	358.039	22	7855.7	7854.56	17.4	644	29.95	1449	>sp|P0DTC2|SPIKE_SARS2 Spike glycoprotein OS=Severe acute respiratory syndrome coronavirus 2 OX=2697049 GN=S PE=1 SV=1	90.9554	1413100
N-Glyco	657	644	695	F.QTRAGC[+57.021]LIGAEHVN[+2206.813]NSYEC[+57.021]DIPIGAGIC[+57.021]ASYQTQTNSPRRARSVASQSIIAY.T	HexNAc(4)Hex(5)Fuc(4)	N[+2207]	360.898	22	7918.6	7918.56	4.2	644	29.95	1449	>sp|P0DTC2|SPIKE_SARS2 Spike glycoprotein OS=Severe acute respiratory syndrome coronavirus 2 OX=2697049 GN=S PE=1 SV=1	99.7634	0
N-Glyco	657	644	695	F.QTRAGC[+57.021]LIGAEHVN[+2263.835]NSYEC[+57.021]DIPIGAGIC[+57.021]ASYQTQTNSPRRARSVASQSIIAY.T	HexNAc(5)Hex(5)Fuc(3)	N[+2264]	665.478	12	7974.66	7975.58	9.5	644	29.95	1449	>sp|P0DTC2|SPIKE_SARS2 Spike glycoprotein OS=Severe acute respiratory syndrome coronavirus 2 OX=2697049 GN=S PE=1 SV=1	18.9698	19077000
N-Glyco	657	644	695	F.QTRAGC[+57.021]LIGAEHVN[+2475.926]NSYEC[+57.021]DIPIGAGIC[+57.021]ASYQTQTNSPRRARSVASQSIIAY.T	HexNAc(9)Hex(4)	N[+2476]	356.994	23	8188.7	8187.68	2.2	644	29.95	1449	>sp|P0DTC2|SPIKE_SARS2 Spike glycoprotein OS=Severe acute respiratory syndrome coronavirus 2 OX=2697049 GN=S PE=1 SV=1	95.7458	2237300
N-Glyco	657	644	695	F.QTRAGC[+57.021]LIGAEHVN[+2580.957]NSYEC[+57.021]DIPIGAGIC[+57.021]ASYQTQTNSPRRARSVASQSIIAY.T	HexNAc(8)Hex(5)Fuc(1)	N[+2581]	830.384	10	8294.77	8292.71	7.2	644	29.95	1449	>sp|P0DTC2|SPIKE_SARS2 Spike glycoprotein OS=Severe acute respiratory syndrome coronavirus 2 OX=2697049 GN=S PE=1 SV=1	8.8965	3120300
N-Glyco	657	644	695	F.QTRAGC[+57.021]LIGAEHVN[+2621.984]NSYEC[+57.021]DIPIGAGIC[+57.021]ASYQTQTNSPRRARSVASQSIIAY.T	HexNAc(9)Hex(4)Fuc(1)	N[+2622]	556.527	15	8333.81	8333.73	8.6	644	29.95	1449	>sp|P0DTC2|SPIKE_SARS2 Spike glycoprotein OS=Severe acute respiratory syndrome coronavirus 2 OX=2697049 GN=S PE=1 SV=1	12.6929	0
N-Glyco	657	644	695	F.QTRAGC[+57.021]LIGAEHVN[+2759.005]NSYEC[+57.021]DIPIGAGIC[+57.021]ASYQTQTNSPRRARSVASQSIIAY.T	HexNAc(8)Hex(7)	N[+2759]	499.284	17	8471.72	8470.75	-4.9	644	29.95	1449	>sp|P0DTC2|SPIKE_SARS2 Spike glycoprotein OS=Severe acute respiratory syndrome coronavirus 2 OX=2697049 GN=S PE=1 SV=1	11.7682	2691200
N-Glyco	657	644	695	F.QTRAGC[+57.021]LIGAEHVN[+2628.967]NSYEC[+57.021]DIPIGAGIC[+57.021]ASYQTQTNSPRRARSVASQSIIAY.T	HexNAc(6)Hex(6)Fuc(3)	N[+2629]	439.999	19	8341.85	8340.72	16.1	644	29.95	1449	>sp|P0DTC2|SPIKE_SARS2 Spike glycoprotein OS=Severe acute respiratory syndrome coronavirus 2 OX=2697049 GN=S PE=1 SV=1	95.1333	7404800
N-Glyco	657	644	695	F.QTRAGC[+57.021]LIGAEHVN[+3432.248]NSYEC[+57.021]DIPIGAGIC[+57.021]ASYQTQTNSPRRARSVASQSIIAY.T	HexNAc(9)Hex(9)Fuc(1)	N[+3432]	382.048	24	9145.98	9144	-2.3	644	29.95	1449	>sp|P0DTC2|SPIKE_SARS2 Spike glycoprotein OS=Severe acute respiratory syndrome coronavirus 2 OX=2697049 GN=S PE=1 SV=1	84.1425	0
N-Glyco	657	644	695	F.QTRAGC[+57.021]LIGAEHVN[+2188.740]NSYEC[+57.021]DIPIGAGIC[+57.021]ASYQTQTNSPRRARSVASQSIIAY.T	HexNAc(2)Hex(11)	N[+2189]	608.743	13	7901.57	7900.49	9.8	644	29.96	1449	>sp|P0DTC2|SPIKE_SARS2 Spike glycoprotein OS=Severe acute respiratory syndrome coronavirus 2 OX=2697049 GN=S PE=1 SV=1	32.0491	12469000
N-Glyco	657	644	695	F.QTRAGC[+57.021]LIGAEHVN[+2320.856]NSYEC[+57.021]DIPIGAGIC[+57.021]ASYQTQTNSPRRARSVASQSIIAY.T	HexNAc(6)Hex(5)Fuc(2)	N[+2321]	502.92	16	8031.61	8032.61	1.1	644	29.96	1449	>sp|P0DTC2|SPIKE_SARS2 Spike glycoprotein OS=Severe acute respiratory syndrome coronavirus 2 OX=2697049 GN=S PE=1 SV=1	32.0386	0
N-Glyco	657	644	695	F.QTRAGC[+57.021]LIGAEHVN[+2498.904]NSYEC[+57.021]DIPIGAGIC[+57.021]ASYQTQTNSPRRARSVASQSIIAY.T	HexNAc(6)Hex(7)Fuc(1)	N[+2499]	391.946	21	8210.72	8210.65	8.4	644	29.96	1449	>sp|P0DTC2|SPIKE_SARS2 Spike glycoprotein OS=Severe acute respiratory syndrome coronavirus 2 OX=2697049 GN=S PE=1 SV=1	75.9897	0
N-Glyco	657	644	695	F.QTRAGC[+57.021]LIGAEHVN[+3533.223]NSYEC[+57.021]DIPIGAGIC[+57.021]ASYQTQTNSPRRARSVASQSIIAY.T	HexNAc(6)Hex(7)NeuAc(3)NeuGc(1)	N[+3533]	771.267	12	9244.12	9244.97	16.4	644	29.96	1449	>sp|P0DTC2|SPIKE_SARS2 Spike glycoprotein OS=Severe acute respiratory syndrome coronavirus 2 OX=2697049 GN=S PE=1 SV=1	24.495	57420000
N-Glyco	657	644	695	F.QTRAGC[+57.021]LIGAEHVN[+2393.873]NSYEC[+57.021]DIPIGAGIC[+57.021]ASYQTQTNSPRRARSVASQSIIAY.T	HexNAc(7)Hex(6)	N[+2394]	507.676	16	8107.71	8105.62	10	644	29.97	1449	>sp|P0DTC2|SPIKE_SARS2 Spike glycoprotein OS=Severe acute respiratory syndrome coronavirus 2 OX=2697049 GN=S PE=1 SV=1	19.948	35991000
N-Glyco	657	644	695	F.QTRAGC[+57.021]LIGAEHVN[+3025.069]NSYEC[+57.021]DIPIGAGIC[+57.021]ASYQTQTNSPRRARSVASQSIIAY.T	HexNAc(7)Hex(8)NeuGc(1)	N[+3025]	437.801	20	8736.89	8736.82	8.3	644	29.97	1449	>sp|P0DTC2|SPIKE_SARS2 Spike glycoprotein OS=Severe acute respiratory syndrome coronavirus 2 OX=2697049 GN=S PE=1 SV=1	17.4722	26682000
N-Glyco	657	651	660	L.IGAEHVN[+3785.307]NSY.E	HexNAc(7)Hex(8)Fuc(1)NeuGc(3)	N[+3785]	489.687	10	4887.8	4888.82	-2.3	651	29.97	1449	>sp|P0DTC2|SPIKE_SARS2 Spike glycoprotein OS=Severe acute respiratory syndrome coronavirus 2 OX=2697049 GN=S PE=1 SV=1	29.5502	0
N-Glyco	657	651	660	L.IGAEHVN[+3591.264]NSY.E	HexNAc(7)Hex(7)Fuc(1)NeuAc(2)NeuGc(1)	N[+3591]	671.679	7	4695.71	4694.78	-15	651	29.97	1449	>sp|P0DTC2|SPIKE_SARS2 Spike glycoprotein OS=Severe acute respiratory syndrome coronavirus 2 OX=2697049 GN=S PE=1 SV=1	41.955	107120000
N-Glyco	657	651	660	L.IGAEHVN[+2555.925]NSY.E	HexNAc(7)Hex(7)	N[+2556]	732.694	5	3659.44	3659.44	1.4	651	29.98	1449	>sp|P0DTC2|SPIKE_SARS2 Spike glycoprotein OS=Severe acute respiratory syndrome coronavirus 2 OX=2697049 GN=S PE=1 SV=1	25.7695	70326000
N-Glyco	657	651	660	L.IGAEHVN[+2759.005]NSY.E	HexNAc(8)Hex(7)	N[+2759]	552.645	7	3862.47	3862.52	-10.9	651	29.98	1449	>sp|P0DTC2|SPIKE_SARS2 Spike glycoprotein OS=Severe acute respiratory syndrome coronavirus 2 OX=2697049 GN=S PE=1 SV=1	30.8814	6340600
N-Glyco	657	651	660	L.IGAEHVN[+2951.032]NSY.E	HexNAc(6)Hex(6)Fuc(1)NeuGc(2)	N[+2951]	580.23	7	4055.57	4054.54	4.8	651	29.98	1449	>sp|P0DTC2|SPIKE_SARS2 Spike glycoprotein OS=Severe acute respiratory syndrome coronavirus 2 OX=2697049 GN=S PE=1 SV=1	22.9476	3144000000
N-Glyco	657	651	660	L.IGAEHVN[+2475.926]NSY.E	HexNAc(9)Hex(4)	N[+2476]	1193.84	3	3579.5	3579.44	18.2	651	29.99	1449	>sp|P0DTC2|SPIKE_SARS2 Spike glycoprotein OS=Severe acute respiratory syndrome coronavirus 2 OX=2697049 GN=S PE=1 SV=1	16.1433	0
N-Glyco	657	651	660	L.IGAEHVN[+2921.058]NSY.E	HexNAc(8)Hex(8)	N[+2921]	575.798	7	4024.54	4024.57	-7.2	651	29.99	1449	>sp|P0DTC2|SPIKE_SARS2 Spike glycoprotein OS=Severe acute respiratory syndrome coronavirus 2 OX=2697049 GN=S PE=1 SV=1	39.686	8140900
N-Glyco	657	651	660	L.IGAEHVN[+552.217]NSY.E	HexNAc(2)Fuc(1)	N[+552]	828.368	2	1655.73	1655.73	0.5	651	30	1449	>sp|P0DTC2|SPIKE_SARS2 Spike glycoprotein OS=Severe acute respiratory syndrome coronavirus 2 OX=2697049 GN=S PE=1 SV=1	26.0859	28562000
N-Glyco	657	651	674	L.IGAEHVN[+4323.544]NSYEC[+57.021]DIPIGAGIC[+57.021]ASY.Q	HexNAc(11)Hex(11)NeuGc(1)	N[+4324]	1387.52	5	6933.57	6933.7	-18.9	651	1.26	1449	>sp|P0DTC2|SPIKE_SARS2 Spike glycoprotein OS=Severe acute respiratory syndrome coronavirus 2 OX=2697049 GN=S PE=1 SV=1	7.9461	0
N-Glyco	657	651	674	L.IGAEHVN[+4028.418]NSYEC[+57.021]DIPIGAGIC[+57.021]ASY.Q	HexNAc(7)Hex(8)Fuc(1)NeuAc(4)	N[+4028]	830.822	8	6639.53	6638.58	-7.8	651	4.6	1449	>sp|P0DTC2|SPIKE_SARS2 Spike glycoprotein OS=Severe acute respiratory syndrome coronavirus 2 OX=2697049 GN=S PE=1 SV=1	9.5525	0
N-Glyco	657	651	674	L.IGAEHVN[+2717.978]NSYEC[+57.021]DIPIGAGIC[+57.021]ASY.Q	HexNAc(7)Hex(8)	N[+2718]	1066.63	5	5329.12	5328.14	-4.9	651	29.95	1449	>sp|P0DTC2|SPIKE_SARS2 Spike glycoprotein OS=Severe acute respiratory syndrome coronavirus 2 OX=2697049 GN=S PE=1 SV=1	108.46	0
N-Glyco	657	651	674	L.IGAEHVN[+2717.978]NSYEC[+57.021]DIPIGAGIC[+57.021]ASY.Q	HexNAc(7)Hex(8)	N[+2718]	1066.63	5	5329.12	5328.14	-4.9	651	29.95	1449	>sp|P0DTC2|SPIKE_SARS2 Spike glycoprotein OS=Severe acute respiratory syndrome coronavirus 2 OX=2697049 GN=S PE=1 SV=1	108.48	0
N-Glyco	657	651	674	L.IGAEHVN[+3229.168]NSYEC[+57.021]DIPIGAGIC[+57.021]ASY.Q	HexNAc(8)Hex(9)Fuc(1)	N[+3229]	417.955	14	5838.28	5839.33	-8.1	651	29.95	1449	>sp|P0DTC2|SPIKE_SARS2 Spike glycoprotein OS=Severe acute respiratory syndrome coronavirus 2 OX=2697049 GN=S PE=1 SV=1	79.267	0
N-Glyco	657	651	674	L.IGAEHVN[+3785.307]NSYEC[+57.021]DIPIGAGIC[+57.021]ASY.Q	HexNAc(7)Hex(8)Fuc(1)NeuGc(3)	N[+3785]	800.31	8	6395.43	6395.47	-6.3	651	29.95	1449	>sp|P0DTC2|SPIKE_SARS2 Spike glycoprotein OS=Severe acute respiratory syndrome coronavirus 2 OX=2697049 GN=S PE=1 SV=1	8.8424	0
N-Glyco	657	651	674	L.IGAEHVN[+3797.380]NSYEC[+57.021]DIPIGAGIC[+57.021]ASY.Q	HexNAc(10)Hex(10)Fuc(1)	N[+3797]	356.977	18	6408.46	6407.54	-12.8	651	29.95	1449	>sp|P0DTC2|SPIKE_SARS2 Spike glycoprotein OS=Severe acute respiratory syndrome coronavirus 2 OX=2697049 GN=S PE=1 SV=1	73.7979	0
N-Glyco	657	651	674	L.IGAEHVN[+1727.613]NSYEC[+57.021]DIPIGAGIC[+57.021]ASY.Q	HexNAc(3)Hex(6)Fuc(1)	N[+1728]	1085.46	4	4338.83	4337.77	11.5	651	29.96	1449	>sp|P0DTC2|SPIKE_SARS2 Spike glycoprotein OS=Severe acute respiratory syndrome coronavirus 2 OX=2697049 GN=S PE=1 SV=1	67.3772	4470900
N-Glyco	657	651	674	L.IGAEHVN[+2717.978]NSYEC[+57.021]DIPIGAGIC[+57.021]ASY.Q	HexNAc(7)Hex(8)	N[+2718]	888.849	6	5328.06	5328.14	-14.7	651	29.96	1449	>sp|P0DTC2|SPIKE_SARS2 Spike glycoprotein OS=Severe acute respiratory syndrome coronavirus 2 OX=2697049 GN=S PE=1 SV=1	57.4339	4115400
N-Glyco	657	651	674	L.IGAEHVN[+2921.058]NSYEC[+57.021]DIPIGAGIC[+57.021]ASY.Q	HexNAc(8)Hex(8)	N[+2921]	396.021	14	5531.2	5531.22	-2.3	651	29.96	1449	>sp|P0DTC2|SPIKE_SARS2 Spike glycoprotein OS=Severe acute respiratory syndrome coronavirus 2 OX=2697049 GN=S PE=1 SV=1	75.2142	770340
N-Glyco	657	651	674	L.IGAEHVN[+3229.168]NSYEC[+57.021]DIPIGAGIC[+57.021]ASY.Q	HexNAc(8)Hex(9)Fuc(1)	N[+3229]	418.038	14	5839.43	5839.33	17.6	651	29.96	1449	>sp|P0DTC2|SPIKE_SARS2 Spike glycoprotein OS=Severe acute respiratory syndrome coronavirus 2 OX=2697049 GN=S PE=1 SV=1	106.7	4963200
N-Glyco	657	651	674	L.IGAEHVN[+4118.450]NSYEC[+57.021]DIPIGAGIC[+57.021]ASY.Q	HexNAc(8)Hex(9)Fuc(1)NeuAc(2)NeuGc(1)	N[+4118]	673.856	10	6729.5	6728.61	-17.3	651	29.96	1449	>sp|P0DTC2|SPIKE_SARS2 Spike glycoprotein OS=Severe acute respiratory syndrome coronavirus 2 OX=2697049 GN=S PE=1 SV=1	56.7737	8305100
N-Glyco	657	651	674	L.IGAEHVN[+2800.031]NSYEC[+57.021]DIPIGAGIC[+57.021]ASY.Q	HexNAc(9)Hex(6)	N[+2800]	1353.06	4	5409.22	5410.19	6.7	651	29.97	1449	>sp|P0DTC2|SPIKE_SARS2 Spike glycoprotein OS=Severe acute respiratory syndrome coronavirus 2 OX=2697049 GN=S PE=1 SV=1	109.019	0
N-Glyco	657	651	674	L.IGAEHVN[+3067.115]NSYEC[+57.021]DIPIGAGIC[+57.021]ASY.Q	HexNAc(8)Hex(8)Fuc(1)	N[+3067]	710.405	8	5676.19	5677.28	-14.6	651	29.97	1449	>sp|P0DTC2|SPIKE_SARS2 Spike glycoprotein OS=Severe acute respiratory syndrome coronavirus 2 OX=2697049 GN=S PE=1 SV=1	41.9713	0
N-Glyco	657	651	674	L.IGAEHVN[+3448.243]NSYEC[+57.021]DIPIGAGIC[+57.021]ASY.Q	HexNAc(9)Hex(10)	N[+3448]	505.866	12	6059.32	6058.4	-14.6	651	29.97	1449	>sp|P0DTC2|SPIKE_SARS2 Spike glycoprotein OS=Severe acute respiratory syndrome coronavirus 2 OX=2697049 GN=S PE=1 SV=1	31.0374	0
N-Glyco	657	651	674	L.IGAEHVN[+3797.380]NSYEC[+57.021]DIPIGAGIC[+57.021]ASY.Q	HexNAc(10)Hex(10)Fuc(1)	N[+3797]	534.805	12	6406.58	6407.54	7	651	29.97	1449	>sp|P0DTC2|SPIKE_SARS2 Spike glycoprotein OS=Severe acute respiratory syndrome coronavirus 2 OX=2697049 GN=S PE=1 SV=1	18.3171	23717000
N-Glyco	657	651	674	L.IGAEHVN[+2946.089]NSYEC[+57.021]DIPIGAGIC[+57.021]ASY.Q	HexNAc(9)Hex(6)Fuc(1)	N[+2946]	464.034	12	5557.33	5556.25	14.2	651	29.98	1449	>sp|P0DTC2|SPIKE_SARS2 Spike glycoprotein OS=Severe acute respiratory syndrome coronavirus 2 OX=2697049 GN=S PE=1 SV=1	24.4519	13576000
N-Glyco	657	651	674	L.IGAEHVN[+2805.994]NSYEC[+57.021]DIPIGAGIC[+57.021]ASY.Q	HexNAc(6)Hex(8)NeuAc(1)	N[+2806]	542.524	10	5416.18	5416.15	4.1	651	29.98	1449	>sp|P0DTC2|SPIKE_SARS2 Spike glycoprotein OS=Severe acute respiratory syndrome coronavirus 2 OX=2697049 GN=S PE=1 SV=1	35.1094	441580000
N-Glyco	657	651	695	L.IGAEHVN[+2676.952]NSYEC[+57.021]DIPIGAGIC[+57.021]ASYQTQTNSPRRARSVASQSIIAY.T	HexNAc(6)Hex(9)	N[+2677]	761.132	10	7602.26	7602.32	-8.5	651	5.72	1449	>sp|P0DTC2|SPIKE_SARS2 Spike glycoprotein OS=Severe acute respiratory syndrome coronavirus 2 OX=2697049 GN=S PE=1 SV=1	9.0549	0
N-Glyco	657	651	695	L.IGAEHVN[+4323.544]NSYEC[+57.021]DIPIGAGIC[+57.021]ASYQTQTNSPRRARSVASQSIIAY.T	HexNAc(11)Hex(11)NeuGc(1)	N[+4324]	771.58	12	9247.88	9248.91	-3.8	651	10.93	1449	>sp|P0DTC2|SPIKE_SARS2 Spike glycoprotein OS=Severe acute respiratory syndrome coronavirus 2 OX=2697049 GN=S PE=1 SV=1	64.367	5019000
N-Glyco	657	651	695	L.IGAEHVN[+1784.634]NSYEC[+57.021]DIPIGAGIC[+57.021]ASYQTQTNSPRRARSVASQSIIAY.T	HexNAc(4)Hex(6)	N[+1785]	1119.36	6	6711.13	6710	18.8	651	26.07	1449	>sp|P0DTC2|SPIKE_SARS2 Spike glycoprotein OS=Severe acute respiratory syndrome coronavirus 2 OX=2697049 GN=S PE=1 SV=1	107.977	0
N-Glyco	657	651	695	L.IGAEHVN[+2215.825]NSYEC[+57.021]DIPIGAGIC[+57.021]ASYQTQTNSPRRARSVASQSIIAY.T	HexNAc(7)Hex(4)Fuc(1)	N[+2216]	1190.89	6	7140.32	7141.19	18	651	29.94	1449	>sp|P0DTC2|SPIKE_SARS2 Spike glycoprotein OS=Severe acute respiratory syndrome coronavirus 2 OX=2697049 GN=S PE=1 SV=1	110.017	0
N-Glyco	657	651	695	L.IGAEHVN[+1663.608]NSYEC[+57.021]DIPIGAGIC[+57.021]ASYQTQTNSPRRARSVASQSIIAY.T	HexNAc(5)Hex(4)	N[+1664]	1098.85	6	6588.08	6588.98	16.3	651	29.95	1449	>sp|P0DTC2|SPIKE_SARS2 Spike glycoprotein OS=Severe acute respiratory syndrome coronavirus 2 OX=2697049 GN=S PE=1 SV=1	109.899	0
N-Glyco	657	651	695	L.IGAEHVN[+1784.634]NSYEC[+57.021]DIPIGAGIC[+57.021]ASYQTQTNSPRRARSVASQSIIAY.T	HexNAc(4)Hex(6)	N[+1785]	1119.36	6	6711.1	6710	13.8	651	29.95	1449	>sp|P0DTC2|SPIKE_SARS2 Spike glycoprotein OS=Severe acute respiratory syndrome coronavirus 2 OX=2697049 GN=S PE=1 SV=1	109.997	7804100
N-Glyco	657	651	695	L.IGAEHVN[+2350.793]NSYEC[+57.021]DIPIGAGIC[+57.021]ASYQTQTNSPRRARSVASQSIIAY.T	HexNAc(2)Hex(12)	N[+2351]	428.892	17	7275.05	7276.16	-14.3	651	29.95	1449	>sp|P0DTC2|SPIKE_SARS2 Spike glycoprotein OS=Severe acute respiratory syndrome coronavirus 2 OX=2697049 GN=S PE=1 SV=1	84.9738	0
N-Glyco	657	651	695	L.IGAEHVN[+2946.089]NSYEC[+57.021]DIPIGAGIC[+57.021]ASYQTQTNSPRRARSVASQSIIAY.T	HexNAc(9)Hex(6)Fuc(1)	N[+2946]	716.421	11	7870.56	7871.46	13.5	651	29.95	1449	>sp|P0DTC2|SPIKE_SARS2 Spike glycoprotein OS=Severe acute respiratory syndrome coronavirus 2 OX=2697049 GN=S PE=1 SV=1	52.8181	8452900
N-Glyco	657	651	695	L.IGAEHVN[+3165.164]NSYEC[+57.021]DIPIGAGIC[+57.021]ASYQTQTNSPRRARSVASQSIIAY.T	HexNAc(10)Hex(7)	N[+3165]	476.801	17	8089.5	8090.53	-4.2	651	29.95	1449	>sp|P0DTC2|SPIKE_SARS2 Spike glycoprotein OS=Severe acute respiratory syndrome coronavirus 2 OX=2697049 GN=S PE=1 SV=1	71.2115	3412400
N-Glyco	657	651	695	L.IGAEHVN[+3229.168]NSYEC[+57.021]DIPIGAGIC[+57.021]ASYQTQTNSPRRARSVASQSIIAY.T	HexNAc(8)Hex(9)Fuc(1)	N[+3229]	453.985	18	8154.61	8154.54	9	651	29.95	1449	>sp|P0DTC2|SPIKE_SARS2 Spike glycoprotein OS=Severe acute respiratory syndrome coronavirus 2 OX=2697049 GN=S PE=1 SV=1	77.7758	0
N-Glyco	657	651	695	L.IGAEHVN[+1298.476]NSYEC[+57.021]DIPIGAGIC[+57.021]ASYQTQTNSPRRARSVASQSIIAY.T	HexNAc(4)Hex(3)	N[+1298]	692.555	9	6224.94	6223.85	14.8	651	29.96	1449	>sp|P0DTC2|SPIKE_SARS2 Spike glycoprotein OS=Severe acute respiratory syndrome coronavirus 2 OX=2697049 GN=S PE=1 SV=1	60.4227	0
N-Glyco	657	651	695	L.IGAEHVN[+1914.697]NSYEC[+57.021]DIPIGAGIC[+57.021]ASYQTQTNSPRRARSVASQSIIAY.T	HexNAc(4)Hex(5)Fuc(2)	N[+1915]	684.923	10	6840.17	6840.07	14.5	651	29.96	1449	>sp|P0DTC2|SPIKE_SARS2 Spike glycoprotein OS=Severe acute respiratory syndrome coronavirus 2 OX=2697049 GN=S PE=1 SV=1	33.3978	0
N-Glyco	657	651	695	L.IGAEHVN[+2142.808]NSYEC[+57.021]DIPIGAGIC[+57.021]ASYQTQTNSPRRARSVASQSIIAY.T	HexNAc(6)Hex(3)Fuc(3)	N[+2143]	707.815	10	7069.08	7068.18	-14.2	651	29.96	1449	>sp|P0DTC2|SPIKE_SARS2 Spike glycoprotein OS=Severe acute respiratory syndrome coronavirus 2 OX=2697049 GN=S PE=1 SV=1	65.4537	4772700
N-Glyco	657	651	695	L.IGAEHVN[+2149.767]NSYEC[+57.021]DIPIGAGIC[+57.021]ASYQTQTNSPRRARSVASQSIIAY.T	HexNAc(5)Hex(7)	N[+2150]	393.957	18	7074.11	7075.14	-3	651	29.96	1449	>sp|P0DTC2|SPIKE_SARS2 Spike glycoprotein OS=Severe acute respiratory syndrome coronavirus 2 OX=2697049 GN=S PE=1 SV=1	94.4157	0
N-Glyco	657	651	695	L.IGAEHVN[+2393.873]NSYEC[+57.021]DIPIGAGIC[+57.021]ASYQTQTNSPRRARSVASQSIIAY.T	HexNAc(7)Hex(6)	N[+2394]	610.788	12	7318.38	7319.24	19.6	651	29.96	1449	>sp|P0DTC2|SPIKE_SARS2 Spike glycoprotein OS=Severe acute respiratory syndrome coronavirus 2 OX=2697049 GN=S PE=1 SV=1	23.8418	10961000
N-Glyco	657	651	695	L.IGAEHVN[+2393.873]NSYEC[+57.021]DIPIGAGIC[+57.021]ASYQTQTNSPRRARSVASQSIIAY.T	HexNAc(7)Hex(6)	N[+2394]	366.97	20	7320.26	7319.24	2	651	29.96	1449	>sp|P0DTC2|SPIKE_SARS2 Spike glycoprotein OS=Severe acute respiratory syndrome coronavirus 2 OX=2697049 GN=S PE=1 SV=1	64.9617	0
N-Glyco	657	651	695	L.IGAEHVN[+2628.967]NSYEC[+57.021]DIPIGAGIC[+57.021]ASYQTQTNSPRRARSVASQSIIAY.T	HexNAc(6)Hex(6)Fuc(3)	N[+2629]	630.363	12	7553.28	7554.34	-7.1	651	29.96	1449	>sp|P0DTC2|SPIKE_SARS2 Spike glycoprotein OS=Severe acute respiratory syndrome coronavirus 2 OX=2697049 GN=S PE=1 SV=1	43.3727	0
N-Glyco	657	651	695	L.IGAEHVN[+2732.978]NSYEC[+57.021]DIPIGAGIC[+57.021]ASYQTQTNSPRRARSVASQSIIAY.T	HexNAc(5)Hex(6)Fuc(3)NeuGc(1)	N[+2733]	479.659	16	7659.44	7658.35	11.7	651	29.96	1449	>sp|P0DTC2|SPIKE_SARS2 Spike glycoprotein OS=Severe acute respiratory syndrome coronavirus 2 OX=2697049 GN=S PE=1 SV=1	40.7791	0
N-Glyco	657	651	695	L.IGAEHVN[+2946.089]NSYEC[+57.021]DIPIGAGIC[+57.021]ASYQTQTNSPRRARSVASQSIIAY.T	HexNAc(9)Hex(6)Fuc(1)	N[+2946]	438.263	18	7871.61	7871.46	18.8	651	29.96	1449	>sp|P0DTC2|SPIKE_SARS2 Spike glycoprotein OS=Severe acute respiratory syndrome coronavirus 2 OX=2697049 GN=S PE=1 SV=1	11.8815	0
N-Glyco	657	651	695	L.IGAEHVN[+3096.069]NSYEC[+57.021]DIPIGAGIC[+57.021]ASYQTQTNSPRRARSVASQSIIAY.T	HexNAc(6)Hex(5)Fuc(1)NeuGc(3)	N[+3096]	669.535	12	8023.34	8021.44	-13.1	651	29.96	1449	>sp|P0DTC2|SPIKE_SARS2 Spike glycoprotein OS=Severe acute respiratory syndrome coronavirus 2 OX=2697049 GN=S PE=1 SV=1	41.2694	37642000
N-Glyco	657	651	695	L.IGAEHVN[+3067.115]NSYEC[+57.021]DIPIGAGIC[+57.021]ASYQTQTNSPRRARSVASQSIIAY.T	HexNAc(8)Hex(8)Fuc(1)	N[+3067]	571.766	14	7991.63	7992.48	18.4	651	29.96	1449	>sp|P0DTC2|SPIKE_SARS2 Spike glycoprotein OS=Severe acute respiratory syndrome coronavirus 2 OX=2697049 GN=S PE=1 SV=1	45.6212	20316000
N-Glyco	657	651	695	L.IGAEHVN[+3083.110]NSYEC[+57.021]DIPIGAGIC[+57.021]ASYQTQTNSPRRARSVASQSIIAY.T	HexNAc(8)Hex(9)	N[+3083]	364.94	22	8007.53	8008.48	6.3	651	29.96	1449	>sp|P0DTC2|SPIKE_SARS2 Spike glycoprotein OS=Severe acute respiratory syndrome coronavirus 2 OX=2697049 GN=S PE=1 SV=1	59.3403	2320900
N-Glyco	657	651	695	L.IGAEHVN[+3432.248]NSYEC[+57.021]DIPIGAGIC[+57.021]ASYQTQTNSPRRARSVASQSIIAY.T	HexNAc(9)Hex(9)Fuc(1)	N[+3432]	492.514	17	8356.63	8357.62	1.4	651	29.96	1449	>sp|P0DTC2|SPIKE_SARS2 Spike glycoprotein OS=Severe acute respiratory syndrome coronavirus 2 OX=2697049 GN=S PE=1 SV=1	40.2097	9865200
N-Glyco	657	651	695	L.IGAEHVN[+4102.455]NSYEC[+57.021]DIPIGAGIC[+57.021]ASYQTQTNSPRRARSVASQSIIAY.T	HexNAc(8)Hex(9)Fuc(1)NeuAc(3)	N[+4102]	695.314	13	9027	9027.82	19.9	651	29.96	1449	>sp|P0DTC2|SPIKE_SARS2 Spike glycoprotein OS=Severe acute respiratory syndrome coronavirus 2 OX=2697049 GN=S PE=1 SV=1	39.1164	5765400
N-Glyco	657	651	695	L.IGAEHVN[+1387.512]NSYEC[+57.021]DIPIGAGIC[+57.021]ASYQTQTNSPRRARSVASQSIIAY.T	HexNAc(3)Hex(3)Fuc(2)	N[+1388]	702.436	9	6313.86	6312.88	-3.6	651	29.97	1449	>sp|P0DTC2|SPIKE_SARS2 Spike glycoprotein OS=Severe acute respiratory syndrome coronavirus 2 OX=2697049 GN=S PE=1 SV=1	39.6602	10315000
N-Glyco	657	651	695	L.IGAEHVN[+1914.697]NSYEC[+57.021]DIPIGAGIC[+57.021]ASYQTQTNSPRRARSVASQSIIAY.T	HexNAc(4)Hex(5)Fuc(2)	N[+1915]	684.922	10	6840.16	6840.07	13.5	651	29.97	1449	>sp|P0DTC2|SPIKE_SARS2 Spike glycoprotein OS=Severe acute respiratory syndrome coronavirus 2 OX=2697049 GN=S PE=1 SV=1	46.8105	17065000
N-Glyco	657	651	695	L.IGAEHVN[+1914.697]NSYEC[+57.021]DIPIGAGIC[+57.021]ASYQTQTNSPRRARSVASQSIIAY.T	HexNAc(4)Hex(5)Fuc(2)	N[+1915]	684.922	10	6840.16	6840.07	13.5	651	29.97	1449	>sp|P0DTC2|SPIKE_SARS2 Spike glycoprotein OS=Severe acute respiratory syndrome coronavirus 2 OX=2697049 GN=S PE=1 SV=1	46.8204	11893000
N-Glyco	657	651	695	L.IGAEHVN[+2117.777]NSYEC[+57.021]DIPIGAGIC[+57.021]ASYQTQTNSPRRARSVASQSIIAY.T	HexNAc(5)Hex(5)Fuc(2)	N[+2118]	542.782	13	7044.08	7043.15	-9.9	651	29.97	1449	>sp|P0DTC2|SPIKE_SARS2 Spike glycoprotein OS=Severe acute respiratory syndrome coronavirus 2 OX=2697049 GN=S PE=1 SV=1	29.846	0
N-Glyco	657	651	695	L.IGAEHVN[+2256.851]NSYEC[+57.021]DIPIGAGIC[+57.021]ASYQTQTNSPRRARSVASQSIIAY.T	HexNAc(8)Hex(3)Fuc(1)	N[+2257]	553.41	13	7182.25	7182.22	3.7	651	29.97	1449	>sp|P0DTC2|SPIKE_SARS2 Spike glycoprotein OS=Severe acute respiratory syndrome coronavirus 2 OX=2697049 GN=S PE=1 SV=1	29.0172	5610800
N-Glyco	657	651	695	L.IGAEHVN[+2222.808]NSYEC[+57.021]DIPIGAGIC[+57.021]ASYQTQTNSPRRARSVASQSIIAY.T	HexNAc(4)Hex(6)Fuc(3)	N[+2223]	511.447	14	7147.16	7148.18	-2	651	29.97	1449	>sp|P0DTC2|SPIKE_SARS2 Spike glycoprotein OS=Severe acute respiratory syndrome coronavirus 2 OX=2697049 GN=S PE=1 SV=1	29.2159	8489100
N-Glyco	657	651	695	L.IGAEHVN[+2295.824]NSYEC[+57.021]DIPIGAGIC[+57.021]ASYQTQTNSPRRARSVASQSIIAY.T	HexNAc(5)Hex(7)Fuc(1)	N[+2296]	452.325	16	7222.08	7221.19	-15.6	651	29.97	1449	>sp|P0DTC2|SPIKE_SARS2 Spike glycoprotein OS=Severe acute respiratory syndrome coronavirus 2 OX=2697049 GN=S PE=1 SV=1	12.7229	0
N-Glyco	657	651	695	L.IGAEHVN[+2539.930]NSYEC[+57.021]DIPIGAGIC[+57.021]ASYQTQTNSPRRARSVASQSIIAY.T	HexNAc(7)Hex(6)Fuc(1)	N[+2540]	623.039	12	7465.39	7465.3	11.9	651	29.97	1449	>sp|P0DTC2|SPIKE_SARS2 Spike glycoprotein OS=Severe acute respiratory syndrome coronavirus 2 OX=2697049 GN=S PE=1 SV=1	23.5575	1376200000
N-Glyco	657	651	695	L.IGAEHVN[+2619.930]NSYEC[+57.021]DIPIGAGIC[+57.021]ASYQTQTNSPRRARSVASQSIIAY.T	HexNAc(5)Hex(9)Fuc(1)	N[+2620]	504.036	15	7546.44	7545.3	18.5	651	29.97	1449	>sp|P0DTC2|SPIKE_SARS2 Spike glycoprotein OS=Severe acute respiratory syndrome coronavirus 2 OX=2697049 GN=S PE=1 SV=1	65.9599	3867800
N-Glyco	657	651	695	L.IGAEHVN[+3147.115]NSYEC[+57.021]DIPIGAGIC[+57.021]ASYQTQTNSPRRARSVASQSIIAY.T	HexNAc(6)Hex(11)Fuc(1)	N[+3147]	538.982	15	8070.63	8072.48	18.7	651	29.97	1449	>sp|P0DTC2|SPIKE_SARS2 Spike glycoprotein OS=Severe acute respiratory syndrome coronavirus 2 OX=2697049 GN=S PE=1 SV=1	20.96	6669000
N-Glyco	657	651	695	L.IGAEHVN[+1752.645]NSYEC[+57.021]DIPIGAGIC[+57.021]ASYQTQTNSPRRARSVASQSIIAY.T	HexNAc(4)Hex(4)Fuc(2)	N[+1753]	477.999	14	6678.89	6678.01	-19	651	29.98	1449	>sp|P0DTC2|SPIKE_SARS2 Spike glycoprotein OS=Severe acute respiratory syndrome coronavirus 2 OX=2697049 GN=S PE=1 SV=1	23.082	54811000
N-Glyco	657	651	699	L.IGAEHVN[+1704.635]NSYEC[+57.021]DIPIGAGIC[+57.021]ASYQTQTNSPRRARSVASQSIIAYTMSL.G	HexNAc(6)Hex(3)	N[+1705]	1177.72	6	7061.31	7062.21	15.2	651	0.93	1449	>sp|P0DTC2|SPIKE_SARS2 Spike glycoprotein OS=Severe acute respiratory syndrome coronavirus 2 OX=2697049 GN=S PE=1 SV=1	109.161	0
N-Glyco	657	651	699	L.IGAEHVN[+2069.767]NSYEC[+57.021]DIPIGAGIC[+57.021]ASYQTQTNSPRRARSVASQSIIAYTMSL.G	HexNAc(7)Hex(4)	N[+2070]	1238.58	6	7426.45	7427.34	15.1	651	0.93	1449	>sp|P0DTC2|SPIKE_SARS2 Spike glycoprotein OS=Severe acute respiratory syndrome coronavirus 2 OX=2697049 GN=S PE=1 SV=1	107.67	0
N-Glyco	657	651	699	L.IGAEHVN[+2215.825]NSYEC[+57.021]DIPIGAGIC[+57.021]ASYQTQTNSPRRARSVASQSIIAYTMSL.G	HexNAc(7)Hex(4)Fuc(1)	N[+2216]	1263.1	6	7573.54	7573.4	19	651	12.62	1449	>sp|P0DTC2|SPIKE_SARS2 Spike glycoprotein OS=Severe acute respiratory syndrome coronavirus 2 OX=2697049 GN=S PE=1 SV=1	109.564	0
N-Glyco	657	651	699	L.IGAEHVN[+2759.005]NSYEC[+57.021]DIPIGAGIC[+57.021]ASYQTQTNSPRRARSVASQSIIAYTMSL.G	HexNAc(8)Hex(7)	N[+2759]	1353.8	6	8117.74	8116.58	19.2	651	24.42	1449	>sp|P0DTC2|SPIKE_SARS2 Spike glycoprotein OS=Severe acute respiratory syndrome coronavirus 2 OX=2697049 GN=S PE=1 SV=1	7.7123	0
N-Glyco	657	651	699	L.IGAEHVN[+1606.587]NSYEC[+57.021]DIPIGAGIC[+57.021]ASYQTQTNSPRRARSVASQSIIAYTMSL.G	HexNAc(4)Hex(4)Fuc(1)	N[+1607]	1161.39	6	6963.27	6964.16	16.9	651	25.61	1449	>sp|P0DTC2|SPIKE_SARS2 Spike glycoprotein OS=Severe acute respiratory syndrome coronavirus 2 OX=2697049 GN=S PE=1 SV=1	109.692	0
N-Glyco	657	651	699	L.IGAEHVN[+4393.550]NSYEC[+57.021]DIPIGAGIC[+57.021]ASYQTQTNSPRRARSVASQSIIAYTMSL.G	HexNAc(8)Hex(9)Fuc(1)NeuAc(4)	N[+4394]	375.978	26	9750.25	9751.12	13.3	651	29.72	1449	>sp|P0DTC2|SPIKE_SARS2 Spike glycoprotein OS=Severe acute respiratory syndrome coronavirus 2 OX=2697049 GN=S PE=1 SV=1	76.3618	0
N-Glyco	657	651	699	L.IGAEHVN[+1184.433]NSYEC[+57.021]DIPIGAGIC[+57.021]ASYQTQTNSPRRARSVASQSIIAYTMSL.G	HexNAc(2)Hex(3)Fuc(2)	N[+1184]	1091.03	6	6541.13	6542.01	19.8	651	29.94	1449	>sp|P0DTC2|SPIKE_SARS2 Spike glycoprotein OS=Severe acute respiratory syndrome coronavirus 2 OX=2697049 GN=S PE=1 SV=1	108.502	0
N-Glyco	657	651	699	L.IGAEHVN[+1590.592]NSYEC[+57.021]DIPIGAGIC[+57.021]ASYQTQTNSPRRARSVASQSIIAYTMSL.G	HexNAc(4)Hex(3)Fuc(2)	N[+1591]	1158.89	6	6948.28	6948.17	16.7	651	29.94	1449	>sp|P0DTC2|SPIKE_SARS2 Spike glycoprotein OS=Severe acute respiratory syndrome coronavirus 2 OX=2697049 GN=S PE=1 SV=1	106.522	0
N-Glyco	657	651	699	L.IGAEHVN[+4393.550]NSYEC[+57.021]DIPIGAGIC[+57.021]ASYQTQTNSPRRARSVASQSIIAYTMSL.G	HexNAc(8)Hex(9)Fuc(1)NeuAc(4)	N[+4394]	375.967	26	9749.96	9751.12	-16.5	651	29.94	1449	>sp|P0DTC2|SPIKE_SARS2 Spike glycoprotein OS=Severe acute respiratory syndrome coronavirus 2 OX=2697049 GN=S PE=1 SV=1	78.9662	2016800
N-Glyco	657	651	699	L.IGAEHVN[+1784.634]NSYEC[+57.021]DIPIGAGIC[+57.021]ASYQTQTNSPRRARSVASQSIIAYTMSL.G	HexNAc(4)Hex(6)	N[+1785]	1191.06	6	7141.34	7142.21	19.2	651	29.95	1449	>sp|P0DTC2|SPIKE_SARS2 Spike glycoprotein OS=Severe acute respiratory syndrome coronavirus 2 OX=2697049 GN=S PE=1 SV=1	109.45	0
N-Glyco	657	651	699	L.IGAEHVN[+1809.666]NSYEC[+57.021]DIPIGAGIC[+57.021]ASYQTQTNSPRRARSVASQSIIAYTMSL.G	HexNAc(5)Hex(4)Fuc(1)	N[+1810]	1195.4	6	7167.35	7167.24	14.7	651	29.95	1449	>sp|P0DTC2|SPIKE_SARS2 Spike glycoprotein OS=Severe acute respiratory syndrome coronavirus 2 OX=2697049 GN=S PE=1 SV=1	109.486	0
N-Glyco	657	651	699	L.IGAEHVN[+1809.666]NSYEC[+57.021]DIPIGAGIC[+57.021]ASYQTQTNSPRRARSVASQSIIAYTMSL.G	HexNAc(5)Hex(4)Fuc(1)	N[+1810]	1195.4	6	7167.37	7167.24	18.2	651	29.95	1449	>sp|P0DTC2|SPIKE_SARS2 Spike glycoprotein OS=Severe acute respiratory syndrome coronavirus 2 OX=2697049 GN=S PE=1 SV=1	110.332	0
N-Glyco	657	651	699	L.IGAEHVN[+2149.767]NSYEC[+57.021]DIPIGAGIC[+57.021]ASYQTQTNSPRRARSVASQSIIAYTMSL.G	HexNAc(5)Hex(7)	N[+2150]	418.034	18	7507.49	7507.34	19.4	651	29.95	1449	>sp|P0DTC2|SPIKE_SARS2 Spike glycoprotein OS=Severe acute respiratory syndrome coronavirus 2 OX=2697049 GN=S PE=1 SV=1	96.0323	30748000
N-Glyco	657	651	699	L.IGAEHVN[+2896.051]NSYEC[+57.021]DIPIGAGIC[+57.021]ASYQTQTNSPRRARSVASQSIIAYTMSL.G	HexNAc(5)Hex(8)Fuc(4)	N[+2896]	376.04	22	8251.72	8253.62	12.8	651	29.95	1449	>sp|P0DTC2|SPIKE_SARS2 Spike glycoprotein OS=Severe acute respiratory syndrome coronavirus 2 OX=2697049 GN=S PE=1 SV=1	79.0577	0
N-Glyco	657	651	699	L.IGAEHVN[+2937.078]NSYEC[+57.021]DIPIGAGIC[+57.021]ASYQTQTNSPRRARSVASQSIIAYTMSL.G	HexNAc(6)Hex(7)Fuc(4)	N[+2937]	378.032	22	8295.55	8294.65	-12.9	651	29.95	1449	>sp|P0DTC2|SPIKE_SARS2 Spike glycoprotein OS=Severe acute respiratory syndrome coronavirus 2 OX=2697049 GN=S PE=1 SV=1	89.9535	0
N-Glyco	657	651	699	L.IGAEHVN[+3067.115]NSYEC[+57.021]DIPIGAGIC[+57.021]ASYQTQTNSPRRARSVASQSIIAYTMSL.G	HexNAc(8)Hex(8)Fuc(1)	N[+3067]	402.045	21	8422.8	8424.69	14.3	651	29.95	1449	>sp|P0DTC2|SPIKE_SARS2 Spike glycoprotein OS=Severe acute respiratory syndrome coronavirus 2 OX=2697049 GN=S PE=1 SV=1	102.958	0
N-Glyco	657	651	699	L.IGAEHVN[+3284.174]NSYEC[+57.021]DIPIGAGIC[+57.021]ASYQTQTNSPRRARSVASQSIIAYTMSL.G	HexNAc(7)Hex(7)Fuc(1)NeuAc(2)	N[+3284]	540.926	16	8639.7	8641.75	-5	651	29.95	1449	>sp|P0DTC2|SPIKE_SARS2 Spike glycoprotein OS=Severe acute respiratory syndrome coronavirus 2 OX=2697049 GN=S PE=1 SV=1	42.6294	0
N-Glyco	657	651	699	L.IGAEHVN[+3517.228]NSYEC[+57.021]DIPIGAGIC[+57.021]ASYQTQTNSPRRARSVASQSIIAYTMSL.G	HexNAc(6)Hex(7)NeuAc(4)	N[+3517]	555.565	16	8873.93	8874.8	15.4	651	29.95	1449	>sp|P0DTC2|SPIKE_SARS2 Spike glycoprotein OS=Severe acute respiratory syndrome coronavirus 2 OX=2697049 GN=S PE=1 SV=1	42.865	12034000
N-Glyco	657	651	699	L.IGAEHVN[+3594.301]NSYEC[+57.021]DIPIGAGIC[+57.021]ASYQTQTNSPRRARSVASQSIIAYTMSL.G	HexNAc(9)Hex(10)Fuc(1)	N[+3594]	374.043	24	8953.85	8951.87	-3.2	651	29.95	1449	>sp|P0DTC2|SPIKE_SARS2 Spike glycoprotein OS=Severe acute respiratory syndrome coronavirus 2 OX=2697049 GN=S PE=1 SV=1	88.5701	0
N-Glyco	657	651	699	L.IGAEHVN[+4307.550]NSYEC[+57.021]DIPIGAGIC[+57.021]ASYQTQTNSPRRARSVASQSIIAYTMSL.G	HexNAc(11)Hex(11)NeuAc(1)	N[+4308]	537.846	18	9664.1	9665.12	-1.6	651	29.95	1449	>sp|P0DTC2|SPIKE_SARS2 Spike glycoprotein OS=Severe acute respiratory syndrome coronavirus 2 OX=2697049 GN=S PE=1 SV=1	35.1864	0
N-Glyco	657	651	699	L.IGAEHVN[+4393.550]NSYEC[+57.021]DIPIGAGIC[+57.021]ASYQTQTNSPRRARSVASQSIIAYTMSL.G	HexNAc(8)Hex(9)Fuc(1)NeuAc(4)	N[+4394]	375.978	26	9750.24	9751.12	12.2	651	29.95	1449	>sp|P0DTC2|SPIKE_SARS2 Spike glycoprotein OS=Severe acute respiratory syndrome coronavirus 2 OX=2697049 GN=S PE=1 SV=1	71.4201	0
N-Glyco	657	651	699	L.IGAEHVN[+4393.550]NSYEC[+57.021]DIPIGAGIC[+57.021]ASYQTQTNSPRRARSVASQSIIAYTMSL.G	HexNAc(8)Hex(9)Fuc(1)NeuAc(4)	N[+4394]	375.978	26	9750.25	9751.12	12.9	651	29.95	1449	>sp|P0DTC2|SPIKE_SARS2 Spike glycoprotein OS=Severe acute respiratory syndrome coronavirus 2 OX=2697049 GN=S PE=1 SV=1	83.2962	0
N-Glyco	657	651	699	L.IGAEHVN[+1184.433]NSYEC[+57.021]DIPIGAGIC[+57.021]ASYQTQTNSPRRARSVASQSIIAYTMSL.G	HexNAc(2)Hex(3)Fuc(2)	N[+1184]	727.789	9	6542.04	6542.01	5.7	651	29.96	1449	>sp|P0DTC2|SPIKE_SARS2 Spike glycoprotein OS=Severe acute respiratory syndrome coronavirus 2 OX=2697049 GN=S PE=1 SV=1	87.8695	9163900
N-Glyco	657	651	699	L.IGAEHVN[+2012.745]NSYEC[+57.021]DIPIGAGIC[+57.021]ASYQTQTNSPRRARSVASQSIIAYTMSL.G	HexNAc(6)Hex(4)Fuc(1)	N[+2013]	670.936	11	7370.23	7370.32	-12.4	651	29.96	1449	>sp|P0DTC2|SPIKE_SARS2 Spike glycoprotein OS=Severe acute respiratory syndrome coronavirus 2 OX=2697049 GN=S PE=1 SV=1	25.1066	85323000
N-Glyco	657	651	699	L.IGAEHVN[+2621.984]NSYEC[+57.021]DIPIGAGIC[+57.021]ASYQTQTNSPRRARSVASQSIIAYTMSL.G	HexNAc(9)Hex(4)Fuc(1)	N[+2622]	614.75	13	7979.66	7979.56	12.7	651	29.96	1449	>sp|P0DTC2|SPIKE_SARS2 Spike glycoprotein OS=Severe acute respiratory syndrome coronavirus 2 OX=2697049 GN=S PE=1 SV=1	23.627	0
N-Glyco	657	651	699	L.IGAEHVN[+2946.089]NSYEC[+57.021]DIPIGAGIC[+57.021]ASYQTQTNSPRRARSVASQSIIAYTMSL.G	HexNAc(9)Hex(6)Fuc(1)	N[+2946]	362.034	23	8304.61	8303.66	-6.2	651	29.96	1449	>sp|P0DTC2|SPIKE_SARS2 Spike glycoprotein OS=Severe acute respiratory syndrome coronavirus 2 OX=2697049 GN=S PE=1 SV=1	67.0224	131660000
N-Glyco	657	651	699	L.IGAEHVN[+2937.078]NSYEC[+57.021]DIPIGAGIC[+57.021]ASYQTQTNSPRRARSVASQSIIAYTMSL.G	HexNAc(6)Hex(7)Fuc(4)	N[+2937]	377.997	22	8294.79	8294.65	16.5	651	29.96	1449	>sp|P0DTC2|SPIKE_SARS2 Spike glycoprotein OS=Severe acute respiratory syndrome coronavirus 2 OX=2697049 GN=S PE=1 SV=1	79.9837	0
N-Glyco	657	651	699	L.IGAEHVN[+3226.132]NSYEC[+57.021]DIPIGAGIC[+57.021]ASYQTQTNSPRRARSVASQSIIAYTMSL.G	HexNAc(6)Hex(7)NeuAc(3)	N[+3226]	505.761	17	8581.81	8583.71	13.4	651	29.96	1449	>sp|P0DTC2|SPIKE_SARS2 Spike glycoprotein OS=Severe acute respiratory syndrome coronavirus 2 OX=2697049 GN=S PE=1 SV=1	29.3766	14311000
N-Glyco	657	651	699	L.IGAEHVN[+3594.301]NSYEC[+57.021]DIPIGAGIC[+57.021]ASYQTQTNSPRRARSVASQSIIAYTMSL.G	HexNAc(9)Hex(10)Fuc(1)	N[+3594]	560.435	16	8951.85	8951.87	-2.3	651	29.96	1449	>sp|P0DTC2|SPIKE_SARS2 Spike glycoprotein OS=Severe acute respiratory syndrome coronavirus 2 OX=2697049 GN=S PE=1 SV=1	24.0389	4827800
N-Glyco	657	651	699	L.IGAEHVN[+2580.957]NSYEC[+57.021]DIPIGAGIC[+57.021]ASYQTQTNSPRRARSVASQSIIAYTMSL.G	HexNAc(8)Hex(5)Fuc(1)	N[+2581]	418.718	19	7937.52	7938.53	-1.3	651	29.97	1449	>sp|P0DTC2|SPIKE_SARS2 Spike glycoprotein OS=Severe acute respiratory syndrome coronavirus 2 OX=2697049 GN=S PE=1 SV=1	37.0112	7463200
N-Glyco	657	651	699	L.IGAEHVN[+2701.983]NSYEC[+57.021]DIPIGAGIC[+57.021]ASYQTQTNSPRRARSVASQSIIAYTMSL.G	HexNAc(7)Hex(7)Fuc(1)	N[+2702]	403.979	20	8060.44	8059.56	-14.6	651	29.97	1449	>sp|P0DTC2|SPIKE_SARS2 Spike glycoprotein OS=Severe acute respiratory syndrome coronavirus 2 OX=2697049 GN=S PE=1 SV=1	49.3504	5273000
N-Glyco	657	651	699	L.IGAEHVN[+2800.031]NSYEC[+57.021]DIPIGAGIC[+57.021]ASYQTQTNSPRRARSVASQSIIAYTMSL.G	HexNAc(9)Hex(6)	N[+2800]	544.839	15	8158.48	8157.6	-15.5	651	29.97	1449	>sp|P0DTC2|SPIKE_SARS2 Spike glycoprotein OS=Severe acute respiratory syndrome coronavirus 2 OX=2697049 GN=S PE=1 SV=1	18.1898	0
N-Glyco	657	651	699	L.IGAEHVN[+3083.110]NSYEC[+57.021]DIPIGAGIC[+57.021]ASYQTQTNSPRRARSVASQSIIAYTMSL.G	HexNAc(8)Hex(9)	N[+3083]	367.987	23	8441.54	8440.68	-17.5	651	29.97	1449	>sp|P0DTC2|SPIKE_SARS2 Spike glycoprotein OS=Severe acute respiratory syndrome coronavirus 2 OX=2697049 GN=S PE=1 SV=1	39.2509	56473000
N-Glyco	657	651	699	L.IGAEHVN[+3797.380]NSYEC[+57.021]DIPIGAGIC[+57.021]ASYQTQTNSPRRARSVASQSIIAYTMSL.G	HexNAc(10)Hex(10)Fuc(1)	N[+3797]	398.959	23	9153.9	9154.95	-5.8	651	29.97	1449	>sp|P0DTC2|SPIKE_SARS2 Spike glycoprotein OS=Severe acute respiratory syndrome coronavirus 2 OX=2697049 GN=S PE=1 SV=1	29.7132	5682500
N-Glyco	657	651	699	L.IGAEHVN[+3797.380]NSYEC[+57.021]DIPIGAGIC[+57.021]ASYQTQTNSPRRARSVASQSIIAYTMSL.G	HexNAc(10)Hex(10)Fuc(1)	N[+3797]	353	26	9152.81	9154.95	-15.4	651	29.97	1449	>sp|P0DTC2|SPIKE_SARS2 Spike glycoprotein OS=Severe acute respiratory syndrome coronavirus 2 OX=2697049 GN=S PE=1 SV=1	71.2189	2895400
N-Glyco	709	675	718	Y.QTQTNSPRRARSVASQSIIAYTMSLGAENSVAYSN[+2313.873]NSIAIPTNF.T	HexNAc(9)Hex(3)	N[+2314]	1172.39	6	7029.32	7030.22	14.9	675	14.12	1449	>sp|P0DTC2|SPIKE_SARS2 Spike glycoprotein OS=Severe acute respiratory syndrome coronavirus 2 OX=2697049 GN=S PE=1 SV=1	109.181	0
N-Glyco	709	675	718	Y.QTQTNSPRRARSVASQSIIAYTMSLGAENSVAYSN[+3663.286]NSIAIPTNF.T	HexNAc(6)Hex(7)Fuc(1)NeuAc(4)	N[+3663]	381.815	22	8378.78	8379.63	18.9	675	29.95	1449	>sp|P0DTC2|SPIKE_SARS2 Spike glycoprotein OS=Severe acute respiratory syndrome coronavirus 2 OX=2697049 GN=S PE=1 SV=1	63.3904	0
N-Glyco	709	675	718	Y.QTQTNSPRRARSVASQSIIAYTMSLGAENSVAYSN[+4307.550]NSIAIPTNF.T	HexNAc(11)Hex(11)NeuAc(1)	N[+4308]	475.958	19	9025.07	9023.89	19.5	675	29.95	1449	>sp|P0DTC2|SPIKE_SARS2 Spike glycoprotein OS=Severe acute respiratory syndrome coronavirus 2 OX=2697049 GN=S PE=1 SV=1	51.2873	0
N-Glyco	709	696	718	Y.TMSLGAENSVAYSN[+3797.380]NSIAIPTNF.T	HexNAc(10)Hex(10)Fuc(1)	N[+3797]	564.325	11	6197.5	6198.51	-1.9	696	29.95	1449	>sp|P0DTC2|SPIKE_SARS2 Spike glycoprotein OS=Severe acute respiratory syndrome coronavirus 2 OX=2697049 GN=S PE=1 SV=1	110.251	43637000
N-Glyco	709	696	727	Y.TMSLGAENSVAYSN[+1216.423]NSIAIPTNFTISVTTEIL.P	HexNAc(2)Hex(5)	N[+1216]	763.528	6	4576.13	4575.1	7.2	696	29.98	1449	>sp|P0DTC2|SPIKE_SARS2 Spike glycoprotein OS=Severe acute respiratory syndrome coronavirus 2 OX=2697049 GN=S PE=1 SV=1	74.7198	7904500
N-Glyco	709	696	741	Y.TMSLGAENSVAYSN[+4102.455]NSIAIPTNFTISVTTEILPVSMTKTSVDC[+57.021]TMY.I	HexNAc(8)Hex(9)Fuc(1)NeuAc(3)	N[+4102]	1133.34	8	9059.69	9061.82	-13.3	696	5.53	1449	>sp|P0DTC2|SPIKE_SARS2 Spike glycoprotein OS=Severe acute respiratory syndrome coronavirus 2 OX=2697049 GN=S PE=1 SV=1	108.87	0
N-Glyco	709	696	741	Y.TMSLGAENSVAYSN[+1736.650]NSIAIPTNFTISVTTEILPVSMTKTSVDC[+57.021]TMY.I	HexNAc(4)Hex(3)Fuc(3)	N[+1737]	1116.69	6	6695.12	6696.02	16.5	696	6.36	1449	>sp|P0DTC2|SPIKE_SARS2 Spike glycoprotein OS=Severe acute respiratory syndrome coronavirus 2 OX=2697049 GN=S PE=1 SV=1	108.266	0
N-Glyco	709	696	741	Y.TMSLGAENSVAYSN[+3663.286]NSIAIPTNFTISVTTEILPVSMTKTSVDC[+57.021]TMY.I	HexNAc(6)Hex(7)Fuc(1)NeuAc(4)	N[+3663]	432.043	20	8621.71	8622.65	7.6	696	12.76	1449	>sp|P0DTC2|SPIKE_SARS2 Spike glycoprotein OS=Severe acute respiratory syndrome coronavirus 2 OX=2697049 GN=S PE=1 SV=1	80.3268	0
N-Glyco	709	696	741	Y.TMSLGAENSVAYSN[+3432.248]NSIAIPTNFTISVTTEILPVSMTKTSVDC[+57.021]TMY.I	HexNAc(9)Hex(9)Fuc(1)	N[+3432]	1199.96	7	8393.67	8391.61	6.2	696	22	1449	>sp|P0DTC2|SPIKE_SARS2 Spike glycoprotein OS=Severe acute respiratory syndrome coronavirus 2 OX=2697049 GN=S PE=1 SV=1	108.676	0
N-Glyco	709	696	741	Y.TMSLGAENSVAYSN[+1809.666]NSIAIPTNFTISVTTEILPVSMTKTSVDC[+57.021]TMY.I	HexNAc(5)Hex(4)Fuc(1)	N[+1810]	1354.43	5	6768.14	6769.03	16.5	696	29.94	1449	>sp|P0DTC2|SPIKE_SARS2 Spike glycoprotein OS=Severe acute respiratory syndrome coronavirus 2 OX=2697049 GN=S PE=1 SV=1	110.228	0
N-Glyco	709	696	741	Y.TMSLGAENSVAYSN[+4028.418]NSIAIPTNFTISVTTEILPVSMTKTSVDC[+57.021]TMY.I	HexNAc(7)Hex(8)Fuc(1)NeuAc(4)	N[+4028]	749.99	12	8988.8	8987.78	1.6	696	29.94	1449	>sp|P0DTC2|SPIKE_SARS2 Spike glycoprotein OS=Severe acute respiratory syndrome coronavirus 2 OX=2697049 GN=S PE=1 SV=1	32.6871	8526300
N-Glyco	709	696	741	Y.TMSLGAENSVAYSN[+4758.682]NSIAIPTNFTISVTTEILPVSMTKTSVDC[+57.021]TMY.I	HexNAc(9)Hex(10)Fuc(1)NeuAc(4)	N[+4759]	360.903	27	9718.2	9718.05	15.4	696	29.94	1449	>sp|P0DTC2|SPIKE_SARS2 Spike glycoprotein OS=Severe acute respiratory syndrome coronavirus 2 OX=2697049 GN=S PE=1 SV=1	83.6504	0
N-Glyco	709	696	741	Y.TMSLGAENSVAYSN[+1736.650]NSIAIPTNFTISVTTEILPVSMTKTSVDC[+57.021]TMY.I	HexNAc(4)Hex(3)Fuc(3)	N[+1737]	1117.02	6	6697.09	6696.02	10.2	696	29.95	1449	>sp|P0DTC2|SPIKE_SARS2 Spike glycoprotein OS=Severe acute respiratory syndrome coronavirus 2 OX=2697049 GN=S PE=1 SV=1	109.856	11570000
N-Glyco	709	696	741	Y.TMSLGAENSVAYSN[+2717.978]NSIAIPTNFTISVTTEILPVSMTKTSVDC[+57.021]TMY.I	HexNAc(7)Hex(8)	N[+2718]	698.956	11	7678.44	7677.34	12.7	696	29.95	1449	>sp|P0DTC2|SPIKE_SARS2 Spike glycoprotein OS=Severe acute respiratory syndrome coronavirus 2 OX=2697049 GN=S PE=1 SV=1	80.5601	2294000
N-Glyco	709	696	741	Y.TMSLGAENSVAYSN[+3594.301]NSIAIPTNFTISVTTEILPVSMTKTSVDC[+57.021]TMY.I	HexNAc(9)Hex(10)Fuc(1)	N[+3594]	504.04	17	8552.56	8553.67	-12.4	696	29.95	1449	>sp|P0DTC2|SPIKE_SARS2 Spike glycoprotein OS=Severe acute respiratory syndrome coronavirus 2 OX=2697049 GN=S PE=1 SV=1	59.136	0
N-Glyco	709	696	741	Y.TMSLGAENSVAYSN[+3663.286]NSIAIPTNFTISVTTEILPVSMTKTSVDC[+57.021]TMY.I	HexNAc(6)Hex(7)Fuc(1)NeuAc(4)	N[+3663]	392.9	22	8622.65	8622.65	-0.1	696	29.95	1449	>sp|P0DTC2|SPIKE_SARS2 Spike glycoprotein OS=Severe acute respiratory syndrome coronavirus 2 OX=2697049 GN=S PE=1 SV=1	56.1514	0
N-Glyco	709	696	741	Y.TMSLGAENSVAYSN[+4307.550]NSIAIPTNFTISVTTEILPVSMTKTSVDC[+57.021]TMY.I	HexNAc(11)Hex(11)NeuAc(1)	N[+4308]	662.866	14	9267.03	9266.92	12.7	696	29.95	1449	>sp|P0DTC2|SPIKE_SARS2 Spike glycoprotein OS=Severe acute respiratory syndrome coronavirus 2 OX=2697049 GN=S PE=1 SV=1	32.9263	794230000
N-Glyco	709	696	741	Y.TMSLGAENSVAYSN[+2311.819]NSIAIPTNFTISVTTEILPVSMTKTSVDC[+57.021]TMY.I	HexNAc(5)Hex(8)	N[+2312]	404.911	18	7271.28	7271.19	12.5	696	29.96	1449	>sp|P0DTC2|SPIKE_SARS2 Spike glycoprotein OS=Severe acute respiratory syndrome coronavirus 2 OX=2697049 GN=S PE=1 SV=1	99.601	0
N-Glyco	709	696	741	Y.TMSLGAENSVAYSN[+2555.925]NSIAIPTNFTISVTTEILPVSMTKTSVDC[+57.021]TMY.I	HexNAc(7)Hex(7)	N[+2556]	358.836	21	7515.4	7515.29	14.8	696	29.96	1449	>sp|P0DTC2|SPIKE_SARS2 Spike glycoprotein OS=Severe acute respiratory syndrome coronavirus 2 OX=2697049 GN=S PE=1 SV=1	104.764	0
N-Glyco	709	696	741	Y.TMSLGAENSVAYSN[+4323.544]NSIAIPTNFTISVTTEILPVSMTKTSVDC[+57.021]TMY.I	HexNAc(11)Hex(11)NeuGc(1)	N[+4324]	580.994	16	9280.79	9282.91	-12.3	696	29.96	1449	>sp|P0DTC2|SPIKE_SARS2 Spike glycoprotein OS=Severe acute respiratory syndrome coronavirus 2 OX=2697049 GN=S PE=1 SV=1	15.2473	129210000
N-Glyco	709	700	718	L.GAENSVAYSN[+4758.682]NSIAIPTNF.T	HexNAc(9)Hex(10)Fuc(1)NeuAc(4)	N[+4759]	1346.31	5	6727.5	6727.61	-16.7	700	29.94	1449	>sp|P0DTC2|SPIKE_SARS2 Spike glycoprotein OS=Severe acute respiratory syndrome coronavirus 2 OX=2697049 GN=S PE=1 SV=1	8.3157	13687000
N-Glyco	709	700	718	L.GAENSVAYSN[+4307.550]NSIAIPTNF.T	HexNAc(11)Hex(11)NeuAc(1)	N[+4308]	524.046	12	6277.48	6276.48	-1	700	29.95	1449	>sp|P0DTC2|SPIKE_SARS2 Spike glycoprotein OS=Severe acute respiratory syndrome coronavirus 2 OX=2697049 GN=S PE=1 SV=1	111.241	0
N-Glyco	709	700	718	L.GAENSVAYSN[+2222.808]NSIAIPTNF.T	HexNAc(4)Hex(6)Fuc(3)	N[+2223]	1398.27	3	4192.78	4191.74	9.5	700	29.99	1449	>sp|P0DTC2|SPIKE_SARS2 Spike glycoprotein OS=Severe acute respiratory syndrome coronavirus 2 OX=2697049 GN=S PE=1 SV=1	38.235	0
N-Glyco	709	700	741	L.GAENSVAYSN[+1647.613]NSIAIPTNFTISVTTEILPVSMTKTSVDC[+57.021]TMY.I	HexNAc(5)Hex(3)Fuc(1)	N[+1648]	772.726	8	6174.75	6174.77	-3.5	700	29.95	1449	>sp|P0DTC2|SPIKE_SARS2 Spike glycoprotein OS=Severe acute respiratory syndrome coronavirus 2 OX=2697049 GN=S PE=1 SV=1	9.027	0
N-Glyco	709	700	741	L.GAENSVAYSN[+2188.740]NSIAIPTNFTISVTTEILPVSMTKTSVDC[+57.021]TMY.I	HexNAc(2)Hex(11)	N[+2189]	747.216	9	6716.88	6715.9	-3.5	700	29.95	1449	>sp|P0DTC2|SPIKE_SARS2 Spike glycoprotein OS=Severe acute respiratory syndrome coronavirus 2 OX=2697049 GN=S PE=1 SV=1	9.2536	0
N-Glyco	709	700	741	L.GAENSVAYSN[+3797.380]NSIAIPTNFTISVTTEILPVSMTKTSVDC[+57.021]TMY.I	HexNAc(10)Hex(10)Fuc(1)	N[+3797]	439.149	19	8325.69	8324.54	18	700	29.95	1449	>sp|P0DTC2|SPIKE_SARS2 Spike glycoprotein OS=Severe acute respiratory syndrome coronavirus 2 OX=2697049 GN=S PE=1 SV=1	112.691	11638000
N-Glyco	709	700	741	L.GAENSVAYSN[+4102.455]NSIAIPTNFTISVTTEILPVSMTKTSVDC[+57.021]TMY.I	HexNAc(8)Hex(9)Fuc(1)NeuAc(3)	N[+4102]	411.993	21	8631.71	8629.62	9.6	700	29.95	1449	>sp|P0DTC2|SPIKE_SARS2 Spike glycoprotein OS=Severe acute respiratory syndrome coronavirus 2 OX=2697049 GN=S PE=1 SV=1	72.7473	0
N-Glyco	709	700	741	L.GAENSVAYSN[+2256.851]NSIAIPTNFTISVTTEILPVSMTKTSVDC[+57.021]TMY.I	HexNAc(8)Hex(3)Fuc(1)	N[+2257]	357.955	19	6783.01	6784.01	0.5	700	29.96	1449	>sp|P0DTC2|SPIKE_SARS2 Spike glycoprotein OS=Severe acute respiratory syndrome coronavirus 2 OX=2697049 GN=S PE=1 SV=1	67.0488	32913000
N-Glyco	709	700	741	L.GAENSVAYSN[+4102.455]NSIAIPTNFTISVTTEILPVSMTKTSVDC[+57.021]TMY.I	HexNAc(8)Hex(9)Fuc(1)NeuAc(3)	N[+4102]	411.94	21	8630.6	8629.62	-2.7	700	29.96	1449	>sp|P0DTC2|SPIKE_SARS2 Spike glycoprotein OS=Severe acute respiratory syndrome coronavirus 2 OX=2697049 GN=S PE=1 SV=1	90.6041	1643100
N-Glyco	709	700	741	L.GAENSVAYSN[+2717.978]NSIAIPTNFTISVTTEILPVSMTKTSVDC[+57.021]TMY.I	HexNAc(7)Hex(8)	N[+2718]	518.438	14	7245.04	7245.14	-13.2	700	29.97	1449	>sp|P0DTC2|SPIKE_SARS2 Spike glycoprotein OS=Severe acute respiratory syndrome coronavirus 2 OX=2697049 GN=S PE=1 SV=1	21.3274	64086000
N-Glyco	709	700	741	L.GAENSVAYSN[+3165.164]NSIAIPTNFTISVTTEILPVSMTKTSVDC[+57.021]TMY.I	HexNAc(10)Hex(7)	N[+3165]	513.687	15	7691.2	7692.33	-16.3	700	29.97	1449	>sp|P0DTC2|SPIKE_SARS2 Spike glycoprotein OS=Severe acute respiratory syndrome coronavirus 2 OX=2697049 GN=S PE=1 SV=1	29.024	12087000
N-Glyco	709	700	741	L.GAENSVAYSN[+3797.380]NSIAIPTNFTISVTTEILPVSMTKTSVDC[+57.021]TMY.I	HexNAc(10)Hex(10)Fuc(1)	N[+3797]	438.991	19	8322.7	8324.54	19.6	700	29.97	1449	>sp|P0DTC2|SPIKE_SARS2 Spike glycoprotein OS=Severe acute respiratory syndrome coronavirus 2 OX=2697049 GN=S PE=1 SV=1	25.8201	26129000
N-Glyco	709	700	752	L.GAENSVAYSN[+3448.243]NSIAIPTNFTISVTTEILPVSMTKTSVDC[+57.021]TMYIC[+57.021]GDSTEC[+57.021]SNL.L	HexNAc(9)Hex(10)	N[+3448]	1152.37	8	9211.92	9211.88	4.8	700	0.06	1449	>sp|P0DTC2|SPIKE_SARS2 Spike glycoprotein OS=Severe acute respiratory syndrome coronavirus 2 OX=2697049 GN=S PE=1 SV=1	8.5086	4096700
N-Glyco	709	700	752	L.GAENSVAYSN[+2910.005]NSIAIPTNFTISVTTEILPVSMTKTSVDC[+57.021]TMYIC[+57.021]GDSTEC[+57.021]SNL.L	HexNAc(5)Hex(7)Fuc(1)NeuGc(2)	N[+2910]	378.029	23	8672.5	8673.64	-15.9	700	0.53	1449	>sp|P0DTC2|SPIKE_SARS2 Spike glycoprotein OS=Severe acute respiratory syndrome coronavirus 2 OX=2697049 GN=S PE=1 SV=1	79.5616	0
N-Glyco	709	700	752	L.GAENSVAYSN[+2878.015]NSIAIPTNFTISVTTEILPVSMTKTSVDC[+57.021]TMYIC[+57.021]GDSTEC[+57.021]SNL.L	HexNAc(5)Hex(7)Fuc(1)NeuAc(2)	N[+2878]	864.978	10	8640.72	8641.65	7.7	700	8.95	1449	>sp|P0DTC2|SPIKE_SARS2 Spike glycoprotein OS=Severe acute respiratory syndrome coronavirus 2 OX=2697049 GN=S PE=1 SV=1	53.4638	31308000
N-Glyco	709	700	752	L.GAENSVAYSN[+3276.158]NSIAIPTNFTISVTTEILPVSMTKTSVDC[+57.021]TMYIC[+57.021]GDSTEC[+57.021]SNL.L	HexNAc(6)Hex(10)Fuc(1)NeuAc(1)	N[+3276]	411.944	22	9041.62	9039.79	-20.2	700	17.71	1449	>sp|P0DTC2|SPIKE_SARS2 Spike glycoprotein OS=Severe acute respiratory syndrome coronavirus 2 OX=2697049 GN=S PE=1 SV=1	91.7137	0
N-Glyco	709	700	752	L.GAENSVAYSN[+3229.168]NSIAIPTNFTISVTTEILPVSMTKTSVDC[+57.021]TMYIC[+57.021]GDSTEC[+57.021]SNL.L	HexNAc(8)Hex(9)Fuc(1)	N[+3229]	1000.21	9	8993.85	8992.8	4.4	700	18.35	1449	>sp|P0DTC2|SPIKE_SARS2 Spike glycoprotein OS=Severe acute respiratory syndrome coronavirus 2 OX=2697049 GN=S PE=1 SV=1	9.1279	0
N-Glyco	709	700	752	L.GAENSVAYSN[+3448.243]NSIAIPTNFTISVTTEILPVSMTKTSVDC[+57.021]TMYIC[+57.021]GDSTEC[+57.021]SNL.L	HexNAc(9)Hex(10)	N[+3448]	576.809	16	9213.84	9211.88	-5.4	700	28.17	1449	>sp|P0DTC2|SPIKE_SARS2 Spike glycoprotein OS=Severe acute respiratory syndrome coronavirus 2 OX=2697049 GN=S PE=1 SV=1	11.8578	0
N-Glyco	709	700	752	L.GAENSVAYSN[+2256.851]NSIAIPTNFTISVTTEILPVSMTKTSVDC[+57.021]TMYIC[+57.021]GDSTEC[+57.021]SNL.L	HexNAc(8)Hex(3)Fuc(1)	N[+2257]	803.166	10	8022.59	8020.49	12	700	29.94	1449	>sp|P0DTC2|SPIKE_SARS2 Spike glycoprotein OS=Severe acute respiratory syndrome coronavirus 2 OX=2697049 GN=S PE=1 SV=1	8.878	0
N-Glyco	709	700	752	L.GAENSVAYSN[+2188.740]NSIAIPTNFTISVTTEILPVSMTKTSVDC[+57.021]TMYIC[+57.021]GDSTEC[+57.021]SNL.L	HexNAc(2)Hex(11)	N[+2189]	497.906	16	7951.39	7952.38	1.8	700	29.94	1449	>sp|P0DTC2|SPIKE_SARS2 Spike glycoprotein OS=Severe acute respiratory syndrome coronavirus 2 OX=2697049 GN=S PE=1 SV=1	90.3226	5361900
N-Glyco	709	700	752	L.GAENSVAYSN[+2937.078]NSIAIPTNFTISVTTEILPVSMTKTSVDC[+57.021]TMYIC[+57.021]GDSTEC[+57.021]SNL.L	HexNAc(6)Hex(7)Fuc(4)	N[+2937]	544.87	16	8702.81	8700.71	9.9	700	29.94	1449	>sp|P0DTC2|SPIKE_SARS2 Spike glycoprotein OS=Severe acute respiratory syndrome coronavirus 2 OX=2697049 GN=S PE=1 SV=1	103.891	0
N-Glyco	709	700	752	L.GAENSVAYSN[+1378.476]NSIAIPTNFTISVTTEILPVSMTKTSVDC[+57.021]TMYIC[+57.021]GDSTEC[+57.021]SNL.L	HexNAc(2)Hex(6)	N[+1378]	358.056	20	7141.99	7142.11	-17.7	700	29.95	1449	>sp|P0DTC2|SPIKE_SARS2 Spike glycoprotein OS=Severe acute respiratory syndrome coronavirus 2 OX=2697049 GN=S PE=1 SV=1	72.3982	0
N-Glyco	709	700	752	L.GAENSVAYSN[+2026.687]NSIAIPTNFTISVTTEILPVSMTKTSVDC[+57.021]TMYIC[+57.021]GDSTEC[+57.021]SNL.L	HexNAc(2)Hex(10)	N[+2027]	410.926	19	7789.45	7790.32	17.2	700	29.95	1449	>sp|P0DTC2|SPIKE_SARS2 Spike glycoprotein OS=Severe acute respiratory syndrome coronavirus 2 OX=2697049 GN=S PE=1 SV=1	79.432	0
N-Glyco	709	700	752	L.GAENSVAYSN[+2256.851]NSIAIPTNFTISVTTEILPVSMTKTSVDC[+57.021]TMYIC[+57.021]GDSTEC[+57.021]SNL.L	HexNAc(8)Hex(3)Fuc(1)	N[+2257]	401.977	20	8020.4	8020.49	-10.4	700	29.95	1449	>sp|P0DTC2|SPIKE_SARS2 Spike glycoprotein OS=Severe acute respiratory syndrome coronavirus 2 OX=2697049 GN=S PE=1 SV=1	102.958	0
N-Glyco	709	700	752	L.GAENSVAYSN[+2311.819]NSIAIPTNFTISVTTEILPVSMTKTSVDC[+57.021]TMYIC[+57.021]GDSTEC[+57.021]SNL.L	HexNAc(5)Hex(8)	N[+2312]	425.924	19	8074.42	8075.46	-3.8	700	29.95	1449	>sp|P0DTC2|SPIKE_SARS2 Spike glycoprotein OS=Severe acute respiratory syndrome coronavirus 2 OX=2697049 GN=S PE=1 SV=1	83.0448	1767700
N-Glyco	709	700	752	L.GAENSVAYSN[+2320.856]NSIAIPTNFTISVTTEILPVSMTKTSVDC[+57.021]TMYIC[+57.021]GDSTEC[+57.021]SNL.L	HexNAc(6)Hex(5)Fuc(2)	N[+2321]	1348.41	6	8085.41	8084.49	-11.2	700	29.95	1449	>sp|P0DTC2|SPIKE_SARS2 Spike glycoprotein OS=Severe acute respiratory syndrome coronavirus 2 OX=2697049 GN=S PE=1 SV=1	108.855	0
N-Glyco	709	700	752	L.GAENSVAYSN[+2539.930]NSIAIPTNFTISVTTEILPVSMTKTSVDC[+57.021]TMYIC[+57.021]GDSTEC[+57.021]SNL.L	HexNAc(7)Hex(6)Fuc(1)	N[+2540]	362.034	23	8304.62	8303.57	5.6	700	29.95	1449	>sp|P0DTC2|SPIKE_SARS2 Spike glycoprotein OS=Severe acute respiratory syndrome coronavirus 2 OX=2697049 GN=S PE=1 SV=1	79.2327	0
N-Glyco	709	700	752	L.GAENSVAYSN[+2539.930]NSIAIPTNFTISVTTEILPVSMTKTSVDC[+57.021]TMYIC[+57.021]GDSTEC[+57.021]SNL.L	HexNAc(7)Hex(6)Fuc(1)	N[+2540]	362.033	23	8304.6	8303.57	4	700	29.95	1449	>sp|P0DTC2|SPIKE_SARS2 Spike glycoprotein OS=Severe acute respiratory syndrome coronavirus 2 OX=2697049 GN=S PE=1 SV=1	100.446	0
N-Glyco	709	700	752	L.GAENSVAYSN[+2621.984]NSIAIPTNFTISVTTEILPVSMTKTSVDC[+57.021]TMYIC[+57.021]GDSTEC[+57.021]SNL.L	HexNAc(9)Hex(4)Fuc(1)	N[+2622]	699.894	12	8387.65	8385.62	2.5	700	29.95	1449	>sp|P0DTC2|SPIKE_SARS2 Spike glycoprotein OS=Severe acute respiratory syndrome coronavirus 2 OX=2697049 GN=S PE=1 SV=1	52.5072	18883000
N-Glyco	709	700	752	L.GAENSVAYSN[+2621.984]NSIAIPTNFTISVTTEILPVSMTKTSVDC[+57.021]TMYIC[+57.021]GDSTEC[+57.021]SNL.L	HexNAc(9)Hex(4)Fuc(1)	N[+2622]	699.901	12	8387.74	8385.62	13.1	700	29.95	1449	>sp|P0DTC2|SPIKE_SARS2 Spike glycoprotein OS=Severe acute respiratory syndrome coronavirus 2 OX=2697049 GN=S PE=1 SV=1	58.1688	0
N-Glyco	709	700	752	L.GAENSVAYSN[+2701.983]NSIAIPTNFTISVTTEILPVSMTKTSVDC[+57.021]TMYIC[+57.021]GDSTEC[+57.021]SNL.L	HexNAc(7)Hex(7)Fuc(1)	N[+2702]	368.951	23	8463.71	8465.62	10.9	700	29.95	1449	>sp|P0DTC2|SPIKE_SARS2 Spike glycoprotein OS=Severe acute respiratory syndrome coronavirus 2 OX=2697049 GN=S PE=1 SV=1	79.8023	0
N-Glyco	709	700	752	L.GAENSVAYSN[+2619.930]NSIAIPTNFTISVTTEILPVSMTKTSVDC[+57.021]TMYIC[+57.021]GDSTEC[+57.021]SNL.L	HexNAc(5)Hex(9)Fuc(1)	N[+2620]	382.028	22	8383.47	8383.57	-11.5	700	29.95	1449	>sp|P0DTC2|SPIKE_SARS2 Spike glycoprotein OS=Severe acute respiratory syndrome coronavirus 2 OX=2697049 GN=S PE=1 SV=1	91.6398	0
N-Glyco	709	700	752	L.GAENSVAYSN[+2701.983]NSIAIPTNFTISVTTEILPVSMTKTSVDC[+57.021]TMYIC[+57.021]GDSTEC[+57.021]SNL.L	HexNAc(7)Hex(7)Fuc(1)	N[+2702]	368.951	23	8463.7	8465.62	10.7	700	29.95	1449	>sp|P0DTC2|SPIKE_SARS2 Spike glycoprotein OS=Severe acute respiratory syndrome coronavirus 2 OX=2697049 GN=S PE=1 SV=1	98.8061	929530
N-Glyco	709	700	752	L.GAENSVAYSN[+2619.930]NSIAIPTNFTISVTTEILPVSMTKTSVDC[+57.021]TMYIC[+57.021]GDSTEC[+57.021]SNL.L	HexNAc(5)Hex(9)Fuc(1)	N[+2620]	382.029	22	8383.49	8383.57	-9.4	700	29.95	1449	>sp|P0DTC2|SPIKE_SARS2 Spike glycoprotein OS=Severe acute respiratory syndrome coronavirus 2 OX=2697049 GN=S PE=1 SV=1	98.8809	0
N-Glyco	709	700	752	L.GAENSVAYSN[+2701.983]NSIAIPTNFTISVTTEILPVSMTKTSVDC[+57.021]TMYIC[+57.021]GDSTEC[+57.021]SNL.L	HexNAc(7)Hex(7)Fuc(1)	N[+2702]	368.949	23	8463.68	8465.62	7.4	700	29.95	1449	>sp|P0DTC2|SPIKE_SARS2 Spike glycoprotein OS=Severe acute respiratory syndrome coronavirus 2 OX=2697049 GN=S PE=1 SV=1	98.9144	2721600
N-Glyco	709	700	752	L.GAENSVAYSN[+2921.058]NSIAIPTNFTISVTTEILPVSMTKTSVDC[+57.021]TMYIC[+57.021]GDSTEC[+57.021]SNL.L	HexNAc(8)Hex(8)	N[+2921]	724.568	12	8683.74	8684.69	5.7	700	29.95	1449	>sp|P0DTC2|SPIKE_SARS2 Spike glycoprotein OS=Severe acute respiratory syndrome coronavirus 2 OX=2697049 GN=S PE=1 SV=1	75.1505	1491600
N-Glyco	709	700	752	L.GAENSVAYSN[+2864.036]NSIAIPTNFTISVTTEILPVSMTKTSVDC[+57.021]TMYIC[+57.021]GDSTEC[+57.021]SNL.L	HexNAc(7)Hex(8)Fuc(1)	N[+2864]	455.045	19	8627.72	8627.67	5.6	700	29.95	1449	>sp|P0DTC2|SPIKE_SARS2 Spike glycoprotein OS=Severe acute respiratory syndrome coronavirus 2 OX=2697049 GN=S PE=1 SV=1	95.2568	0
N-Glyco	709	700	752	L.GAENSVAYSN[+2937.078]NSIAIPTNFTISVTTEILPVSMTKTSVDC[+57.021]TMYIC[+57.021]GDSTEC[+57.021]SNL.L	HexNAc(6)Hex(7)Fuc(4)	N[+2937]	544.868	16	8702.78	8700.71	6.6	700	29.95	1449	>sp|P0DTC2|SPIKE_SARS2 Spike glycoprotein OS=Severe acute respiratory syndrome coronavirus 2 OX=2697049 GN=S PE=1 SV=1	103.827	1788600
N-Glyco	709	700	752	L.GAENSVAYSN[+3081.095]NSIAIPTNFTISVTTEILPVSMTKTSVDC[+57.021]TMYIC[+57.021]GDSTEC[+57.021]SNL.L	HexNAc(6)Hex(7)Fuc(1)NeuAc(2)	N[+3081]	590.456	15	8842.74	8844.73	1.9	700	29.95	1449	>sp|P0DTC2|SPIKE_SARS2 Spike glycoprotein OS=Severe acute respiratory syndrome coronavirus 2 OX=2697049 GN=S PE=1 SV=1	47.4897	32925000
N-Glyco	709	700	752	L.GAENSVAYSN[+3067.115]NSIAIPTNFTISVTTEILPVSMTKTSVDC[+57.021]TMYIC[+57.021]GDSTEC[+57.021]SNL.L	HexNAc(8)Hex(8)Fuc(1)	N[+3067]	385	23	8832.85	8830.75	10.4	700	29.95	1449	>sp|P0DTC2|SPIKE_SARS2 Spike glycoprotein OS=Severe acute respiratory syndrome coronavirus 2 OX=2697049 GN=S PE=1 SV=1	91.7388	882060
N-Glyco	709	700	752	L.GAENSVAYSN[+2952.052]NSIAIPTNFTISVTTEILPVSMTKTSVDC[+57.021]TMYIC[+57.021]GDSTEC[+57.021]SNL.L	HexNAc(6)Hex(8)Fuc(1)NeuAc(1)	N[+2952]	379.956	23	8716.83	8715.69	16.1	700	29.95	1449	>sp|P0DTC2|SPIKE_SARS2 Spike glycoprotein OS=Severe acute respiratory syndrome coronavirus 2 OX=2697049 GN=S PE=1 SV=1	95.9517	0
N-Glyco	709	700	752	L.GAENSVAYSN[+3147.115]NSIAIPTNFTISVTTEILPVSMTKTSVDC[+57.021]TMYIC[+57.021]GDSTEC[+57.021]SNL.L	HexNAc(6)Hex(11)Fuc(1)	N[+3147]	990.878	9	8909.84	8910.75	10.3	700	29.95	1449	>sp|P0DTC2|SPIKE_SARS2 Spike glycoprotein OS=Severe acute respiratory syndrome coronavirus 2 OX=2697049 GN=S PE=1 SV=1	59.5834	33687000
N-Glyco	709	700	752	L.GAENSVAYSN[+3229.168]NSIAIPTNFTISVTTEILPVSMTKTSVDC[+57.021]TMYIC[+57.021]GDSTEC[+57.021]SNL.L	HexNAc(8)Hex(9)Fuc(1)	N[+3229]	750.413	12	8993.88	8992.8	8	700	29.95	1449	>sp|P0DTC2|SPIKE_SARS2 Spike glycoprotein OS=Severe acute respiratory syndrome coronavirus 2 OX=2697049 GN=S PE=1 SV=1	67.0304	11354000
N-Glyco	709	700	752	L.GAENSVAYSN[+3229.168]NSIAIPTNFTISVTTEILPVSMTKTSVDC[+57.021]TMYIC[+57.021]GDSTEC[+57.021]SNL.L	HexNAc(8)Hex(9)Fuc(1)	N[+3229]	750.417	12	8993.92	8992.8	12.2	700	29.95	1449	>sp|P0DTC2|SPIKE_SARS2 Spike glycoprotein OS=Severe acute respiratory syndrome coronavirus 2 OX=2697049 GN=S PE=1 SV=1	67.053	0
N-Glyco	709	700	752	L.GAENSVAYSN[+3478.217]NSIAIPTNFTISVTTEILPVSMTKTSVDC[+57.021]TMYIC[+57.021]GDSTEC[+57.021]SNL.L	HexNAc(7)Hex(8)Fuc(1)NeuGc(2)	N[+3478]	386.043	24	9241.86	9241.85	0.7	700	29.95	1449	>sp|P0DTC2|SPIKE_SARS2 Spike glycoprotein OS=Severe acute respiratory syndrome coronavirus 2 OX=2697049 GN=S PE=1 SV=1	96.2387	5017900
N-Glyco	709	700	752	L.GAENSVAYSN[+3517.228]NSIAIPTNFTISVTTEILPVSMTKTSVDC[+57.021]TMYIC[+57.021]GDSTEC[+57.021]SNL.L	HexNAc(6)Hex(7)NeuAc(4)	N[+3517]	546.934	17	9281.76	9280.86	-11.8	700	29.95	1449	>sp|P0DTC2|SPIKE_SARS2 Spike glycoprotein OS=Severe acute respiratory syndrome coronavirus 2 OX=2697049 GN=S PE=1 SV=1	59.092	0
N-Glyco	709	700	752	L.GAENSVAYSN[+1257.449]NSIAIPTNFTISVTTEILPVSMTKTSVDC[+57.021]TMYIC[+57.021]GDSTEC[+57.021]SNL.L	HexNAc(3)Hex(4)	N[+1257]	352.016	20	7021.19	7021.09	14.7	700	29.96	1449	>sp|P0DTC2|SPIKE_SARS2 Spike glycoprotein OS=Severe acute respiratory syndrome coronavirus 2 OX=2697049 GN=S PE=1 SV=1	96.1699	0
N-Glyco	709	700	752	L.GAENSVAYSN[+2110.793]NSIAIPTNFTISVTTEILPVSMTKTSVDC[+57.021]TMYIC[+57.021]GDSTEC[+57.021]SNL.L	HexNAc(8)Hex(3)	N[+2111]	358.844	22	7873.42	7874.43	-0.7	700	29.96	1449	>sp|P0DTC2|SPIKE_SARS2 Spike glycoprotein OS=Severe acute respiratory syndrome coronavirus 2 OX=2697049 GN=S PE=1 SV=1	86.6257	0
N-Glyco	709	700	752	L.GAENSVAYSN[+2350.793]NSIAIPTNFTISVTTEILPVSMTKTSVDC[+57.021]TMYIC[+57.021]GDSTEC[+57.021]SNL.L	HexNAc(2)Hex(12)	N[+2351]	541.829	15	8113.34	8114.43	-10.8	700	29.96	1449	>sp|P0DTC2|SPIKE_SARS2 Spike glycoprotein OS=Severe acute respiratory syndrome coronavirus 2 OX=2697049 GN=S PE=1 SV=1	46.7984	9431500
N-Glyco	709	700	752	L.GAENSVAYSN[+2475.926]NSIAIPTNFTISVTTEILPVSMTKTSVDC[+57.021]TMYIC[+57.021]GDSTEC[+57.021]SNL.L	HexNAc(9)Hex(4)	N[+2476]	515.986	16	8240.66	8239.56	11.7	700	29.96	1449	>sp|P0DTC2|SPIKE_SARS2 Spike glycoprotein OS=Severe acute respiratory syndrome coronavirus 2 OX=2697049 GN=S PE=1 SV=1	60.7518	0
N-Glyco	709	700	752	L.GAENSVAYSN[+3276.158]NSIAIPTNFTISVTTEILPVSMTKTSVDC[+57.021]TMYIC[+57.021]GDSTEC[+57.021]SNL.L	HexNAc(6)Hex(10)Fuc(1)NeuAc(1)	N[+3276]	646.49	14	9037.76	9039.79	-3.1	700	29.96	1449	>sp|P0DTC2|SPIKE_SARS2 Spike glycoprotein OS=Severe acute respiratory syndrome coronavirus 2 OX=2697049 GN=S PE=1 SV=1	28.7864	0
N-Glyco	709	700	752	L.GAENSVAYSN[+3594.301]NSIAIPTNFTISVTTEILPVSMTKTSVDC[+57.021]TMYIC[+57.021]GDSTEC[+57.021]SNL.L	HexNAc(9)Hex(10)Fuc(1)	N[+3594]	360.969	26	9360	9357.94	5.9	700	29.96	1449	>sp|P0DTC2|SPIKE_SARS2 Spike glycoprotein OS=Severe acute respiratory syndrome coronavirus 2 OX=2697049 GN=S PE=1 SV=1	95.3249	591650
N-Glyco	709	700	752	L.GAENSVAYSN[+3594.301]NSIAIPTNFTISVTTEILPVSMTKTSVDC[+57.021]TMYIC[+57.021]GDSTEC[+57.021]SNL.L	HexNAc(9)Hex(10)Fuc(1)	N[+3594]	360.887	26	9357.89	9357.94	-4.8	700	29.96	1449	>sp|P0DTC2|SPIKE_SARS2 Spike glycoprotein OS=Severe acute respiratory syndrome coronavirus 2 OX=2697049 GN=S PE=1 SV=1	99.1839	0
N-Glyco	709	700	752	L.GAENSVAYSN[+3663.286]NSIAIPTNFTISVTTEILPVSMTKTSVDC[+57.021]TMYIC[+57.021]GDSTEC[+57.021]SNL.L	HexNAc(6)Hex(7)Fuc(1)NeuAc(4)	N[+3663]	524.735	18	9428.1	9426.92	18.2	700	29.96	1449	>sp|P0DTC2|SPIKE_SARS2 Spike glycoprotein OS=Severe acute respiratory syndrome coronavirus 2 OX=2697049 GN=S PE=1 SV=1	32.7518	13685000
N-Glyco	709	700	752	L.GAENSVAYSN[+2747.952]NSIAIPTNFTISVTTEILPVSMTKTSVDC[+57.021]TMYIC[+57.021]GDSTEC[+57.021]SNL.L	HexNAc(5)Hex(6)Fuc(1)NeuGc(2)	N[+2748]	473.754	18	8510.45	8511.59	-16.2	700	29.97	1449	>sp|P0DTC2|SPIKE_SARS2 Spike glycoprotein OS=Severe acute respiratory syndrome coronavirus 2 OX=2697049 GN=S PE=1 SV=1	15.5476	0
N-Glyco	709	700	752	L.GAENSVAYSN[+2117.777]NSIAIPTNFTISVTTEILPVSMTKTSVDC[+57.021]TMYIC[+57.021]GDSTEC[+57.021]SNL.L	HexNAc(5)Hex(5)Fuc(2)	N[+2118]	415.82	19	7882.44	7881.41	3.5	700	29.98	1449	>sp|P0DTC2|SPIKE_SARS2 Spike glycoprotein OS=Severe acute respiratory syndrome coronavirus 2 OX=2697049 GN=S PE=1 SV=1	32.6471	0
N-Glyco	709	708	718	Y.SN[+2190.793]NSIAIPTNF.T	HexNAc(6)Hex(6)	N[+2191]	1123.45	3	3368.33	3368.38	-14.1	708	29.97	1449	>sp|P0DTC2|SPIKE_SARS2 Spike glycoprotein OS=Severe acute respiratory syndrome coronavirus 2 OX=2697049 GN=S PE=1 SV=1	66.2335	0
N-Glyco	709	708	718	Y.SN[+1378.476]NSIAIPTNF.T	HexNAc(2)Hex(6)	N[+1378]	852.702	3	2556.09	2556.06	12.3	708	29.99	1449	>sp|P0DTC2|SPIKE_SARS2 Spike glycoprotein OS=Severe acute respiratory syndrome coronavirus 2 OX=2697049 GN=S PE=1 SV=1	64.5398	0
N-Glyco	709	708	718	Y.SN[+2481.889]NSIAIPTNF.T	HexNAc(6)Hex(6)NeuAc(1)	N[+2482]	1220.49	3	3659.47	3659.47	-1.5	708	29.99	1449	>sp|P0DTC2|SPIKE_SARS2 Spike glycoprotein OS=Severe acute respiratory syndrome coronavirus 2 OX=2697049 GN=S PE=1 SV=1	20.3814	0
N-Glyco	709	708	752	Y.SN[+4028.418]NSIAIPTNFTISVTTEILPVSMTKTSVDC[+57.021]TMYIC[+57.021]GDSTEC[+57.021]SNL.L	HexNAc(7)Hex(8)Fuc(1)NeuAc(4)	N[+4028]	360.959	25	8999.81	9000.71	11.7	708	29.95	1449	>sp|P0DTC2|SPIKE_SARS2 Spike glycoprotein OS=Severe acute respiratory syndrome coronavirus 2 OX=2697049 GN=S PE=1 SV=1	102.686	0
N-Glyco	709	708	752	Y.SN[+4102.455]NSIAIPTNFTISVTTEILPVSMTKTSVDC[+57.021]TMYIC[+57.021]GDSTEC[+57.021]SNL.L	HexNAc(8)Hex(9)Fuc(1)NeuAc(3)	N[+4102]	364.03	25	9076.57	9074.75	-19.9	708	29.95	1449	>sp|P0DTC2|SPIKE_SARS2 Spike glycoprotein OS=Severe acute respiratory syndrome coronavirus 2 OX=2697049 GN=S PE=1 SV=1	64.3604	0
N-Glyco	709	708	752	Y.SN[+2946.089]NSIAIPTNFTISVTTEILPVSMTKTSVDC[+57.021]TMYIC[+57.021]GDSTEC[+57.021]SNL.L	HexNAc(9)Hex(6)Fuc(1)	N[+2946]	360.842	22	7917.38	7918.38	0.5	708	29.96	1449	>sp|P0DTC2|SPIKE_SARS2 Spike glycoprotein OS=Severe acute respiratory syndrome coronavirus 2 OX=2697049 GN=S PE=1 SV=1	92.53	0
N-Glyco	709	708	753	Y.SN[+2475.926]NSIAIPTNFTISVTTEILPVSMTKTSVDC[+57.021]TMYIC[+57.021]GDSTEC[+57.021]SNLL.L	HexNAc(9)Hex(4)	N[+2476]	360.97	21	7560.22	7561.3	-10.3	708	29.96	1449	>sp|P0DTC2|SPIKE_SARS2 Spike glycoprotein OS=Severe acute respiratory syndrome coronavirus 2 OX=2697049 GN=S PE=1 SV=1	91.1656	0
N-Glyco	709	708	753	Y.SN[+2475.926]NSIAIPTNFTISVTTEILPVSMTKTSVDC[+57.021]TMYIC[+57.021]GDSTEC[+57.021]SNLL.L	HexNAc(9)Hex(4)	N[+2476]	360.969	21	7560.21	7561.3	-11.8	708	29.96	1449	>sp|P0DTC2|SPIKE_SARS2 Spike glycoprotein OS=Severe acute respiratory syndrome coronavirus 2 OX=2697049 GN=S PE=1 SV=1	102.488	3664800
N-Glyco	709	708	753	Y.SN[+3448.243]NSIAIPTNFTISVTTEILPVSMTKTSVDC[+57.021]TMYIC[+57.021]GDSTEC[+57.021]SNLL.L	HexNAc(9)Hex(10)	N[+3448]	502.81	17	8531.66	8533.62	5.4	708	29.96	1449	>sp|P0DTC2|SPIKE_SARS2 Spike glycoprotein OS=Severe acute respiratory syndrome coronavirus 2 OX=2697049 GN=S PE=1 SV=1	31.8062	7755800
N-Glyco	717	696	727	Y.TMSLGAENSVAYSNNSIAIPTN[+2717.978]FTISVTTEIL.P	HexNAc(7)Hex(8)	N[+2718]	1216.35	5	6077.7	6076.65	8.2	696	29.95	1449	>sp|P0DTC2|SPIKE_SARS2 Spike glycoprotein OS=Severe acute respiratory syndrome coronavirus 2 OX=2697049 GN=S PE=1 SV=1	107.476	0
N-Glyco	717	696	727	Y.TMSLGAENSVAYSNNSIAIPTN[+2896.051]FTISVTTEIL.P	HexNAc(5)Hex(8)Fuc(4)	N[+2896]	1043.31	6	6254.84	6254.72	18.5	696	29.95	1449	>sp|P0DTC2|SPIKE_SARS2 Spike glycoprotein OS=Severe acute respiratory syndrome coronavirus 2 OX=2697049 GN=S PE=1 SV=1	110.719	0
N-Glyco	717	696	727	Y.TMSLGAENSVAYSNNSIAIPTN[+4102.455]FTISVTTEIL.P	HexNAc(8)Hex(9)Fuc(1)NeuAc(3)	N[+4102]	574.859	13	7461.07	7461.13	-7	696	29.96	1449	>sp|P0DTC2|SPIKE_SARS2 Spike glycoprotein OS=Severe acute respiratory syndrome coronavirus 2 OX=2697049 GN=S PE=1 SV=1	39.63	8140900
N-Glyco	717	700	718	L.GAENSVAYSNNSIAIPTN[+3165.164]F.T	HexNAc(10)Hex(7)	N[+3165]	1284.51	4	5135.02	5134.09	-14	700	29.95	1449	>sp|P0DTC2|SPIKE_SARS2 Spike glycoprotein OS=Severe acute respiratory syndrome coronavirus 2 OX=2697049 GN=S PE=1 SV=1	7.9221	0
N-Glyco	717	700	727	L.GAENSVAYSNNSIAIPTN[+4393.550]FTISVTTEIL.P	HexNAc(8)Hex(9)Fuc(1)NeuAc(4)	N[+4394]	1046.57	7	7319.93	7320.02	-11.7	700	29.94	1449	>sp|P0DTC2|SPIKE_SARS2 Spike glycoprotein OS=Severe acute respiratory syndrome coronavirus 2 OX=2697049 GN=S PE=1 SV=1	109.827	0
N-Glyco	717	700	727	L.GAENSVAYSNNSIAIPTN[+2580.957]FTISVTTEIL.P	HexNAc(8)Hex(5)Fuc(1)	N[+2581]	1102.3	5	5507.48	5507.43	9.6	700	29.95	1449	>sp|P0DTC2|SPIKE_SARS2 Spike glycoprotein OS=Severe acute respiratory syndrome coronavirus 2 OX=2697049 GN=S PE=1 SV=1	104.053	0
N-Glyco	717	700	727	L.GAENSVAYSNNSIAIPTN[+2580.957]FTISVTTEIL.P	HexNAc(8)Hex(5)Fuc(1)	N[+2581]	1102.29	5	5507.44	5507.43	2.7	700	29.95	1449	>sp|P0DTC2|SPIKE_SARS2 Spike glycoprotein OS=Severe acute respiratory syndrome coronavirus 2 OX=2697049 GN=S PE=1 SV=1	106.837	0
N-Glyco	717	700	727	L.GAENSVAYSNNSIAIPTN[+2800.031]FTISVTTEIL.P	HexNAc(9)Hex(6)	N[+2800]	1146.1	5	5726.47	5726.5	-5.6	700	29.95	1449	>sp|P0DTC2|SPIKE_SARS2 Spike glycoprotein OS=Severe acute respiratory syndrome coronavirus 2 OX=2697049 GN=S PE=1 SV=1	106.858	0
N-Glyco	717	700	727	L.GAENSVAYSNNSIAIPTN[+2800.031]FTISVTTEIL.P	HexNAc(9)Hex(6)	N[+2800]	1146.3	5	5727.45	5726.5	-9.6	700	29.95	1449	>sp|P0DTC2|SPIKE_SARS2 Spike glycoprotein OS=Severe acute respiratory syndrome coronavirus 2 OX=2697049 GN=S PE=1 SV=1	107.213	1838600
N-Glyco	717	700	727	L.GAENSVAYSNNSIAIPTN[+2800.031]FTISVTTEIL.P	HexNAc(9)Hex(6)	N[+2800]	955.255	6	5726.49	5726.5	-0.8	700	29.95	1449	>sp|P0DTC2|SPIKE_SARS2 Spike glycoprotein OS=Severe acute respiratory syndrome coronavirus 2 OX=2697049 GN=S PE=1 SV=1	109.568	0
N-Glyco	717	700	727	L.GAENSVAYSNNSIAIPTN[+3083.110]FTISVTTEIL.P	HexNAc(8)Hex(9)	N[+3083]	1002.61	6	6010.64	6009.58	10.5	700	29.95	1449	>sp|P0DTC2|SPIKE_SARS2 Spike glycoprotein OS=Severe acute respiratory syndrome coronavirus 2 OX=2697049 GN=S PE=1 SV=1	37.8437	0
N-Glyco	717	700	727	L.GAENSVAYSNNSIAIPTN[+3083.110]FTISVTTEIL.P	HexNAc(8)Hex(9)	N[+3083]	668.729	9	6010.5	6009.58	-13.8	700	29.95	1449	>sp|P0DTC2|SPIKE_SARS2 Spike glycoprotein OS=Severe acute respiratory syndrome coronavirus 2 OX=2697049 GN=S PE=1 SV=1	100.796	0
N-Glyco	717	700	727	L.GAENSVAYSNNSIAIPTN[+2946.089]FTISVTTEIL.P	HexNAc(9)Hex(6)Fuc(1)	N[+2946]	979.767	6	5873.56	5872.56	0.4	700	29.95	1449	>sp|P0DTC2|SPIKE_SARS2 Spike glycoprotein OS=Severe acute respiratory syndrome coronavirus 2 OX=2697049 GN=S PE=1 SV=1	103.261	0
N-Glyco	717	700	727	L.GAENSVAYSNNSIAIPTN[+3083.135]FTISVTTEIL.P	HexNAc(6)Hex(7)Fuc(5)	N[+3083]	1202.55	5	6008.7	6009.6	16.9	700	29.95	1449	>sp|P0DTC2|SPIKE_SARS2 Spike glycoprotein OS=Severe acute respiratory syndrome coronavirus 2 OX=2697049 GN=S PE=1 SV=1	109.787	0
N-Glyco	717	700	727	L.GAENSVAYSNNSIAIPTN[+3165.164]FTISVTTEIL.P	HexNAc(10)Hex(7)	N[+3165]	1219.36	5	6092.75	6091.63	19.6	700	29.95	1449	>sp|P0DTC2|SPIKE_SARS2 Spike glycoprotein OS=Severe acute respiratory syndrome coronavirus 2 OX=2697049 GN=S PE=1 SV=1	110.175	0
N-Glyco	717	700	727	L.GAENSVAYSNNSIAIPTN[+406.159]FTISVTTEIL.P	HexNAc(2)	N[+406]	1111.56	3	3332.66	3332.63	10.6	700	29.96	1449	>sp|P0DTC2|SPIKE_SARS2 Spike glycoprotein OS=Severe acute respiratory syndrome coronavirus 2 OX=2697049 GN=S PE=1 SV=1	10.1673	9324900
N-Glyco	717	700	727	L.GAENSVAYSNNSIAIPTN[+1387.512]FTISVTTEIL.P	HexNAc(3)Hex(3)Fuc(2)	N[+1388]	1439.01	3	4315.01	4313.98	6.8	700	29.96	1449	>sp|P0DTC2|SPIKE_SARS2 Spike glycoprotein OS=Severe acute respiratory syndrome coronavirus 2 OX=2697049 GN=S PE=1 SV=1	101.507	0
N-Glyco	717	700	727	L.GAENSVAYSNNSIAIPTN[+2896.051]FTISVTTEIL.P	HexNAc(5)Hex(8)Fuc(4)	N[+2896]	583.054	10	5821.47	5822.52	-7.3	700	29.96	1449	>sp|P0DTC2|SPIKE_SARS2 Spike glycoprotein OS=Severe acute respiratory syndrome coronavirus 2 OX=2697049 GN=S PE=1 SV=1	33.6875	172960000
N-Glyco	717	700	741	L.GAENSVAYSNNSIAIPTN[+2361.883]FTISVTTEILPVSMTKTSVDC[+57.021]TMY.I	HexNAc(7)Hex(4)Fuc(2)	N[+2362]	1148.87	6	6888.17	6889.04	18.5	700	29.94	1449	>sp|P0DTC2|SPIKE_SARS2 Spike glycoprotein OS=Severe acute respiratory syndrome coronavirus 2 OX=2697049 GN=S PE=1 SV=1	109.956	0
N-Glyco	717	700	741	L.GAENSVAYSNNSIAIPTN[+2313.873]FTISVTTEILPVSMTKTSVDC[+57.021]TMY.I	HexNAc(9)Hex(3)	N[+2314]	1140.86	6	6840.15	6841.03	16.8	700	29.94	1449	>sp|P0DTC2|SPIKE_SARS2 Spike glycoprotein OS=Severe acute respiratory syndrome coronavirus 2 OX=2697049 GN=S PE=1 SV=1	110.676	0
N-Glyco	717	700	741	L.GAENSVAYSNNSIAIPTN[+2434.899]FTISVTTEILPVSMTKTSVDC[+57.021]TMY.I	HexNAc(8)Hex(5)	N[+2435]	1393.04	5	6961.18	6962.06	17.3	700	29.94	1449	>sp|P0DTC2|SPIKE_SARS2 Spike glycoprotein OS=Severe acute respiratory syndrome coronavirus 2 OX=2697049 GN=S PE=1 SV=1	109.104	0
N-Glyco	717	700	741	L.GAENSVAYSNNSIAIPTN[+2951.032]FTISVTTEILPVSMTKTSVDC[+57.021]TMY.I	HexNAc(6)Hex(6)Fuc(1)NeuGc(2)	N[+2951]	831.793	9	7478.08	7478.19	-15.6	700	29.94	1449	>sp|P0DTC2|SPIKE_SARS2 Spike glycoprotein OS=Severe acute respiratory syndrome coronavirus 2 OX=2697049 GN=S PE=1 SV=1	73.1742	2959700
N-Glyco	717	700	741	L.GAENSVAYSNNSIAIPTN[+1971.719]FTISVTTEILPVSMTKTSVDC[+57.021]TMY.I	HexNAc(5)Hex(5)Fuc(1)	N[+1972]	1300.61	5	6499.01	6498.88	19.9	700	29.95	1449	>sp|P0DTC2|SPIKE_SARS2 Spike glycoprotein OS=Severe acute respiratory syndrome coronavirus 2 OX=2697049 GN=S PE=1 SV=1	108.983	0
N-Glyco	717	700	741	L.GAENSVAYSNNSIAIPTN[+2238.803]FTISVTTEILPVSMTKTSVDC[+57.021]TMY.I	HexNAc(4)Hex(7)Fuc(2)	N[+2239]	1128.51	6	6766.01	6765.96	6.3	700	29.95	1449	>sp|P0DTC2|SPIKE_SARS2 Spike glycoprotein OS=Severe acute respiratory syndrome coronavirus 2 OX=2697049 GN=S PE=1 SV=1	66.2572	0
N-Glyco	717	700	752	L.GAENSVAYSNNSIAIPTN[+3229.168]FTISVTTEILPVSMTKTSVDC[+57.021]TMYIC[+57.021]GDSTEC[+57.021]SNL.L	HexNAc(8)Hex(9)Fuc(1)	N[+3229]	818.25	11	8990.67	8992.8	-13.9	700	26.81	1449	>sp|P0DTC2|SPIKE_SARS2 Spike glycoprotein OS=Severe acute respiratory syndrome coronavirus 2 OX=2697049 GN=S PE=1 SV=1	8.8978	0
N-Glyco	717	700	752	L.GAENSVAYSNNSIAIPTN[+892.317]FTISVTTEILPVSMTKTSVDC[+57.021]TMYIC[+57.021]GDSTEC[+57.021]SNL.L	HexNAc(2)Hex(3)	N[+892]	1110.16	6	6655.93	6655.95	-3.3	700	29.95	1449	>sp|P0DTC2|SPIKE_SARS2 Spike glycoprotein OS=Severe acute respiratory syndrome coronavirus 2 OX=2697049 GN=S PE=1 SV=1	108.675	0
N-Glyco	717	700	752	L.GAENSVAYSNNSIAIPTN[+2320.856]FTISVTTEILPVSMTKTSVDC[+57.021]TMYIC[+57.021]GDSTEC[+57.021]SNL.L	HexNAc(6)Hex(5)Fuc(2)	N[+2321]	1348.41	6	8085.41	8084.49	-11.2	700	29.95	1449	>sp|P0DTC2|SPIKE_SARS2 Spike glycoprotein OS=Severe acute respiratory syndrome coronavirus 2 OX=2697049 GN=S PE=1 SV=1	108.853	0
N-Glyco	717	708	718	Y.SNNSIAIPTN[+3448.243]F.T	HexNAc(9)Hex(10)	N[+3448]	579.245	8	4626.91	4625.83	17.4	708	29.96	1449	>sp|P0DTC2|SPIKE_SARS2 Spike glycoprotein OS=Severe acute respiratory syndrome coronavirus 2 OX=2697049 GN=S PE=1 SV=1	112.764	0
N-Glyco	717	708	727	Y.SNNSIAIPTN[+406.159]FTISVTTEIL.P	HexNAc(2)	N[+406]	1271.16	2	2541.31	2541.28	11	708	29.96	1449	>sp|P0DTC2|SPIKE_SARS2 Spike glycoprotein OS=Severe acute respiratory syndrome coronavirus 2 OX=2697049 GN=S PE=1 SV=1	8.0287	0
N-Glyco	717	708	727	Y.SNNSIAIPTN[+1907.714]FTISVTTEIL.P	HexNAc(7)Hex(3)	N[+1908]	1348.62	3	4043.84	4042.84	0.6	708	29.96	1449	>sp|P0DTC2|SPIKE_SARS2 Spike glycoprotein OS=Severe acute respiratory syndrome coronavirus 2 OX=2697049 GN=S PE=1 SV=1	91.4766	0
N-Glyco	717	708	727	Y.SNNSIAIPTN[+2336.851]FTISVTTEIL.P	HexNAc(6)Hex(6)Fuc(1)	N[+2337]	1118.49	4	4470.95	4471.97	-5.7	708	29.96	1449	>sp|P0DTC2|SPIKE_SARS2 Spike glycoprotein OS=Severe acute respiratory syndrome coronavirus 2 OX=2697049 GN=S PE=1 SV=1	56.9313	7699300
N-Glyco	717	708	727	Y.SNNSIAIPTN[+3448.243]FTISVTTEIL.P	HexNAc(9)Hex(10)	N[+3448]	508.585	11	5584.37	5583.37	-0.6	708	29.96	1449	>sp|P0DTC2|SPIKE_SARS2 Spike glycoprotein OS=Severe acute respiratory syndrome coronavirus 2 OX=2697049 GN=S PE=1 SV=1	111.678	3919000
N-Glyco	717	708	727	Y.SNNSIAIPTN[+1216.423]FTISVTTEIL.P	HexNAc(2)Hex(5)	N[+1216]	1117.86	3	3351.57	3351.55	8.5	708	29.97	1449	>sp|P0DTC2|SPIKE_SARS2 Spike glycoprotein OS=Severe acute respiratory syndrome coronavirus 2 OX=2697049 GN=S PE=1 SV=1	93.6138	0
N-Glyco	717	708	727	Y.SNNSIAIPTN[+1784.634]FTISVTTEIL.P	HexNAc(4)Hex(6)	N[+1785]	392.881	10	3919.74	3919.76	-4	708	29.97	1449	>sp|P0DTC2|SPIKE_SARS2 Spike glycoprotein OS=Severe acute respiratory syndrome coronavirus 2 OX=2697049 GN=S PE=1 SV=1	74.1934	0
N-Glyco	717	708	727	Y.SNNSIAIPTN[+2434.899]FTISVTTEIL.P	HexNAc(8)Hex(5)	N[+2435]	762.51	6	4570.02	4570.02	0.6	708	29.97	1449	>sp|P0DTC2|SPIKE_SARS2 Spike glycoprotein OS=Severe acute respiratory syndrome coronavirus 2 OX=2697049 GN=S PE=1 SV=1	68.8373	3225500
N-Glyco	717	708	727	Y.SNNSIAIPTN[+2272.846]FTISVTTEIL.P	HexNAc(8)Hex(4)	N[+2273]	1470.35	3	4409.03	4407.97	13.2	708	29.99	1449	>sp|P0DTC2|SPIKE_SARS2 Spike glycoprotein OS=Severe acute respiratory syndrome coronavirus 2 OX=2697049 GN=S PE=1 SV=1	42.649	0
N-Glyco	717	708	741	Y.SNNSIAIPTN[+2800.031]FTISVTTEILPVSMTKTSVDC[+57.021]TMY.I	HexNAc(9)Hex(6)	N[+2800]	1308.2	5	6536.96	6535.85	17	708	29.94	1449	>sp|P0DTC2|SPIKE_SARS2 Spike glycoprotein OS=Severe acute respiratory syndrome coronavirus 2 OX=2697049 GN=S PE=1 SV=1	110.261	0
N-Glyco	717	708	741	Y.SNNSIAIPTN[+2320.856]FTISVTTEILPVSMTKTSVDC[+57.021]TMY.I	HexNAc(6)Hex(5)Fuc(2)	N[+2321]	1212.36	5	6057.75	6056.67	12.2	708	29.95	1449	>sp|P0DTC2|SPIKE_SARS2 Spike glycoprotein OS=Severe acute respiratory syndrome coronavirus 2 OX=2697049 GN=S PE=1 SV=1	110.133	0
N-Glyco	717	708	741	Y.SNNSIAIPTN[+2717.978]FTISVTTEILPVSMTKTSVDC[+57.021]TMY.I	HexNAc(7)Hex(8)	N[+2718]	1076.64	6	6454.83	6453.79	5.2	708	29.95	1449	>sp|P0DTC2|SPIKE_SARS2 Spike glycoprotein OS=Severe acute respiratory syndrome coronavirus 2 OX=2697049 GN=S PE=1 SV=1	67.7936	0
N-Glyco	717	708	741	Y.SNNSIAIPTN[+3292.153]FTISVTTEILPVSMTKTSVDC[+57.021]TMY.I	HexNAc(6)Hex(10)Fuc(1)NeuGc(1)	N[+3292]	639.926	11	7029.11	7027.97	19.4	708	29.95	1449	>sp|P0DTC2|SPIKE_SARS2 Spike glycoprotein OS=Severe acute respiratory syndrome coronavirus 2 OX=2697049 GN=S PE=1 SV=1	103.171	0
N-Glyco	717	708	741	Y.SNNSIAIPTN[+4393.550]FTISVTTEILPVSMTKTSVDC[+57.021]TMY.I	HexNAc(8)Hex(9)Fuc(1)NeuAc(4)	N[+4394]	813.648	10	8127.42	8129.37	7.2	708	29.95	1449	>sp|P0DTC2|SPIKE_SARS2 Spike glycoprotein OS=Severe acute respiratory syndrome coronavirus 2 OX=2697049 GN=S PE=1 SV=1	64.5945	62075000
N-Glyco	717	708	741	Y.SNNSIAIPTN[+1200.428]FTISVTTEILPVSMTKTSVDC[+57.021]TMY.I	HexNAc(2)Hex(4)Fuc(1)	N[+1200]	1234.81	4	4936.22	4936.24	-4.3	708	29.99	1449	>sp|P0DTC2|SPIKE_SARS2 Spike glycoprotein OS=Severe acute respiratory syndrome coronavirus 2 OX=2697049 GN=S PE=1 SV=1	51.7562	0
N-Glyco	717	708	752	Y.SNNSIAIPTN[+2482.909]FTISVTTEILPVSMTKTSVDC[+57.021]TMYIC[+57.021]GDSTEC[+57.021]SNL.L	HexNAc(6)Hex(6)Fuc(2)	N[+2483]	1243.38	6	7455.27	7455.2	9	708	3.84	1449	>sp|P0DTC2|SPIKE_SARS2 Spike glycoprotein OS=Severe acute respiratory syndrome coronavirus 2 OX=2697049 GN=S PE=1 SV=1	8.5049	0
N-Glyco	717	708	752	Y.SNNSIAIPTN[+3797.380]FTISVTTEILPVSMTKTSVDC[+57.021]TMYIC[+57.021]GDSTEC[+57.021]SNL.L	HexNAc(10)Hex(10)Fuc(1)	N[+3797]	549.171	16	8771.63	8769.67	-5.1	708	29.94	1449	>sp|P0DTC2|SPIKE_SARS2 Spike glycoprotein OS=Severe acute respiratory syndrome coronavirus 2 OX=2697049 GN=S PE=1 SV=1	112.273	0
N-Glyco	717	708	752	Y.SNNSIAIPTN[+1622.582]FTISVTTEILPVSMTKTSVDC[+57.021]TMYIC[+57.021]GDSTEC[+57.021]SNL.L	HexNAc(4)Hex(5)	N[+1623]	1319.77	5	6594.82	6594.87	-7.4	708	29.95	1449	>sp|P0DTC2|SPIKE_SARS2 Spike glycoprotein OS=Severe acute respiratory syndrome coronavirus 2 OX=2697049 GN=S PE=1 SV=1	108.89	0
N-Glyco	717	708	752	Y.SNNSIAIPTN[+2361.883]FTISVTTEILPVSMTKTSVDC[+57.021]TMYIC[+57.021]GDSTEC[+57.021]SNL.L	HexNAc(7)Hex(4)Fuc(2)	N[+2362]	489.962	15	7335.32	7334.17	19.6	708	29.95	1449	>sp|P0DTC2|SPIKE_SARS2 Spike glycoprotein OS=Severe acute respiratory syndrome coronavirus 2 OX=2697049 GN=S PE=1 SV=1	85.7578	0
N-Glyco	717	708	752	Y.SNNSIAIPTN[+2482.909]FTISVTTEILPVSMTKTSVDC[+57.021]TMYIC[+57.021]GDSTEC[+57.021]SNL.L	HexNAc(6)Hex(6)Fuc(2)	N[+2483]	466.888	16	7455.1	7455.2	-14.1	708	29.95	1449	>sp|P0DTC2|SPIKE_SARS2 Spike glycoprotein OS=Severe acute respiratory syndrome coronavirus 2 OX=2697049 GN=S PE=1 SV=1	92.1012	20403000
N-Glyco	717	708	752	Y.SNNSIAIPTN[+3067.115]FTISVTTEILPVSMTKTSVDC[+57.021]TMYIC[+57.021]GDSTEC[+57.021]SNL.L	HexNAc(8)Hex(8)Fuc(1)	N[+3067]	731.953	11	8041.41	8039.41	-0.8	708	29.95	1449	>sp|P0DTC2|SPIKE_SARS2 Spike glycoprotein OS=Severe acute respiratory syndrome coronavirus 2 OX=2697049 GN=S PE=1 SV=1	8.8239	0
N-Glyco	717	708	752	Y.SNNSIAIPTN[+3797.380]FTISVTTEILPVSMTKTSVDC[+57.021]TMYIC[+57.021]GDSTEC[+57.021]SNL.L	HexNAc(10)Hex(10)Fuc(1)	N[+3797]	549.172	16	8771.65	8769.67	-3.7	708	29.95	1449	>sp|P0DTC2|SPIKE_SARS2 Spike glycoprotein OS=Severe acute respiratory syndrome coronavirus 2 OX=2697049 GN=S PE=1 SV=1	112.335	0
N-Glyco	717	708	752	Y.SNNSIAIPTN[+4028.418]FTISVTTEILPVSMTKTSVDC[+57.021]TMYIC[+57.021]GDSTEC[+57.021]SNL.L	HexNAc(7)Hex(8)Fuc(1)NeuAc(4)	N[+4028]	376	24	9000.84	9000.71	14.1	708	29.95	1449	>sp|P0DTC2|SPIKE_SARS2 Spike glycoprotein OS=Severe acute respiratory syndrome coronavirus 2 OX=2697049 GN=S PE=1 SV=1	94.1325	0
N-Glyco	717	708	752	Y.SNNSIAIPTN[+2190.793]FTISVTTEILPVSMTKTSVDC[+57.021]TMYIC[+57.021]GDSTEC[+57.021]SNL.L	HexNAc(6)Hex(6)	N[+2191]	377.964	19	7163.19	7163.08	15.4	708	29.96	1449	>sp|P0DTC2|SPIKE_SARS2 Spike glycoprotein OS=Severe acute respiratory syndrome coronavirus 2 OX=2697049 GN=S PE=1 SV=1	79.9837	0
N-Glyco	717	708	752	Y.SNNSIAIPTN[+2350.793]FTISVTTEILPVSMTKTSVDC[+57.021]TMYIC[+57.021]GDSTEC[+57.021]SNL.L	HexNAc(2)Hex(12)	N[+2351]	666.73	11	7323.96	7323.08	-17.9	708	29.96	1449	>sp|P0DTC2|SPIKE_SARS2 Spike glycoprotein OS=Severe acute respiratory syndrome coronavirus 2 OX=2697049 GN=S PE=1 SV=1	52.3518	0
N-Glyco	717	708	752	Y.SNNSIAIPTN[+3448.243]FTISVTTEILPVSMTKTSVDC[+57.021]TMYIC[+57.021]GDSTEC[+57.021]SNL.L	HexNAc(9)Hex(10)	N[+3448]	401.984	21	8421.51	8420.53	-3.3	708	29.96	1449	>sp|P0DTC2|SPIKE_SARS2 Spike glycoprotein OS=Severe acute respiratory syndrome coronavirus 2 OX=2697049 GN=S PE=1 SV=1	43.3216	0
N-Glyco	717	708	752	Y.SNNSIAIPTN[+4028.418]FTISVTTEILPVSMTKTSVDC[+57.021]TMYIC[+57.021]GDSTEC[+57.021]SNL.L	HexNAc(7)Hex(8)Fuc(1)NeuAc(4)	N[+4028]	375.988	24	9000.54	9000.71	-18.7	708	29.96	1449	>sp|P0DTC2|SPIKE_SARS2 Spike glycoprotein OS=Severe acute respiratory syndrome coronavirus 2 OX=2697049 GN=S PE=1 SV=1	74.8914	0
N-Glyco	717	708	753	Y.SNNSIAIPTN[+2313.873]FTISVTTEILPVSMTKTSVDC[+57.021]TMYIC[+57.021]GDSTEC[+57.021]SNLL.L	HexNAc(9)Hex(3)	N[+2314]	1233.9	6	7398.39	7399.25	19.5	708	7.54	1449	>sp|P0DTC2|SPIKE_SARS2 Spike glycoprotein OS=Severe acute respiratory syndrome coronavirus 2 OX=2697049 GN=S PE=1 SV=1	110.252	0
N-Glyco	717	708	753	Y.SNNSIAIPTN[+4323.544]FTISVTTEILPVSMTKTSVDC[+57.021]TMYIC[+57.021]GDSTEC[+57.021]SNLL.L	HexNAc(11)Hex(11)NeuGc(1)	N[+4324]	724.775	13	9409.99	9408.92	6.7	708	7.73	1449	>sp|P0DTC2|SPIKE_SARS2 Spike glycoprotein OS=Severe acute respiratory syndrome coronavirus 2 OX=2697049 GN=S PE=1 SV=1	95.3301	7831800
N-Glyco	717	708	753	Y.SNNSIAIPTN[+3083.110]FTISVTTEILPVSMTKTSVDC[+57.021]TMYIC[+57.021]GDSTEC[+57.021]SNLL.L	HexNAc(8)Hex(9)	N[+3083]	1021.95	8	8168.58	8168.49	11.2	708	25.63	1449	>sp|P0DTC2|SPIKE_SARS2 Spike glycoprotein OS=Severe acute respiratory syndrome coronavirus 2 OX=2697049 GN=S PE=1 SV=1	8.6374	0
N-Glyco	717	708	753	Y.SNNSIAIPTN[+2256.851]FTISVTTEILPVSMTKTSVDC[+57.021]TMYIC[+57.021]GDSTEC[+57.021]SNLL.L	HexNAc(8)Hex(3)Fuc(1)	N[+2257]	1224.73	6	7343.37	7342.23	19.4	708	29.94	1449	>sp|P0DTC2|SPIKE_SARS2 Spike glycoprotein OS=Severe acute respiratory syndrome coronavirus 2 OX=2697049 GN=S PE=1 SV=1	108.437	0
N-Glyco	717	708	753	Y.SNNSIAIPTN[+2352.846]FTISVTTEILPVSMTKTSVDC[+57.021]TMYIC[+57.021]GDSTEC[+57.021]SNLL.L	HexNAc(6)Hex(7)	N[+2353]	1240.73	6	7439.36	7438.22	17.8	708	29.94	1449	>sp|P0DTC2|SPIKE_SARS2 Spike glycoprotein OS=Severe acute respiratory syndrome coronavirus 2 OX=2697049 GN=S PE=1 SV=1	8.4757	6689400
N-Glyco	717	708	753	Y.SNNSIAIPTN[+1784.634]FTISVTTEILPVSMTKTSVDC[+57.021]TMYIC[+57.021]GDSTEC[+57.021]SNLL.L	HexNAc(4)Hex(6)	N[+1785]	1145.86	6	6870.11	6870.01	14.1	708	29.95	1449	>sp|P0DTC2|SPIKE_SARS2 Spike glycoprotein OS=Severe acute respiratory syndrome coronavirus 2 OX=2697049 GN=S PE=1 SV=1	99.5664	0
N-Glyco	717	708	753	Y.SNNSIAIPTN[+2026.687]FTISVTTEILPVSMTKTSVDC[+57.021]TMYIC[+57.021]GDSTEC[+57.021]SNLL.L	HexNAc(2)Hex(10)	N[+2027]	396.013	18	7111.11	7112.06	6.9	708	29.95	1449	>sp|P0DTC2|SPIKE_SARS2 Spike glycoprotein OS=Severe acute respiratory syndrome coronavirus 2 OX=2697049 GN=S PE=1 SV=1	83.1158	0
N-Glyco	717	708	753	Y.SNNSIAIPTN[+2393.873]FTISVTTEILPVSMTKTSVDC[+57.021]TMYIC[+57.021]GDSTEC[+57.021]SNLL.L	HexNAc(7)Hex(6)	N[+2394]	374.976	20	7480.39	7479.25	18.5	708	29.95	1449	>sp|P0DTC2|SPIKE_SARS2 Spike glycoprotein OS=Severe acute respiratory syndrome coronavirus 2 OX=2697049 GN=S PE=1 SV=1	75.3613	0
N-Glyco	717	708	753	Y.SNNSIAIPTN[+3083.110]FTISVTTEILPVSMTKTSVDC[+57.021]TMYIC[+57.021]GDSTEC[+57.021]SNLL.L	HexNAc(8)Hex(9)	N[+3083]	584.408	14	8168.61	8168.49	15.7	708	29.95	1449	>sp|P0DTC2|SPIKE_SARS2 Spike glycoprotein OS=Severe acute respiratory syndrome coronavirus 2 OX=2697049 GN=S PE=1 SV=1	91.2799	0
N-Glyco	717	708	753	Y.SNNSIAIPTN[+3165.164]FTISVTTEILPVSMTKTSVDC[+57.021]TMYIC[+57.021]GDSTEC[+57.021]SNLL.L	HexNAc(10)Hex(7)	N[+3165]	375.944	22	8249.62	8250.54	9.9	708	29.95	1449	>sp|P0DTC2|SPIKE_SARS2 Spike glycoprotein OS=Severe acute respiratory syndrome coronavirus 2 OX=2697049 GN=S PE=1 SV=1	71.4574	0
N-Glyco	717	708	753	Y.SNNSIAIPTN[+3517.228]FTISVTTEILPVSMTKTSVDC[+57.021]TMYIC[+57.021]GDSTEC[+57.021]SNLL.L	HexNAc(6)Hex(7)NeuAc(4)	N[+3517]	506.974	17	8602.44	8602.6	-18.9	708	29.95	1449	>sp|P0DTC2|SPIKE_SARS2 Spike glycoprotein OS=Severe acute respiratory syndrome coronavirus 2 OX=2697049 GN=S PE=1 SV=1	45.8488	6844900
N-Glyco	717	708	753	Y.SNNSIAIPTN[+2628.967]FTISVTTEILPVSMTKTSVDC[+57.021]TMYIC[+57.021]GDSTEC[+57.021]SNLL.L	HexNAc(6)Hex(6)Fuc(3)	N[+2629]	406.971	19	7714.33	7714.34	-2.1	708	29.96	1449	>sp|P0DTC2|SPIKE_SARS2 Spike glycoprotein OS=Severe acute respiratory syndrome coronavirus 2 OX=2697049 GN=S PE=1 SV=1	87.4806	0
N-Glyco	717	708	753	Y.SNNSIAIPTN[+3165.164]FTISVTTEILPVSMTKTSVDC[+57.021]TMYIC[+57.021]GDSTEC[+57.021]SNLL.L	HexNAc(10)Hex(7)	N[+3165]	826.166	10	8252.6	8250.54	6	708	29.96	1449	>sp|P0DTC2|SPIKE_SARS2 Spike glycoprotein OS=Severe acute respiratory syndrome coronavirus 2 OX=2697049 GN=S PE=1 SV=1	10.8937	0
N-Glyco	717	708	753	Y.SNNSIAIPTN[+3165.164]FTISVTTEILPVSMTKTSVDC[+57.021]TMYIC[+57.021]GDSTEC[+57.021]SNLL.L	HexNAc(10)Hex(7)	N[+3165]	376.076	22	8252.53	8250.54	-2.3	708	29.96	1449	>sp|P0DTC2|SPIKE_SARS2 Spike glycoprotein OS=Severe acute respiratory syndrome coronavirus 2 OX=2697049 GN=S PE=1 SV=1	95.4158	0
N-Glyco	717	708	753	Y.SNNSIAIPTN[+3448.243]FTISVTTEILPVSMTKTSVDC[+57.021]TMYIC[+57.021]GDSTEC[+57.021]SNLL.L	HexNAc(9)Hex(10)	N[+3448]	502.924	17	8533.6	8533.62	-2.3	708	29.96	1449	>sp|P0DTC2|SPIKE_SARS2 Spike glycoprotein OS=Severe acute respiratory syndrome coronavirus 2 OX=2697049 GN=S PE=1 SV=1	41.5078	0
N-Glyco	801	783	802	F.AQVKQIYKTPPIKDFGGFN[+1704.635]F.S	HexNAc(6)Hex(3)	N[+1705]	1334.98	3	4002.91	4002.86	12.9	783	29.96	1449	>sp|P0DTC2|SPIKE_SARS2 Spike glycoprotein OS=Severe acute respiratory syndrome coronavirus 2 OX=2697049 GN=S PE=1 SV=1	102.268	0
N-Glyco	801	783	802	F.AQVKQIYKTPPIKDFGGFN[+1996.750]F.S	HexNAc(6)Hex(3)Fuc(2)	N[+1997]	1432.67	3	4296.01	4294.98	5.6	783	29.96	1449	>sp|P0DTC2|SPIKE_SARS2 Spike glycoprotein OS=Severe acute respiratory syndrome coronavirus 2 OX=2697049 GN=S PE=1 SV=1	106.328	0
N-Glyco	801	783	802	F.AQVKQIYKTPPIKDFGGFN[+2596.952]F.S	HexNAc(8)Hex(6)	N[+2597]	816.874	6	4896.2	4895.18	4.4	783	29.96	1449	>sp|P0DTC2|SPIKE_SARS2 Spike glycoprotein OS=Severe acute respiratory syndrome coronavirus 2 OX=2697049 GN=S PE=1 SV=1	9.1096	0
N-Glyco	801	783	802	F.AQVKQIYKTPPIKDFGGFN[+2717.978]F.S	HexNAc(7)Hex(8)	N[+2718]	1254.79	4	5016.16	5016.21	-9.7	783	29.96	1449	>sp|P0DTC2|SPIKE_SARS2 Spike glycoprotein OS=Severe acute respiratory syndrome coronavirus 2 OX=2697049 GN=S PE=1 SV=1	110.084	0
N-Glyco	801	783	802	F.AQVKQIYKTPPIKDFGGFN[+2053.772]F.S	HexNAc(7)Hex(3)Fuc(1)	N[+2054]	1089.02	4	4353.05	4352	10	783	29.99	1449	>sp|P0DTC2|SPIKE_SARS2 Spike glycoprotein OS=Severe acute respiratory syndrome coronavirus 2 OX=2697049 GN=S PE=1 SV=1	19.7709	43450000
N-Glyco	801	790	802	Y.KTPPIKDFGGFN[+406.159]F.S	HexNAc(2)	N[+406]	937.477	2	1873.95	1873.92	13.6	790	29.97	1449	>sp|P0DTC2|SPIKE_SARS2 Spike glycoprotein OS=Severe acute respiratory syndrome coronavirus 2 OX=2697049 GN=S PE=1 SV=1	74.5015	61722000
N-Glyco	801	790	806	Y.KTPPIKDFGGFN[+2076.750]FSQIL.P	HexNAc(4)Hex(6)Fuc(2)	N[+2077]	1329.29	3	3985.84	3985.77	18.3	790	29.96	1449	>sp|P0DTC2|SPIKE_SARS2 Spike glycoprotein OS=Severe acute respiratory syndrome coronavirus 2 OX=2697049 GN=S PE=1 SV=1	88.3142	0
N-Glyco	801	790	806	Y.KTPPIKDFGGFN[+2676.952]FSQIL.P	HexNAc(6)Hex(9)	N[+2677]	656.143	7	4586.96	4585.97	-4.5	790	29.96	1449	>sp|P0DTC2|SPIKE_SARS2 Spike glycoprotein OS=Severe acute respiratory syndrome coronavirus 2 OX=2697049 GN=S PE=1 SV=1	110.309	0
N-Glyco	801	790	806	Y.KTPPIKDFGGFN[+892.317]FSQIL.P	HexNAc(2)Hex(3)	N[+892]	934.46	3	2801.36	2801.34	9.2	790	29.97	1449	>sp|P0DTC2|SPIKE_SARS2 Spike glycoprotein OS=Severe acute respiratory syndrome coronavirus 2 OX=2697049 GN=S PE=1 SV=1	50.1945	0
N-Glyco	801	790	806	Y.KTPPIKDFGGFN[+1864.634]FSQIL.P	HexNAc(2)Hex(9)	N[+1865]	944.177	4	3773.69	3773.66	8.4	790	30	1449	>sp|P0DTC2|SPIKE_SARS2 Spike glycoprotein OS=Severe acute respiratory syndrome coronavirus 2 OX=2697049 GN=S PE=1 SV=1	23.6479	0
N-Glyco	801	790	817	Y.KTPPIKDFGGFN[+406.159]FSQILPDPSKPSKRSF.I	HexNAc(2)	N[+406]	591.148	6	3541.85	3541.82	8.1	790	29.97	1449	>sp|P0DTC2|SPIKE_SARS2 Spike glycoprotein OS=Severe acute respiratory syndrome coronavirus 2 OX=2697049 GN=S PE=1 SV=1	20.5848	20557000
N-Glyco	801	790	817	Y.KTPPIKDFGGFN[+3785.307]FSQILPDPSKPSKRSF.I	HexNAc(7)Hex(8)Fuc(1)NeuGc(3)	N[+3785]	577.591	12	6920.01	6920.97	7	790	29.98	1449	>sp|P0DTC2|SPIKE_SARS2 Spike glycoprotein OS=Severe acute respiratory syndrome coronavirus 2 OX=2697049 GN=S PE=1 SV=1	15.038	20876000
N-Glyco	801	798	802	F.GGFN[+3372.190]F.S	HexNAc(6)Hex(7)Fuc(1)NeuAc(3)	N[+3372]	979.096	4	3913.36	3913.43	-17.7	798	29.95	1449	>sp|P0DTC2|SPIKE_SARS2 Spike glycoprotein OS=Severe acute respiratory syndrome coronavirus 2 OX=2697049 GN=S PE=1 SV=1	102.361	3082400
N-Glyco	801	798	802	F.GGFN[+2601.895]F.S	HexNAc(5)Hex(6)NeuGc(2)	N[+2602]	1048.37	3	3143.09	3143.14	-15.1	798	29.96	1449	>sp|P0DTC2|SPIKE_SARS2 Spike glycoprotein OS=Severe acute respiratory syndrome coronavirus 2 OX=2697049 GN=S PE=1 SV=1	97.4188	0
N-Glyco	801	798	802	F.GGFN[+2892.990]F.S	HexNAc(5)Hex(6)NeuAc(1)NeuGc(2)	N[+2893]	491.459	7	3434.17	3434.23	-17.5	798	29.96	1449	>sp|P0DTC2|SPIKE_SARS2 Spike glycoprotein OS=Severe acute respiratory syndrome coronavirus 2 OX=2697049 GN=S PE=1 SV=1	29.6527	0
N-Glyco	801	798	802	F.GGFN[+3055.043]F.S	HexNAc(5)Hex(6)Fuc(1)NeuGc(3)	N[+3055]	1199.41	3	3596.21	3596.28	-19.9	798	29.96	1449	>sp|P0DTC2|SPIKE_SARS2 Spike glycoprotein OS=Severe acute respiratory syndrome coronavirus 2 OX=2697049 GN=S PE=1 SV=1	102.32	0
N-Glyco	801	798	802	F.GGFN[+3292.153]F.S	HexNAc(6)Hex(10)Fuc(1)NeuGc(1)	N[+3292]	1278.45	3	3833.33	3833.39	-16.5	798	29.96	1449	>sp|P0DTC2|SPIKE_SARS2 Spike glycoprotein OS=Severe acute respiratory syndrome coronavirus 2 OX=2697049 GN=S PE=1 SV=1	109.742	0
N-Glyco	801	798	802	F.GGFN[+3292.153]F.S	HexNAc(6)Hex(10)Fuc(1)NeuGc(1)	N[+3292]	1278.45	3	3833.33	3833.39	-16.5	798	29.96	1449	>sp|P0DTC2|SPIKE_SARS2 Spike glycoprotein OS=Severe acute respiratory syndrome coronavirus 2 OX=2697049 GN=S PE=1 SV=1	109.747	0
N-Glyco	801	798	802	F.GGFN[+3446.227]F.S	HexNAc(7)Hex(8)Fuc(1)NeuAc(2)	N[+3446]	1329.81	3	3987.41	3987.47	-15.1	798	29.96	1449	>sp|P0DTC2|SPIKE_SARS2 Spike glycoprotein OS=Severe acute respiratory syndrome coronavirus 2 OX=2697049 GN=S PE=1 SV=1	109.854	0
N-Glyco	801	798	802	F.GGFN[+3446.227]F.S	HexNAc(7)Hex(8)Fuc(1)NeuAc(2)	N[+3446]	1329.82	3	3987.44	3987.47	-5.9	798	29.96	1449	>sp|P0DTC2|SPIKE_SARS2 Spike glycoprotein OS=Severe acute respiratory syndrome coronavirus 2 OX=2697049 GN=S PE=1 SV=1	110.554	0
N-Glyco	801	798	802	F.GGFN[+4758.682]F.S	HexNAc(9)Hex(10)Fuc(1)NeuAc(4)	N[+4759]	663.366	8	5299.88	5299.92	-8.6	798	29.96	1449	>sp|P0DTC2|SPIKE_SARS2 Spike glycoprotein OS=Severe acute respiratory syndrome coronavirus 2 OX=2697049 GN=S PE=1 SV=1	33.1538	8966400
N-Glyco	801	798	802	F.GGFN[+730.264]F.S	HexNAc(2)Hex(2)	N[+730]	636.249	2	1271.49	1271.5	-11.6	798	29.97	1449	>sp|P0DTC2|SPIKE_SARS2 Spike glycoprotein OS=Severe acute respiratory syndrome coronavirus 2 OX=2697049 GN=S PE=1 SV=1	3.1365	0
N-Glyco	801	798	802	F.GGFN[+1540.529]F.S	HexNAc(2)Hex(7)	N[+1541]	1041.37	2	2081.73	2081.77	-19.2	798	29.97	1449	>sp|P0DTC2|SPIKE_SARS2 Spike glycoprotein OS=Severe acute respiratory syndrome coronavirus 2 OX=2697049 GN=S PE=1 SV=1	81.8085	0
N-Glyco	801	798	802	F.GGFN[+1622.582]F.S	HexNAc(4)Hex(5)	N[+1623]	1082.4	2	2163.79	2163.82	-13.4	798	29.97	1449	>sp|P0DTC2|SPIKE_SARS2 Spike glycoprotein OS=Severe acute respiratory syndrome coronavirus 2 OX=2697049 GN=S PE=1 SV=1	9.8982	13363000
N-Glyco	801	798	802	F.GGFN[+1622.582]F.S	HexNAc(4)Hex(5)	N[+1623]	1082.4	2	2163.79	2163.82	-13	798	29.97	1449	>sp|P0DTC2|SPIKE_SARS2 Spike glycoprotein OS=Severe acute respiratory syndrome coronavirus 2 OX=2697049 GN=S PE=1 SV=1	9.93	0
N-Glyco	801	798	802	F.GGFN[+1864.634]F.S	HexNAc(2)Hex(9)	N[+1865]	1203.42	2	2405.83	2405.87	-18.6	798	29.97	1449	>sp|P0DTC2|SPIKE_SARS2 Spike glycoprotein OS=Severe acute respiratory syndrome coronavirus 2 OX=2697049 GN=S PE=1 SV=1	93.559	0
N-Glyco	801	798	802	F.GGFN[+1946.687]F.S	HexNAc(4)Hex(7)	N[+1947]	1244.44	2	2487.88	2487.93	-18.2	798	29.97	1449	>sp|P0DTC2|SPIKE_SARS2 Spike glycoprotein OS=Severe acute respiratory syndrome coronavirus 2 OX=2697049 GN=S PE=1 SV=1	96.5986	0
N-Glyco	801	798	802	F.GGFN[+1987.714]F.S	HexNAc(5)Hex(6)	N[+1988]	1264.96	2	2528.9	2528.95	-19.7	798	29.97	1449	>sp|P0DTC2|SPIKE_SARS2 Spike glycoprotein OS=Severe acute respiratory syndrome coronavirus 2 OX=2697049 GN=S PE=1 SV=1	107.537	0
N-Glyco	801	798	802	F.GGFN[+2110.793]F.S	HexNAc(8)Hex(3)	N[+2111]	1326.5	2	2651.99	2652.03	-17.2	798	29.97	1449	>sp|P0DTC2|SPIKE_SARS2 Spike glycoprotein OS=Severe acute respiratory syndrome coronavirus 2 OX=2697049 GN=S PE=1 SV=1	0.2314	0
N-Glyco	801	798	802	F.GGFN[+2188.740]F.S	HexNAc(2)Hex(11)	N[+2189]	1365.5	2	2729.99	2729.98	3.3	798	29.97	1449	>sp|P0DTC2|SPIKE_SARS2 Spike glycoprotein OS=Severe acute respiratory syndrome coronavirus 2 OX=2697049 GN=S PE=1 SV=1	0.5449	0
N-Glyco	801	798	802	F.GGFN[+2188.740]F.S	HexNAc(2)Hex(11)	N[+2189]	1365.49	2	2729.97	2729.98	-5.3	798	29.97	1449	>sp|P0DTC2|SPIKE_SARS2 Spike glycoprotein OS=Severe acute respiratory syndrome coronavirus 2 OX=2697049 GN=S PE=1 SV=1	2.5014	0
N-Glyco	801	798	802	F.GGFN[+2188.740]F.S	HexNAc(2)Hex(11)	N[+2189]	1365.49	2	2729.97	2729.98	-4.2	798	29.97	1449	>sp|P0DTC2|SPIKE_SARS2 Spike glycoprotein OS=Severe acute respiratory syndrome coronavirus 2 OX=2697049 GN=S PE=1 SV=1	7.4073	0
N-Glyco	801	798	802	F.GGFN[+2628.967]F.S	HexNAc(6)Hex(6)Fuc(3)	N[+2629]	1057.39	3	3170.15	3170.21	-18.9	798	29.97	1449	>sp|P0DTC2|SPIKE_SARS2 Spike glycoprotein OS=Severe acute respiratory syndrome coronavirus 2 OX=2697049 GN=S PE=1 SV=1	82.3681	3652900
N-Glyco	801	798	802	F.GGFN[+3025.069]F.S	HexNAc(7)Hex(8)NeuGc(1)	N[+3025]	714.054	5	3566.24	3566.31	-18.7	798	29.97	1449	>sp|P0DTC2|SPIKE_SARS2 Spike glycoprotein OS=Severe acute respiratory syndrome coronavirus 2 OX=2697049 GN=S PE=1 SV=1	61.6976	0
N-Glyco	801	798	802	F.GGFN[+3448.243]F.S	HexNAc(9)Hex(10)	N[+3448]	1330.49	3	3989.45	3989.48	-7.2	798	29.97	1449	>sp|P0DTC2|SPIKE_SARS2 Spike glycoprotein OS=Severe acute respiratory syndrome coronavirus 2 OX=2697049 GN=S PE=1 SV=1	110.026	5943900
N-Glyco	801	798	802	F.GGFN[+4028.418]F.S	HexNAc(7)Hex(8)Fuc(1)NeuAc(4)	N[+4028]	508.515	9	4568.57	4569.66	-17.9	798	29.97	1449	>sp|P0DTC2|SPIKE_SARS2 Spike glycoprotein OS=Severe acute respiratory syndrome coronavirus 2 OX=2697049 GN=S PE=1 SV=1	31.267	50385000
N-Glyco	801	798	802	F.GGFN[+3797.380]F.S	HexNAc(10)Hex(10)Fuc(1)	N[+3797]	1085.41	4	4338.62	4338.62	0.1	798	29.97	1449	>sp|P0DTC2|SPIKE_SARS2 Spike glycoprotein OS=Severe acute respiratory syndrome coronavirus 2 OX=2697049 GN=S PE=1 SV=1	106.41	0
N-Glyco	801	798	802	F.GGFN[+3797.380]F.S	HexNAc(10)Hex(10)Fuc(1)	N[+3797]	1447.22	3	4339.66	4338.62	8.1	798	29.97	1449	>sp|P0DTC2|SPIKE_SARS2 Spike glycoprotein OS=Severe acute respiratory syndrome coronavirus 2 OX=2697049 GN=S PE=1 SV=1	108.498	0
N-Glyco	801	798	802	F.GGFN[+3448.243]F.S	HexNAc(9)Hex(10)	N[+3448]	570.78	7	3989.42	3989.48	-16.8	798	29.98	1449	>sp|P0DTC2|SPIKE_SARS2 Spike glycoprotein OS=Severe acute respiratory syndrome coronavirus 2 OX=2697049 GN=S PE=1 SV=1	39.1519	15797000
N-Glyco	801	798	802	F.GGFN[+714.269]F.S	HexNAc(2)Hex(1)Fuc(1)	N[+714]	628.27	2	1255.53	1255.51	17.9	798	29.99	1449	>sp|P0DTC2|SPIKE_SARS2 Spike glycoprotein OS=Severe acute respiratory syndrome coronavirus 2 OX=2697049 GN=S PE=1 SV=1	61.1535	0
N-Glyco	801	798	802	F.GGFN[+1622.582]F.S	HexNAc(4)Hex(5)	N[+1623]	1082.4	2	2163.79	2163.82	-15.1	798	29.99	1449	>sp|P0DTC2|SPIKE_SARS2 Spike glycoprotein OS=Severe acute respiratory syndrome coronavirus 2 OX=2697049 GN=S PE=1 SV=1	10.2135	0
N-Glyco	801	798	802	F.GGFN[+2188.740]F.S	HexNAc(2)Hex(11)	N[+2189]	546.792	5	2729.93	2729.98	-17.7	798	29.99	1449	>sp|P0DTC2|SPIKE_SARS2 Spike glycoprotein OS=Severe acute respiratory syndrome coronavirus 2 OX=2697049 GN=S PE=1 SV=1	46.9523	0
N-Glyco	801	798	802	F.GGFN[+2628.967]F.S	HexNAc(6)Hex(6)Fuc(3)	N[+2629]	1057.41	3	3170.2	3170.21	-1.1	798	29.99	1449	>sp|P0DTC2|SPIKE_SARS2 Spike glycoprotein OS=Severe acute respiratory syndrome coronavirus 2 OX=2697049 GN=S PE=1 SV=1	10.8708	0
N-Glyco	801	798	806	F.GGFN[+3432.248]FSQIL.P	HexNAc(9)Hex(9)Fuc(1)	N[+3432]	1472.61	3	4415.81	4414.75	13.9	798	29.96	1449	>sp|P0DTC2|SPIKE_SARS2 Spike glycoprotein OS=Severe acute respiratory syndrome coronavirus 2 OX=2697049 GN=S PE=1 SV=1	108.88	0
N-Glyco	801	801	806	F.N[+4323.544]FSQIL.P	HexNAc(11)Hex(11)NeuGc(1)	N[+4324]	841.669	6	5044.98	5044.93	8.8	801	29.96	1449	>sp|P0DTC2|SPIKE_SARS2 Spike glycoprotein OS=Severe acute respiratory syndrome coronavirus 2 OX=2697049 GN=S PE=1 SV=1	102.376	0
N-Glyco	801	801	806	F.N[+4393.550]FSQIL.P	HexNAc(8)Hex(9)Fuc(1)NeuAc(4)	N[+4394]	1279.76	4	5116.01	5114.94	14.1	801	29.96	1449	>sp|P0DTC2|SPIKE_SARS2 Spike glycoprotein OS=Severe acute respiratory syndrome coronavirus 2 OX=2697049 GN=S PE=1 SV=1	109.862	0
N-Glyco	801	801	806	F.N[+4758.682]FSQIL.P	HexNAc(9)Hex(10)Fuc(1)NeuAc(4)	N[+4759]	1370.5	4	5478.98	5480.07	-16.1	801	29.96	1449	>sp|P0DTC2|SPIKE_SARS2 Spike glycoprotein OS=Severe acute respiratory syndrome coronavirus 2 OX=2697049 GN=S PE=1 SV=1	109.716	0
N-Glyco	801	801	806	F.N[+1590.592]FSQIL.P	HexNAc(4)Hex(3)Fuc(2)	N[+1591]	1156.49	2	2311.98	2311.98	0.9	801	29.97	1449	>sp|P0DTC2|SPIKE_SARS2 Spike glycoprotein OS=Severe acute respiratory syndrome coronavirus 2 OX=2697049 GN=S PE=1 SV=1	64.0568	6668100
N-Glyco	801	801	806	F.N[+2076.750]FSQIL.P	HexNAc(4)Hex(6)Fuc(2)	N[+2077]	933.389	3	2798.15	2798.14	5.6	801	29.97	1449	>sp|P0DTC2|SPIKE_SARS2 Spike glycoprotein OS=Severe acute respiratory syndrome coronavirus 2 OX=2697049 GN=S PE=1 SV=1	8.535	0
N-Glyco	801	801	806	F.N[+2272.846]FSQIL.P	HexNAc(8)Hex(4)	N[+2273]	1497.62	2	2994.23	2994.23	0.1	801	29.97	1449	>sp|P0DTC2|SPIKE_SARS2 Spike glycoprotein OS=Severe acute respiratory syndrome coronavirus 2 OX=2697049 GN=S PE=1 SV=1	108.77	0
N-Glyco	801	801	806	F.N[+2596.952]FSQIL.P	HexNAc(8)Hex(6)	N[+2597]	830.341	4	3318.34	3318.34	0.1	801	29.97	1449	>sp|P0DTC2|SPIKE_SARS2 Spike glycoprotein OS=Severe acute respiratory syndrome coronavirus 2 OX=2697049 GN=S PE=1 SV=1	8.7104	0
N-Glyco	801	801	806	F.N[+2628.967]FSQIL.P	HexNAc(6)Hex(6)Fuc(3)	N[+2629]	1117.47	3	3350.4	3350.35	14.2	801	29.97	1449	>sp|P0DTC2|SPIKE_SARS2 Spike glycoprotein OS=Severe acute respiratory syndrome coronavirus 2 OX=2697049 GN=S PE=1 SV=1	61.3336	6345400
N-Glyco	801	801	806	F.N[+2628.967]FSQIL.P	HexNAc(6)Hex(6)Fuc(3)	N[+2629]	1117.46	3	3350.38	3350.35	7.2	801	29.97	1449	>sp|P0DTC2|SPIKE_SARS2 Spike glycoprotein OS=Severe acute respiratory syndrome coronavirus 2 OX=2697049 GN=S PE=1 SV=1	101.355	0
N-Glyco	801	801	806	F.N[+3229.168]FSQIL.P	HexNAc(8)Hex(9)Fuc(1)	N[+3229]	565.23	7	3950.56	3950.56	1.6	801	29.97	1449	>sp|P0DTC2|SPIKE_SARS2 Spike glycoprotein OS=Severe acute respiratory syndrome coronavirus 2 OX=2697049 GN=S PE=1 SV=1	112.315	0
N-Glyco	801	801	806	F.N[+3432.248]FSQIL.P	HexNAc(9)Hex(9)Fuc(1)	N[+3432]	1039.4	4	4154.6	4153.64	-10.2	801	29.97	1449	>sp|P0DTC2|SPIKE_SARS2 Spike glycoprotein OS=Severe acute respiratory syndrome coronavirus 2 OX=2697049 GN=S PE=1 SV=1	108.61	0
N-Glyco	801	801	806	F.N[+3797.380]FSQIL.P	HexNAc(10)Hex(10)Fuc(1)	N[+3797]	1130.2	4	4517.77	4518.77	0.3	801	29.97	1449	>sp|P0DTC2|SPIKE_SARS2 Spike glycoprotein OS=Severe acute respiratory syndrome coronavirus 2 OX=2697049 GN=S PE=1 SV=1	101.689	0
N-Glyco	801	801	806	F.N[+3797.380]FSQIL.P	HexNAc(10)Hex(10)Fuc(1)	N[+3797]	904.341	5	4517.68	4518.77	-19.5	801	29.97	1449	>sp|P0DTC2|SPIKE_SARS2 Spike glycoprotein OS=Severe acute respiratory syndrome coronavirus 2 OX=2697049 GN=S PE=1 SV=1	107.61	2393000
N-Glyco	801	801	806	F.N[+3594.301]FSQIL.P	HexNAc(9)Hex(10)Fuc(1)	N[+3594]	1438.88	3	4314.61	4315.69	-16.3	801	29.97	1449	>sp|P0DTC2|SPIKE_SARS2 Spike glycoprotein OS=Severe acute respiratory syndrome coronavirus 2 OX=2697049 GN=S PE=1 SV=1	109.596	0
N-Glyco	801	801	806	F.N[+3797.380]FSQIL.P	HexNAc(10)Hex(10)Fuc(1)	N[+3797]	1130.7	4	4519.79	4518.77	4	801	29.97	1449	>sp|P0DTC2|SPIKE_SARS2 Spike glycoprotein OS=Severe acute respiratory syndrome coronavirus 2 OX=2697049 GN=S PE=1 SV=1	110.188	0
N-Glyco	801	801	806	F.N[+203.079]FSQIL.P	HexNAc(1)	N[+203]	462.743	2	924.478	924.467	11.3	801	29.98	1449	>sp|P0DTC2|SPIKE_SARS2 Spike glycoprotein OS=Severe acute respiratory syndrome coronavirus 2 OX=2697049 GN=S PE=1 SV=1	80.8787	35506000
N-Glyco	801	801	806	F.N[+1241.454]FSQIL.P	HexNAc(3)Hex(3)Fuc(1)	N[+1241]	981.942	2	1962.88	1962.84	17.1	801	29.98	1449	>sp|P0DTC2|SPIKE_SARS2 Spike glycoprotein OS=Severe acute respiratory syndrome coronavirus 2 OX=2697049 GN=S PE=1 SV=1	49.9011	8665400
N-Glyco	801	801	806	F.N[+1241.454]FSQIL.P	HexNAc(3)Hex(3)Fuc(1)	N[+1241]	981.942	2	1962.88	1962.84	17.1	801	29.98	1449	>sp|P0DTC2|SPIKE_SARS2 Spike glycoprotein OS=Severe acute respiratory syndrome coronavirus 2 OX=2697049 GN=S PE=1 SV=1	49.9246	8665400
N-Glyco	801	801	806	F.N[+1590.592]FSQIL.P	HexNAc(4)Hex(3)Fuc(2)	N[+1591]	1156.49	2	2311.97	2311.98	-4.4	801	29.98	1449	>sp|P0DTC2|SPIKE_SARS2 Spike glycoprotein OS=Severe acute respiratory syndrome coronavirus 2 OX=2697049 GN=S PE=1 SV=1	64.8285	9460300
N-Glyco	801	801	806	F.N[+1987.714]FSQIL.P	HexNAc(5)Hex(6)	N[+1988]	903.718	3	2709.14	2709.1	13.9	801	29.98	1449	>sp|P0DTC2|SPIKE_SARS2 Spike glycoprotein OS=Severe acute respiratory syndrome coronavirus 2 OX=2697049 GN=S PE=1 SV=1	92.9944	0
N-Glyco	801	801	806	F.N[+3083.135]FSQIL.P	HexNAc(6)Hex(7)Fuc(5)	N[+3083]	544.366	7	3804.52	3804.52	-1.3	801	29.98	1449	>sp|P0DTC2|SPIKE_SARS2 Spike glycoprotein OS=Severe acute respiratory syndrome coronavirus 2 OX=2697049 GN=S PE=1 SV=1	48.5639	5159200
N-Glyco	801	801	806	F.N[+3448.243]FSQIL.P	HexNAc(9)Hex(10)	N[+3448]	380.059	11	4170.57	4169.63	-14.8	801	29.98	1449	>sp|P0DTC2|SPIKE_SARS2 Spike glycoprotein OS=Severe acute respiratory syndrome coronavirus 2 OX=2697049 GN=S PE=1 SV=1	79.1331	0
N-Glyco	801	801	806	F.N[+203.079]FSQIL.P	HexNAc(1)	N[+203]	462.742	2	924.478	924.467	11.1	801	29.99	1449	>sp|P0DTC2|SPIKE_SARS2 Spike glycoprotein OS=Severe acute respiratory syndrome coronavirus 2 OX=2697049 GN=S PE=1 SV=1	26.4156	0
N-Glyco	801	801	806	F.N[+568.212]FSQIL.P	HexNAc(2)Hex(1)	N[+568]	645.291	2	1289.57	1289.6	-19.6	801	29.99	1449	>sp|P0DTC2|SPIKE_SARS2 Spike glycoprotein OS=Severe acute respiratory syndrome coronavirus 2 OX=2697049 GN=S PE=1 SV=1	62.6408	17706000
N-Glyco	801	801	806	F.N[+2313.873]FSQIL.P	HexNAc(9)Hex(3)	N[+2314]	1012.43	3	3035.27	3035.26	1.5	801	29.99	1449	>sp|P0DTC2|SPIKE_SARS2 Spike glycoprotein OS=Severe acute respiratory syndrome coronavirus 2 OX=2697049 GN=S PE=1 SV=1	24.5232	0
N-Glyco	801	801	806	F.N[+3165.164]FSQIL.P	HexNAc(10)Hex(7)	N[+3165]	1296.21	3	3886.61	3886.55	13.8	801	29.99	1449	>sp|P0DTC2|SPIKE_SARS2 Spike glycoprotein OS=Severe acute respiratory syndrome coronavirus 2 OX=2697049 GN=S PE=1 SV=1	16.4931	0
N-Glyco	801	801	806	F.N[+3432.248]FSQIL.P	HexNAc(9)Hex(9)Fuc(1)	N[+3432]	1384.88	3	4152.64	4153.64	1.1	801	29.99	1449	>sp|P0DTC2|SPIKE_SARS2 Spike glycoprotein OS=Severe acute respiratory syndrome coronavirus 2 OX=2697049 GN=S PE=1 SV=1	21.0434	0
N-Glyco	801	801	806	F.N[+1590.592]FSQIL.P	HexNAc(4)Hex(3)Fuc(2)	N[+1591]	1156.49	2	2311.97	2311.98	-2.5	801	30	1449	>sp|P0DTC2|SPIKE_SARS2 Spike glycoprotein OS=Severe acute respiratory syndrome coronavirus 2 OX=2697049 GN=S PE=1 SV=1	64.9052	10338000
N-Glyco	801	801	806	F.N[+2459.931]FSQIL.P	HexNAc(9)Hex(3)Fuc(1)	N[+2460]	1061.12	3	3181.33	3181.32	3.7	801	30	1449	>sp|P0DTC2|SPIKE_SARS2 Spike glycoprotein OS=Severe acute respiratory syndrome coronavirus 2 OX=2697049 GN=S PE=1 SV=1	37.8323	0
N-Glyco	801	801	806	F.N[+2937.078]FSQIL.P	HexNAc(6)Hex(7)Fuc(4)	N[+2937]	1220.16	3	3658.47	3658.47	0.7	801	30	1449	>sp|P0DTC2|SPIKE_SARS2 Spike glycoprotein OS=Severe acute respiratory syndrome coronavirus 2 OX=2697049 GN=S PE=1 SV=1	19.5799	0
N-Glyco	801	801	806	F.N[+2937.078]FSQIL.P	HexNAc(6)Hex(7)Fuc(4)	N[+2937]	1220.16	3	3658.46	3658.47	-2	801	30	1449	>sp|P0DTC2|SPIKE_SARS2 Spike glycoprotein OS=Severe acute respiratory syndrome coronavirus 2 OX=2697049 GN=S PE=1 SV=1	26.941	0
N-Glyco	801	801	806	F.N[+2937.078]FSQIL.P	HexNAc(6)Hex(7)Fuc(4)	N[+2937]	1220.16	3	3658.48	3658.47	2.7	801	30	1449	>sp|P0DTC2|SPIKE_SARS2 Spike glycoprotein OS=Severe acute respiratory syndrome coronavirus 2 OX=2697049 GN=S PE=1 SV=1	27.085	0
N-Glyco	801	801	806	F.N[+2246.819]FSQIL.P	HexNAc(5)Hex(4)Fuc(2)NeuAc(1)	N[+2247]	990.057	3	2968.16	2968.21	-16.9	801	41.98	1449	>sp|P0DTC2|SPIKE_SARS2 Spike glycoprotein OS=Severe acute respiratory syndrome coronavirus 2 OX=2697049 GN=S PE=1 SV=1	11.5114	9254200
N-Glyco	801	801	822	F.N[+2555.925]FSQILPDPSKPSKRSFIEDLL.F	HexNAc(7)Hex(7)	N[+2556]	424.869	12	5087.35	5087.28	13.9	801	29.96	1449	>sp|P0DTC2|SPIKE_SARS2 Spike glycoprotein OS=Severe acute respiratory syndrome coronavirus 2 OX=2697049 GN=S PE=1 SV=1	80.1254	0
N-Glyco	801	801	822	F.N[+4307.550]FSQILPDPSKPSKRSFIEDLL.F	HexNAc(11)Hex(11)NeuAc(1)	N[+4308]	684.891	10	6839.84	6838.9	-8.9	801	29.97	1449	>sp|P0DTC2|SPIKE_SARS2 Spike glycoprotein OS=Severe acute respiratory syndrome coronavirus 2 OX=2697049 GN=S PE=1 SV=1	35.7172	0
N-Glyco	801	801	822	F.N[+2946.089]FSQILPDPSKPSKRSFIEDLL.F	HexNAc(9)Hex(6)Fuc(1)	N[+2946]	685.573	8	5477.53	5477.44	17.1	801	29.98	1449	>sp|P0DTC2|SPIKE_SARS2 Spike glycoprotein OS=Severe acute respiratory syndrome coronavirus 2 OX=2697049 GN=S PE=1 SV=1	43.7665	37058000
N-Glyco	1074	1053	1075	F.PQSAPHGVVFLHVTYVPAQEKN[+2215.825]F.T	HexNAc(7)Hex(4)Fuc(1)	N[+2216]	683.748	7	4780.19	4781.15	9.5	1053	29.98	1449	>sp|P0DTC2|SPIKE_SARS2 Spike glycoprotein OS=Severe acute respiratory syndrome coronavirus 2 OX=2697049 GN=S PE=1 SV=1	44.9106	35311000
N-Glyco	1074	1063	1095	F.LHVTYVPAQEKN[+3797.380]FTTAPAIC[+57.021]HDGKAHFPREGVF.V	HexNAc(10)Hex(10)Fuc(1)	N[+3797]	503.223	15	7534.24	7535.24	0.4	1063	29.95	1449	>sp|P0DTC2|SPIKE_SARS2 Spike glycoprotein OS=Severe acute respiratory syndrome coronavirus 2 OX=2697049 GN=S PE=1 SV=1	11.7076	0
N-Glyco	1074	1068	1075	Y.VPAQEKN[+3797.380]F.T	HexNAc(10)Hex(10)Fuc(1)	N[+3797]	1183.22	4	4729.87	4729.86	2.2	1068	29.96	1449	>sp|P0DTC2|SPIKE_SARS2 Spike glycoprotein OS=Severe acute respiratory syndrome coronavirus 2 OX=2697049 GN=S PE=1 SV=1	109.005	0
N-Glyco	1074	1068	1075	Y.VPAQEKN[+3594.301]F.T	HexNAc(9)Hex(10)Fuc(1)	N[+3594]	503.983	9	4527.79	4526.78	0.5	1068	29.97	1449	>sp|P0DTC2|SPIKE_SARS2 Spike glycoprotein OS=Severe acute respiratory syndrome coronavirus 2 OX=2697049 GN=S PE=1 SV=1	99.7646	13837000
N-Glyco	1074	1068	1075	Y.VPAQEKN[+3797.380]F.T	HexNAc(10)Hex(10)Fuc(1)	N[+3797]	431.001	11	4730.94	4729.86	14.9	1068	29.97	1449	>sp|P0DTC2|SPIKE_SARS2 Spike glycoprotein OS=Severe acute respiratory syndrome coronavirus 2 OX=2697049 GN=S PE=1 SV=1	56.8255	2810000
N-Glyco	1074	1068	1075	Y.VPAQEKN[+3797.380]F.T	HexNAc(10)Hex(10)Fuc(1)	N[+3797]	395	12	4728.92	4729.86	12.6	1068	29.97	1449	>sp|P0DTC2|SPIKE_SARS2 Spike glycoprotein OS=Severe acute respiratory syndrome coronavirus 2 OX=2697049 GN=S PE=1 SV=1	87.2745	0
N-Glyco	1074	1068	1075	Y.VPAQEKN[+406.159]F.T	HexNAc(2)	N[+406]	669.827	2	1338.65	1338.64	2.6	1068	29.98	1449	>sp|P0DTC2|SPIKE_SARS2 Spike glycoprotein OS=Severe acute respiratory syndrome coronavirus 2 OX=2697049 GN=S PE=1 SV=1	45.7627	11629000
N-Glyco	1074	1068	1075	Y.VPAQEKN[+406.159]F.T	HexNAc(2)	N[+406]	669.827	2	1338.65	1338.64	2.8	1068	29.98	1449	>sp|P0DTC2|SPIKE_SARS2 Spike glycoprotein OS=Severe acute respiratory syndrome coronavirus 2 OX=2697049 GN=S PE=1 SV=1	45.8457	6569400
N-Glyco	1074	1068	1075	Y.VPAQEKN[+406.159]F.T	HexNAc(2)	N[+406]	669.825	2	1338.64	1338.64	-0.2	1068	29.98	1449	>sp|P0DTC2|SPIKE_SARS2 Spike glycoprotein OS=Severe acute respiratory syndrome coronavirus 2 OX=2697049 GN=S PE=1 SV=1	74.4433	2923400
N-Glyco	1074	1068	1075	Y.VPAQEKN[+714.269]F.T	HexNAc(2)Hex(1)Fuc(1)	N[+714]	823.866	2	1646.72	1646.75	-17.5	1068	29.98	1449	>sp|P0DTC2|SPIKE_SARS2 Spike glycoprotein OS=Severe acute respiratory syndrome coronavirus 2 OX=2697049 GN=S PE=1 SV=1	67.8303	15259000
N-Glyco	1074	1068	1075	Y.VPAQEKN[+876.322]F.T	HexNAc(2)Hex(2)Fuc(1)	N[+876]	904.92	2	1808.83	1808.81	14.8	1068	29.98	1449	>sp|P0DTC2|SPIKE_SARS2 Spike glycoprotein OS=Severe acute respiratory syndrome coronavirus 2 OX=2697049 GN=S PE=1 SV=1	68.7485	0
N-Glyco	1074	1068	1075	Y.VPAQEKN[+876.322]F.T	HexNAc(2)Hex(2)Fuc(1)	N[+876]	904.919	2	1808.83	1808.81	14.1	1068	29.98	1449	>sp|P0DTC2|SPIKE_SARS2 Spike glycoprotein OS=Severe acute respiratory syndrome coronavirus 2 OX=2697049 GN=S PE=1 SV=1	70.8553	149790000
N-Glyco	1074	1068	1075	Y.VPAQEKN[+1298.476]F.T	HexNAc(4)Hex(3)	N[+1298]	1115.98	2	2230.95	2230.96	-2.5	1068	29.98	1449	>sp|P0DTC2|SPIKE_SARS2 Spike glycoprotein OS=Severe acute respiratory syndrome coronavirus 2 OX=2697049 GN=S PE=1 SV=1	65.7824	0
N-Glyco	1074	1068	1075	Y.VPAQEKN[+1736.650]F.T	HexNAc(4)Hex(3)Fuc(3)	N[+1737]	890.384	3	2669.14	2669.13	1.1	1068	29.98	1449	>sp|P0DTC2|SPIKE_SARS2 Spike glycoprotein OS=Severe acute respiratory syndrome coronavirus 2 OX=2697049 GN=S PE=1 SV=1	59.7226	0
N-Glyco	1074	1068	1075	Y.VPAQEKN[+2800.031]F.T	HexNAc(9)Hex(6)	N[+2800]	933.891	4	3732.54	3732.51	6.9	1068	30	1449	>sp|P0DTC2|SPIKE_SARS2 Spike glycoprotein OS=Severe acute respiratory syndrome coronavirus 2 OX=2697049 GN=S PE=1 SV=1	17.2914	13285000
N-Glyco	1074	1068	1095	Y.VPAQEKN[+3165.164]FTTAPAIC[+57.021]HDGKAHFPREGVF.V	HexNAc(10)Hex(7)	N[+3165]	524.981	12	6288.69	6289.71	-1.3	1068	29.95	1449	>sp|P0DTC2|SPIKE_SARS2 Spike glycoprotein OS=Severe acute respiratory syndrome coronavirus 2 OX=2697049 GN=S PE=1 SV=1	83.1425	0
N-Glyco	1074	1068	1095	Y.VPAQEKN[+4758.682]FTTAPAIC[+57.021]HDGKAHFPREGVF.V	HexNAc(9)Hex(10)Fuc(1)NeuAc(4)	N[+4759]	657.946	12	7884.28	7883.22	6.1	1068	29.96	1449	>sp|P0DTC2|SPIKE_SARS2 Spike glycoprotein OS=Severe acute respiratory syndrome coronavirus 2 OX=2697049 GN=S PE=1 SV=1	71.1241	2039200
N-Glyco	1074	1068	1095	Y.VPAQEKN[+2060.755]FTTAPAIC[+57.021]HDGKAHFPREGVF.V	HexNAc(4)Hex(5)Fuc(3)	N[+2061]	576.925	9	5184.27	5185.3	-4.5	1068	29.98	1449	>sp|P0DTC2|SPIKE_SARS2 Spike glycoprotein OS=Severe acute respiratory syndrome coronavirus 2 OX=2697049 GN=S PE=1 SV=1	22.8234	22084000
N-Glyco	1074	1068	1102	Y.VPAQEKN[+2188.740]FTTAPAIC[+57.021]HDGKAHFPREGVFVSNGTHW.F	HexNAc(2)Hex(11)	N[+2189]	1219.73	5	6094.6	6094.63	-5.1	1068	29.95	1449	>sp|P0DTC2|SPIKE_SARS2 Spike glycoprotein OS=Severe acute respiratory syndrome coronavirus 2 OX=2697049 GN=S PE=1 SV=1	108.984	0
N-Glyco	1074	1068	1102	Y.VPAQEKN[+3067.115]FTTAPAIC[+57.021]HDGKAHFPREGVFVSNGTHW.F	HexNAc(8)Hex(8)Fuc(1)	N[+3067]	775.77	9	6973.87	6973.01	-19.8	1068	29.95	1449	>sp|P0DTC2|SPIKE_SARS2 Spike glycoprotein OS=Severe acute respiratory syndrome coronavirus 2 OX=2697049 GN=S PE=1 SV=1	8.617	0
N-Glyco	1098	1076	1102	F.TTAPAIC[+57.021]HDGKAHFPREGVFVSN[+4758.682]GTHW.F	HexNAc(9)Hex(10)Fuc(1)NeuAc(4)	N[+4759]	597.085	13	7750.02	7751.11	-11.6	1076	29.94	1449	>sp|P0DTC2|SPIKE_SARS2 Spike glycoprotein OS=Severe acute respiratory syndrome coronavirus 2 OX=2697049 GN=S PE=1 SV=1	68.0607	5476600
N-Glyco	1098	1076	1102	F.TTAPAIC[+57.021]HDGKAHFPREGVFVSN[+3797.380]GTHW.F	HexNAc(10)Hex(10)Fuc(1)	N[+3797]	566.654	12	6788.77	6789.81	-5	1076	29.96	1449	>sp|P0DTC2|SPIKE_SARS2 Spike glycoprotein OS=Severe acute respiratory syndrome coronavirus 2 OX=2697049 GN=S PE=1 SV=1	11.6576	8874500
N-Glyco	1098	1076	1103	F.TTAPAIC[+57.021]HDGKAHFPREGVFVSN[+2149.767]GTHWF.V	HexNAc(5)Hex(7)	N[+2150]	441.69	12	5289.2	5289.26	-11.2	1076	29.96	1449	>sp|P0DTC2|SPIKE_SARS2 Spike glycoprotein OS=Severe acute respiratory syndrome coronavirus 2 OX=2697049 GN=S PE=1 SV=1	83.9638	1435400
N-Glyco	1098	1076	1103	F.TTAPAIC[+57.021]HDGKAHFPREGVFVSN[+4307.550]GTHWF.V	HexNAc(11)Hex(11)NeuAc(1)	N[+4308]	497.469	15	7447.93	7447.05	-16.5	1076	29.96	1449	>sp|P0DTC2|SPIKE_SARS2 Spike glycoprotein OS=Severe acute respiratory syndrome coronavirus 2 OX=2697049 GN=S PE=1 SV=1	38.7668	0
N-Glyco	1098	1076	1103	F.TTAPAIC[+57.021]HDGKAHFPREGVFVSN[+1298.476]GTHWF.V	HexNAc(4)Hex(3)	N[+1298]	740.682	6	4439.05	4437.97	17.6	1076	29.97	1449	>sp|P0DTC2|SPIKE_SARS2 Spike glycoprotein OS=Severe acute respiratory syndrome coronavirus 2 OX=2697049 GN=S PE=1 SV=1	47.7154	121240000
N-Glyco	1098	1076	1109	F.TTAPAIC[+57.021]HDGKAHFPREGVFVSN[+4102.455]GTHWFVTQRNF.Y	HexNAc(8)Hex(9)Fuc(1)NeuAc(3)	N[+4102]	799.535	10	7986.29	7987.34	-6	1076	29.95	1449	>sp|P0DTC2|SPIKE_SARS2 Spike glycoprotein OS=Severe acute respiratory syndrome coronavirus 2 OX=2697049 GN=S PE=1 SV=1	58.6382	0
N-Glyco	1098	1076	1109	F.TTAPAIC[+57.021]HDGKAHFPREGVFVSN[+3432.248]GTHWFVTQRNF.Y	HexNAc(9)Hex(9)Fuc(1)	N[+3432]	610.696	12	7317.27	7317.13	18.8	1076	29.96	1449	>sp|P0DTC2|SPIKE_SARS2 Spike glycoprotein OS=Severe acute respiratory syndrome coronavirus 2 OX=2697049 GN=S PE=1 SV=1	22.2591	36667000
N-Glyco	1098	1076	1109	F.TTAPAIC[+57.021]HDGKAHFPREGVFVSN[+3448.243]GTHWFVTQRNF.Y	HexNAc(9)Hex(10)	N[+3448]	611.937	12	7332.16	7333.13	5.8	1076	29.96	1449	>sp|P0DTC2|SPIKE_SARS2 Spike glycoprotein OS=Severe acute respiratory syndrome coronavirus 2 OX=2697049 GN=S PE=1 SV=1	25.5987	27935000
N-Glyco	1098	1076	1109	F.TTAPAIC[+57.021]HDGKAHFPREGVFVSN[+3432.248]GTHWFVTQRNF.Y	HexNAc(9)Hex(9)Fuc(1)	N[+3432]	666.024	11	7316.19	7317.13	8.6	1076	29.96	1449	>sp|P0DTC2|SPIKE_SARS2 Spike glycoprotein OS=Severe acute respiratory syndrome coronavirus 2 OX=2697049 GN=S PE=1 SV=1	43.9859	5508900
N-Glyco	1098	1076	1109	F.TTAPAIC[+57.021]HDGKAHFPREGVFVSN[+4393.550]GTHWFVTQRNF.Y	HexNAc(8)Hex(9)Fuc(1)NeuAc(4)	N[+4394]	487.969	17	8279.36	8278.43	-9.3	1076	29.97	1449	>sp|P0DTC2|SPIKE_SARS2 Spike glycoprotein OS=Severe acute respiratory syndrome coronavirus 2 OX=2697049 GN=S PE=1 SV=1	30.4582	28256000
N-Glyco	1098	1090	1102	F.PREGVFVSN[+4758.682]GTHW.F	HexNAc(9)Hex(10)Fuc(1)NeuAc(4)	N[+4759]	892.764	7	6243.31	6244.41	-15.2	1090	29.95	1449	>sp|P0DTC2|SPIKE_SARS2 Spike glycoprotein OS=Severe acute respiratory syndrome coronavirus 2 OX=2697049 GN=S PE=1 SV=1	90.2668	0
N-Glyco	1098	1090	1109	F.PREGVFVSN[+3229.168]GTHWFVTQRNF.Y	HexNAc(8)Hex(9)Fuc(1)	N[+3229]	701.92	8	5608.31	5607.35	-7.1	1090	29.96	1449	>sp|P0DTC2|SPIKE_SARS2 Spike glycoprotein OS=Severe acute respiratory syndrome coronavirus 2 OX=2697049 GN=S PE=1 SV=1	44.1963	29760000
N-Glyco	1098	1090	1109	F.PREGVFVSN[+1996.750]GTHWFVTQRNF.Y	HexNAc(6)Hex(3)Fuc(2)	N[+1997]	875.992	5	4375.93	4374.93	-0.2	1090	29.97	1449	>sp|P0DTC2|SPIKE_SARS2 Spike glycoprotein OS=Severe acute respiratory syndrome coronavirus 2 OX=2697049 GN=S PE=1 SV=1	57.7345	0
N-Glyco	1098	1090	1109	F.PREGVFVSN[+3165.164]GTHWFVTQRNF.Y	HexNAc(10)Hex(7)	N[+3165]	396.894	14	5543.41	5543.34	13.1	1090	29.98	1449	>sp|P0DTC2|SPIKE_SARS2 Spike glycoprotein OS=Severe acute respiratory syndrome coronavirus 2 OX=2697049 GN=S PE=1 SV=1	28.422	0
N-Glyco	1098	1096	1102	F.VSN[+4393.550]GTHW.F	HexNAc(8)Hex(9)Fuc(1)NeuAc(4)	N[+4394]	866.476	6	5193.82	5193.92	-18.4	1096	29.95	1449	>sp|P0DTC2|SPIKE_SARS2 Spike glycoprotein OS=Severe acute respiratory syndrome coronavirus 2 OX=2697049 GN=S PE=1 SV=1	8.852	0
N-Glyco	1098	1096	1102	F.VSN[+4393.550]GTHW.F	HexNAc(8)Hex(9)Fuc(1)NeuAc(4)	N[+4394]	1299.46	4	5194.82	5193.92	-19.3	1096	29.95	1449	>sp|P0DTC2|SPIKE_SARS2 Spike glycoprotein OS=Severe acute respiratory syndrome coronavirus 2 OX=2697049 GN=S PE=1 SV=1	105.245	0
N-Glyco	1098	1096	1102	F.VSN[+2805.994]GTHW.F	HexNAc(6)Hex(8)NeuAc(1)	N[+2806]	516.049	7	3606.3	3606.36	-16.9	1096	29.96	1449	>sp|P0DTC2|SPIKE_SARS2 Spike glycoprotein OS=Severe acute respiratory syndrome coronavirus 2 OX=2697049 GN=S PE=1 SV=1	72.339	5007600
N-Glyco	1098	1096	1102	F.VSN[+2805.994]GTHW.F	HexNAc(6)Hex(8)NeuAc(1)	N[+2806]	516.049	7	3606.3	3606.36	-17	1096	29.96	1449	>sp|P0DTC2|SPIKE_SARS2 Spike glycoprotein OS=Severe acute respiratory syndrome coronavirus 2 OX=2697049 GN=S PE=1 SV=1	87.5416	0
N-Glyco	1098	1096	1102	F.VSN[+3229.168]GTHW.F	HexNAc(8)Hex(9)Fuc(1)	N[+3229]	1343.85	3	4029.52	4029.54	-3.3	1096	29.96	1449	>sp|P0DTC2|SPIKE_SARS2 Spike glycoprotein OS=Severe acute respiratory syndrome coronavirus 2 OX=2697049 GN=S PE=1 SV=1	106.242	0
N-Glyco	1098	1096	1102	F.VSN[+3147.115]GTHW.F	HexNAc(6)Hex(11)Fuc(1)	N[+3147]	1316.49	3	3947.44	3947.48	-10.8	1096	29.97	1449	>sp|P0DTC2|SPIKE_SARS2 Spike glycoprotein OS=Severe acute respiratory syndrome coronavirus 2 OX=2697049 GN=S PE=1 SV=1	109.431	0
N-Glyco	1098	1096	1102	F.VSN[+3147.115]GTHW.F	HexNAc(6)Hex(11)Fuc(1)	N[+3147]	1316.48	3	3947.44	3947.48	-11.5	1096	29.97	1449	>sp|P0DTC2|SPIKE_SARS2 Spike glycoprotein OS=Severe acute respiratory syndrome coronavirus 2 OX=2697049 GN=S PE=1 SV=1	109.516	0
N-Glyco	1098	1096	1102	F.VSN[+2759.005]GTHW.F	HexNAc(8)Hex(7)	N[+2759]	712.678	5	3559.36	3559.37	-2.7	1096	29.98	1449	>sp|P0DTC2|SPIKE_SARS2 Spike glycoprotein OS=Severe acute respiratory syndrome coronavirus 2 OX=2697049 GN=S PE=1 SV=1	43.1141	0
N-Glyco	1098	1096	1102	F.VSN[+3594.301]GTHW.F	HexNAc(9)Hex(10)Fuc(1)	N[+3594]	879.942	5	4395.68	4394.67	1.6	1096	29.99	1449	>sp|P0DTC2|SPIKE_SARS2 Spike glycoprotein OS=Severe acute respiratory syndrome coronavirus 2 OX=2697049 GN=S PE=1 SV=1	10.6326	5317700
N-Glyco	1098	1096	1103	F.VSN[+4307.550]GTHWF.V	HexNAc(11)Hex(11)NeuAc(1)	N[+4308]	1314.73	4	5255.9	5254.99	-16.8	1096	29.95	1449	>sp|P0DTC2|SPIKE_SARS2 Spike glycoprotein OS=Severe acute respiratory syndrome coronavirus 2 OX=2697049 GN=S PE=1 SV=1	109.746	139300000
N-Glyco	1098	1096	1103	F.VSN[+2132.751]GTHWF.V	HexNAc(5)Hex(5)NeuGc(1)	N[+2133]	440.897	7	3080.23	3080.19	14.8	1096	29.99	1449	>sp|P0DTC2|SPIKE_SARS2 Spike glycoprotein OS=Severe acute respiratory syndrome coronavirus 2 OX=2697049 GN=S PE=1 SV=1	34.0433	405980000
N-Glyco	1098	1096	1103	F.VSN[+2256.851]GTHWF.V	HexNAc(8)Hex(3)Fuc(1)	N[+2257]	458.619	7	3204.29	3204.29	0.7	1096	29.99	1449	>sp|P0DTC2|SPIKE_SARS2 Spike glycoprotein OS=Severe acute respiratory syndrome coronavirus 2 OX=2697049 GN=S PE=1 SV=1	21.0626	0
N-Glyco	1098	1096	1103	F.VSN[+2896.051]GTHWF.V	HexNAc(5)Hex(8)Fuc(4)	N[+2896]	549.928	7	3843.45	3843.49	-9.7	1096	29.99	1449	>sp|P0DTC2|SPIKE_SARS2 Spike glycoprotein OS=Severe acute respiratory syndrome coronavirus 2 OX=2697049 GN=S PE=1 SV=1	33.0646	0
N-Glyco	1098	1096	1103	F.VSN[+3797.380]GTHWF.V	HexNAc(10)Hex(10)Fuc(1)	N[+3797]	678.547	7	4743.79	4744.82	-5.3	1096	29.99	1449	>sp|P0DTC2|SPIKE_SARS2 Spike glycoprotein OS=Severe acute respiratory syndrome coronavirus 2 OX=2697049 GN=S PE=1 SV=1	38.2498	10037000
N-Glyco	1098	1096	1103	F.VSN[+2621.984]GTHWF.V	HexNAc(9)Hex(4)Fuc(1)	N[+2622]	510.779	7	3569.41	3569.42	-3.9	1096	106.43	1449	>sp|P0DTC2|SPIKE_SARS2 Spike glycoprotein OS=Severe acute respiratory syndrome coronavirus 2 OX=2697049 GN=S PE=1 SV=1	33.972	0
N-Glyco	1098	1096	1109	F.VSN[+3594.301]GTHWFVTQRNF.Y	HexNAc(9)Hex(10)Fuc(1)	N[+3594]	1322.79	4	5288.13	5287.12	0.2	1096	29.95	1449	>sp|P0DTC2|SPIKE_SARS2 Spike glycoprotein OS=Severe acute respiratory syndrome coronavirus 2 OX=2697049 GN=S PE=1 SV=1	110.06	0
N-Glyco	1098	1096	1109	F.VSN[+1704.635]GTHWFVTQRNF.Y	HexNAc(6)Hex(3)	N[+1705]	1133.16	3	3397.48	3397.46	6.2	1096	29.96	1449	>sp|P0DTC2|SPIKE_SARS2 Spike glycoprotein OS=Severe acute respiratory syndrome coronavirus 2 OX=2697049 GN=S PE=1 SV=1	69.1058	0
N-Glyco	1098	1096	1109	F.VSN[+2717.978]GTHWFVTQRNF.Y	HexNAc(7)Hex(8)	N[+2718]	401.995	11	4411.87	4410.8	13.8	1096	29.97	1449	>sp|P0DTC2|SPIKE_SARS2 Spike glycoprotein OS=Severe acute respiratory syndrome coronavirus 2 OX=2697049 GN=S PE=1 SV=1	65.5828	15395000
N-Glyco	1098	1096	1109	F.VSN[+3432.248]GTHWFVTQRNF.Y	HexNAc(9)Hex(9)Fuc(1)	N[+3432]	395.238	13	5126	5125.07	-14.2	1096	29.97	1449	>sp|P0DTC2|SPIKE_SARS2 Spike glycoprotein OS=Severe acute respiratory syndrome coronavirus 2 OX=2697049 GN=S PE=1 SV=1	12.956	38614000
N-Glyco	1098	1096	1109	F.VSN[+1727.613]GTHWFVTQRNF.Y	HexNAc(3)Hex(6)Fuc(1)	N[+1728]	1140.82	3	3420.45	3420.44	5.2	1096	45.72	1449	>sp|P0DTC2|SPIKE_SARS2 Spike glycoprotein OS=Severe acute respiratory syndrome coronavirus 2 OX=2697049 GN=S PE=1 SV=1	15.6706	381120000
N-Glyco	1098	1096	1110	F.VSN[+4758.682]GTHWFVTQRNFY.E	HexNAc(9)Hex(10)Fuc(1)NeuAc(4)	N[+4759]	1103.43	6	6615.55	6614.57	-2.9	1096	29.95	1449	>sp|P0DTC2|SPIKE_SARS2 Spike glycoprotein OS=Severe acute respiratory syndrome coronavirus 2 OX=2697049 GN=S PE=1 SV=1	108.866	0
N-Glyco	1098	1096	1110	F.VSN[+3432.248]GTHWFVTQRNFY.E	HexNAc(9)Hex(9)Fuc(1)	N[+3432]	529.625	10	5287.19	5288.14	10.7	1096	29.97	1449	>sp|P0DTC2|SPIKE_SARS2 Spike glycoprotein OS=Severe acute respiratory syndrome coronavirus 2 OX=2697049 GN=S PE=1 SV=1	38.0716	41398000
N-Glyco	1098	1096	1110	F.VSN[+4393.550]GTHWFVTQRNFY.E	HexNAc(8)Hex(9)Fuc(1)NeuAc(4)	N[+4394]	417.561	15	6249.31	6249.44	-19.6	1096	29.97	1449	>sp|P0DTC2|SPIKE_SARS2 Spike glycoprotein OS=Severe acute respiratory syndrome coronavirus 2 OX=2697049 GN=S PE=1 SV=1	24.4253	8265200
N-Glyco	1098	1096	1110	F.VSN[+1702.581]GTHWFVTQRNFY.E	HexNAc(2)Hex(8)	N[+1703]	712.488	5	3558.41	3558.47	-16.4	1096	29.98	1449	>sp|P0DTC2|SPIKE_SARS2 Spike glycoprotein OS=Severe acute respiratory syndrome coronavirus 2 OX=2697049 GN=S PE=1 SV=1	44.2927	0
N-Glyco	1098	1096	1110	F.VSN[+2481.889]GTHWFVTQRNFY.E	HexNAc(6)Hex(6)NeuAc(1)	N[+2482]	434.79	10	4338.83	4337.78	12	1096	29.98	1449	>sp|P0DTC2|SPIKE_SARS2 Spike glycoprotein OS=Severe acute respiratory syndrome coronavirus 2 OX=2697049 GN=S PE=1 SV=1	11.5955	0
N-Glyco	1098	1096	1110	F.VSN[+2759.005]GTHWFVTQRNFY.E	HexNAc(8)Hex(7)	N[+2759]	577.623	8	4613.93	4614.89	9.4	1096	29.98	1449	>sp|P0DTC2|SPIKE_SARS2 Spike glycoprotein OS=Severe acute respiratory syndrome coronavirus 2 OX=2697049 GN=S PE=1 SV=1	21.9863	0
N-Glyco	1098	1096	1110	F.VSN[+2864.036]GTHWFVTQRNFY.E	HexNAc(7)Hex(8)Fuc(1)	N[+2864]	472.995	10	4720.89	4719.92	-8.3	1096	29.98	1449	>sp|P0DTC2|SPIKE_SARS2 Spike glycoprotein OS=Severe acute respiratory syndrome coronavirus 2 OX=2697049 GN=S PE=1 SV=1	47.5928	57539000
N-Glyco	1098	1096	1110	F.VSN[+3165.164]GTHWFVTQRNFY.E	HexNAc(10)Hex(7)	N[+3165]	502.91	10	5020.04	5021.05	-2.3	1096	29.98	1449	>sp|P0DTC2|SPIKE_SARS2 Spike glycoprotein OS=Severe acute respiratory syndrome coronavirus 2 OX=2697049 GN=S PE=1 SV=1	30.804	4412800
N-Glyco	1098	1096	1110	F.VSN[+3165.164]GTHWFVTQRNFY.E	HexNAc(10)Hex(7)	N[+3165]	502.911	10	5020.04	5021.05	-1.4	1096	29.98	1449	>sp|P0DTC2|SPIKE_SARS2 Spike glycoprotein OS=Severe acute respiratory syndrome coronavirus 2 OX=2697049 GN=S PE=1 SV=1	30.8512	0
N-Glyco	1098	1096	1110	F.VSN[+3405.200]GTHWFVTQRNFY.E	HexNAc(6)Hex(9)Fuc(1)NeuAc(2)	N[+3405]	526.92	10	5260.14	5261.09	9.6	1096	29.98	1449	>sp|P0DTC2|SPIKE_SARS2 Spike glycoprotein OS=Severe acute respiratory syndrome coronavirus 2 OX=2697049 GN=S PE=1 SV=1	33.6667	8587300
N-Glyco	1098	1096	1110	F.VSN[+3165.164]GTHWFVTQRNFY.E	HexNAc(10)Hex(7)	N[+3165]	502.917	10	5020.11	5021.05	11.7	1096	29.98	1449	>sp|P0DTC2|SPIKE_SARS2 Spike glycoprotein OS=Severe acute respiratory syndrome coronavirus 2 OX=2697049 GN=S PE=1 SV=1	36.5631	20294000
N-Glyco	1098	1096	1110	F.VSN[+2596.952]GTHWFVTQRNFY.E	HexNAc(8)Hex(6)	N[+2597]	743.14	6	4453.81	4452.84	-8.5	1096	29.99	1449	>sp|P0DTC2|SPIKE_SARS2 Spike glycoprotein OS=Severe acute respiratory syndrome coronavirus 2 OX=2697049 GN=S PE=1 SV=1	41.5362	37042000
N-Glyco	1098	1096	1110	F.VSN[+730.264]GTHWFVTQRNFY.E	HexNAc(2)Hex(2)	N[+730]	647.306	4	2586.2	2586.15	19.4	1096	72.52	1449	>sp|P0DTC2|SPIKE_SARS2 Spike glycoprotein OS=Severe acute respiratory syndrome coronavirus 2 OX=2697049 GN=S PE=1 SV=1	21.1183	81049000
N-Glyco	1134	1104	1138	F.VTQRNFYEPQIITTDNTFVSGNC[+57.021]DVVIGIVN[+2864.036]NTVY.D	HexNAc(7)Hex(8)Fuc(1)	N[+2864]	857.892	8	6856.08	6854.99	13.1	1104	0.76	1449	>sp|P0DTC2|SPIKE_SARS2 Spike glycoprotein OS=Severe acute respiratory syndrome coronavirus 2 OX=2697049 GN=S PE=1 SV=1	95.3119	1593000
N-Glyco	1134	1104	1138	F.VTQRNFYEPQIITTDNTFVSGNC[+57.021]DVVIGIVN[+2110.793]NTVY.D	HexNAc(8)Hex(3)	N[+2111]	872.699	7	6102.85	6101.75	16.4	1104	29.94	1449	>sp|P0DTC2|SPIKE_SARS2 Spike glycoprotein OS=Severe acute respiratory syndrome coronavirus 2 OX=2697049 GN=S PE=1 SV=1	106.278	0
N-Glyco	1134	1104	1138	F.VTQRNFYEPQIITTDNTFVSGNC[+57.021]DVVIGIVN[+2621.984]NTVY.D	HexNAc(9)Hex(4)Fuc(1)	N[+2622]	1103.18	6	6614.02	6612.94	12.5	1104	29.94	1449	>sp|P0DTC2|SPIKE_SARS2 Spike glycoprotein OS=Severe acute respiratory syndrome coronavirus 2 OX=2697049 GN=S PE=1 SV=1	99.1612	0
N-Glyco	1134	1104	1138	F.VTQRNFYEPQIITTDNTFVSGNC[+57.021]DVVIGIVN[+2621.984]NTVY.D	HexNAc(9)Hex(4)Fuc(1)	N[+2622]	1103.17	6	6614.01	6612.94	10.8	1104	29.94	1449	>sp|P0DTC2|SPIKE_SARS2 Spike glycoprotein OS=Severe acute respiratory syndrome coronavirus 2 OX=2697049 GN=S PE=1 SV=1	109.698	13269000
N-Glyco	1134	1104	1138	F.VTQRNFYEPQIITTDNTFVSGNC[+57.021]DVVIGIVN[+1987.714]NTVY.D	HexNAc(5)Hex(6)	N[+1988]	1196.75	5	5979.7	5978.67	4.7	1104	29.95	1449	>sp|P0DTC2|SPIKE_SARS2 Spike glycoprotein OS=Severe acute respiratory syndrome coronavirus 2 OX=2697049 GN=S PE=1 SV=1	108.603	0
N-Glyco	1134	1104	1138	F.VTQRNFYEPQIITTDNTFVSGNC[+57.021]DVVIGIVN[+2313.873]NTVY.D	HexNAc(9)Hex(3)	N[+2314]	1261.78	5	6304.9	6304.83	10.8	1104	29.95	1449	>sp|P0DTC2|SPIKE_SARS2 Spike glycoprotein OS=Severe acute respiratory syndrome coronavirus 2 OX=2697049 GN=S PE=1 SV=1	110.13	0
N-Glyco	1134	1104	1138	F.VTQRNFYEPQIITTDNTFVSGNC[+57.021]DVVIGIVN[+2352.846]NTVY.D	HexNAc(6)Hex(7)	N[+2353]	907.11	7	6343.73	6343.8	-11.8	1104	29.95	1449	>sp|P0DTC2|SPIKE_SARS2 Spike glycoprotein OS=Severe acute respiratory syndrome coronavirus 2 OX=2697049 GN=S PE=1 SV=1	103.14	0
N-Glyco	1134	1104	1138	F.VTQRNFYEPQIITTDNTFVSGNC[+57.021]DVVIGIVN[+3276.158]NTVY.D	HexNAc(6)Hex(10)Fuc(1)NeuAc(1)	N[+3276]	606.515	12	7267.1	7267.11	-1.3	1104	29.95	1449	>sp|P0DTC2|SPIKE_SARS2 Spike glycoprotein OS=Severe acute respiratory syndrome coronavirus 2 OX=2697049 GN=S PE=1 SV=1	38.5593	474570000
N-Glyco	1134	1104	1138	F.VTQRNFYEPQIITTDNTFVSGNC[+57.021]DVVIGIVN[+3405.200]NTVY.D	HexNAc(6)Hex(9)Fuc(1)NeuAc(2)	N[+3405]	822.691	9	7396.16	7396.15	0.8	1104	29.95	1449	>sp|P0DTC2|SPIKE_SARS2 Spike glycoprotein OS=Severe acute respiratory syndrome coronavirus 2 OX=2697049 GN=S PE=1 SV=1	50.3642	0
N-Glyco	1134	1104	1138	F.VTQRNFYEPQIITTDNTFVSGNC[+57.021]DVVIGIVN[+3448.243]NTVY.D	HexNAc(9)Hex(10)	N[+3448]	1488.47	5	7438.34	7439.2	19.4	1104	29.95	1449	>sp|P0DTC2|SPIKE_SARS2 Spike glycoprotein OS=Severe acute respiratory syndrome coronavirus 2 OX=2697049 GN=S PE=1 SV=1	7.7702	0
N-Glyco	1134	1104	1138	F.VTQRNFYEPQIITTDNTFVSGNC[+57.021]DVVIGIVN[+4393.550]NTVY.D	HexNAc(8)Hex(9)Fuc(1)NeuAc(4)	N[+4394]	382.029	22	8383.48	8384.5	-3.1	1104	29.95	1449	>sp|P0DTC2|SPIKE_SARS2 Spike glycoprotein OS=Severe acute respiratory syndrome coronavirus 2 OX=2697049 GN=S PE=1 SV=1	87.6339	0
N-Glyco	1134	1104	1138	F.VTQRNFYEPQIITTDNTFVSGNC[+57.021]DVVIGIVN[+2069.767]NTVY.D	HexNAc(7)Hex(4)	N[+2070]	505.898	12	6059.7	6060.72	-3.1	1104	29.96	1449	>sp|P0DTC2|SPIKE_SARS2 Spike glycoprotein OS=Severe acute respiratory syndrome coronavirus 2 OX=2697049 GN=S PE=1 SV=1	71.2488	6279600
N-Glyco	1134	1104	1138	F.VTQRNFYEPQIITTDNTFVSGNC[+57.021]DVVIGIVN[+2361.883]NTVY.D	HexNAc(7)Hex(4)Fuc(2)	N[+2362]	578.451	11	6352.89	6352.84	8.2	1104	29.96	1449	>sp|P0DTC2|SPIKE_SARS2 Spike glycoprotein OS=Severe acute respiratory syndrome coronavirus 2 OX=2697049 GN=S PE=1 SV=1	64.1985	3683300
N-Glyco	1134	1104	1138	F.VTQRNFYEPQIITTDNTFVSGNC[+57.021]DVVIGIVN[+2717.978]NTVY.D	HexNAc(7)Hex(8)	N[+2718]	671.691	10	6707.85	6708.93	-12	1104	29.96	1449	>sp|P0DTC2|SPIKE_SARS2 Spike glycoprotein OS=Severe acute respiratory syndrome coronavirus 2 OX=2697049 GN=S PE=1 SV=1	20.4797	0
N-Glyco	1134	1104	1138	F.VTQRNFYEPQIITTDNTFVSGNC[+57.021]DVVIGIVN[+3276.158]NTVY.D	HexNAc(6)Hex(10)Fuc(1)NeuAc(1)	N[+3276]	606.517	12	7267.12	7267.11	1.2	1104	29.96	1449	>sp|P0DTC2|SPIKE_SARS2 Spike glycoprotein OS=Severe acute respiratory syndrome coronavirus 2 OX=2697049 GN=S PE=1 SV=1	38.6118	25500000
N-Glyco	1134	1104	1138	F.VTQRNFYEPQIITTDNTFVSGNC[+57.021]DVVIGIVN[+4323.544]NTVY.D	HexNAc(11)Hex(11)NeuGc(1)	N[+4324]	416.639	20	8313.64	8314.5	16.9	1104	29.96	1449	>sp|P0DTC2|SPIKE_SARS2 Spike glycoprotein OS=Severe acute respiratory syndrome coronavirus 2 OX=2697049 GN=S PE=1 SV=1	12.9808	15073000
N-Glyco	1134	1104	1138	F.VTQRNFYEPQIITTDNTFVSGNC[+57.021]DVVIGIVN[+1784.634]NTVY.D	HexNAc(4)Hex(6)	N[+1785]	642.748	9	5776.67	5775.59	13.6	1104	29.97	1449	>sp|P0DTC2|SPIKE_SARS2 Spike glycoprotein OS=Severe acute respiratory syndrome coronavirus 2 OX=2697049 GN=S PE=1 SV=1	24.1908	20934000
N-Glyco	1134	1104	1138	F.VTQRNFYEPQIITTDNTFVSGNC[+57.021]DVVIGIVN[+1784.634]NTVY.D	HexNAc(4)Hex(6)	N[+1785]	642.748	9	5776.67	5775.59	13.6	1104	29.97	1449	>sp|P0DTC2|SPIKE_SARS2 Spike glycoprotein OS=Severe acute respiratory syndrome coronavirus 2 OX=2697049 GN=S PE=1 SV=1	24.1951	18169000
N-Glyco	1134	1104	1138	F.VTQRNFYEPQIITTDNTFVSGNC[+57.021]DVVIGIVN[+2117.777]NTVY.D	HexNAc(5)Hex(5)Fuc(2)	N[+2118]	611.879	10	6109.72	6108.73	-1.7	1104	29.97	1449	>sp|P0DTC2|SPIKE_SARS2 Spike glycoprotein OS=Severe acute respiratory syndrome coronavirus 2 OX=2697049 GN=S PE=1 SV=1	31.8149	0
N-Glyco	1134	1104	1138	F.VTQRNFYEPQIITTDNTFVSGNC[+57.021]DVVIGIVN[+2117.777]NTVY.D	HexNAc(5)Hex(5)Fuc(2)	N[+2118]	611.878	10	6109.72	6108.73	-2.7	1104	29.97	1449	>sp|P0DTC2|SPIKE_SARS2 Spike glycoprotein OS=Severe acute respiratory syndrome coronavirus 2 OX=2697049 GN=S PE=1 SV=1	31.8596	0
N-Glyco	1134	1104	1138	F.VTQRNFYEPQIITTDNTFVSGNC[+57.021]DVVIGIVN[+2350.793]NTVY.D	HexNAc(2)Hex(12)	N[+2351]	705.547	9	6341.86	6341.75	18	1104	29.97	1449	>sp|P0DTC2|SPIKE_SARS2 Spike glycoprotein OS=Severe acute respiratory syndrome coronavirus 2 OX=2697049 GN=S PE=1 SV=1	29.3375	8443800
N-Glyco	1134	1104	1138	F.VTQRNFYEPQIITTDNTFVSGNC[+57.021]DVVIGIVN[+2621.984]NTVY.D	HexNAc(9)Hex(4)Fuc(1)	N[+2622]	551.997	12	6612.88	6612.94	-8.2	1104	29.97	1449	>sp|P0DTC2|SPIKE_SARS2 Spike glycoprotein OS=Severe acute respiratory syndrome coronavirus 2 OX=2697049 GN=S PE=1 SV=1	24.1432	157000000
N-Glyco	1134	1104	1138	F.VTQRNFYEPQIITTDNTFVSGNC[+57.021]DVVIGIVN[+2946.089]NTVY.D	HexNAc(9)Hex(6)Fuc(1)	N[+2946]	366.003	19	6935.93	6937.04	-16.3	1104	29.97	1449	>sp|P0DTC2|SPIKE_SARS2 Spike glycoprotein OS=Severe acute respiratory syndrome coronavirus 2 OX=2697049 GN=S PE=1 SV=1	89.9483	0
N-Glyco	1134	1104	1138	F.VTQRNFYEPQIITTDNTFVSGNC[+57.021]DVVIGIVN[+3147.115]NTVY.D	HexNAc(6)Hex(11)Fuc(1)	N[+3147]	357.908	20	7139.03	7138.07	-5.9	1104	29.97	1449	>sp|P0DTC2|SPIKE_SARS2 Spike glycoprotein OS=Severe acute respiratory syndrome coronavirus 2 OX=2697049 GN=S PE=1 SV=1	51.4282	14279000
N-Glyco	1134	1104	1138	F.VTQRNFYEPQIITTDNTFVSGNC[+57.021]DVVIGIVN[+3594.301]NTVY.D	HexNAc(9)Hex(10)Fuc(1)	N[+3594]	542.75	14	7585.4	7585.25	19.2	1104	29.97	1449	>sp|P0DTC2|SPIKE_SARS2 Spike glycoprotein OS=Severe acute respiratory syndrome coronavirus 2 OX=2697049 GN=S PE=1 SV=1	50.85	0
N-Glyco	1134	1104	1138	F.VTQRNFYEPQIITTDNTFVSGNC[+57.021]DVVIGIVN[+3147.115]NTVY.D	HexNAc(6)Hex(11)Fuc(1)	N[+3147]	510.805	14	7138.18	7138.07	15.2	1104	29.98	1449	>sp|P0DTC2|SPIKE_SARS2 Spike glycoprotein OS=Severe acute respiratory syndrome coronavirus 2 OX=2697049 GN=S PE=1 SV=1	50.7421	0
N-Glyco	1134	1104	1138	F.VTQRNFYEPQIITTDNTFVSGNC[+57.021]DVVIGIVN[+2717.978]NTVY.D	HexNAc(7)Hex(8)	N[+2718]	746.453	9	6710.02	6708.93	12.5	1104	29.99	1449	>sp|P0DTC2|SPIKE_SARS2 Spike glycoprotein OS=Severe acute respiratory syndrome coronavirus 2 OX=2697049 GN=S PE=1 SV=1	16.7411	6666600
N-Glyco	1134	1104	1138	F.VTQRNFYEPQIITTDNTFVSGNC[+57.021]DVVIGIVN[+1460.529]NTVY.D	HexNAc(4)Hex(4)	N[+1461]	496.501	11	5451.44	5451.48	-8.7	1104	30	1449	>sp|P0DTC2|SPIKE_SARS2 Spike glycoprotein OS=Severe acute respiratory syndrome coronavirus 2 OX=2697049 GN=S PE=1 SV=1	17.3422	0
N-Glyco	1134	1110	1141	F.YEPQIITTDNTFVSGNC[+57.021]DVVIGIVN[+4758.682]NTVYDPL.Q	HexNAc(9)Hex(10)Fuc(1)NeuAc(4)	N[+4759]	833.734	10	8328.27	8329.41	-16.2	1110	14.52	1449	>sp|P0DTC2|SPIKE_SARS2 Spike glycoprotein OS=Severe acute respiratory syndrome coronavirus 2 OX=2697049 GN=S PE=1 SV=1	74.2073	6761100
N-Glyco	1134	1110	1141	F.YEPQIITTDNTFVSGNC[+57.021]DVVIGIVN[+2717.978]NTVYDPL.Q	HexNAc(7)Hex(8)	N[+2718]	1258.33	5	6287.64	6288.71	-10.6	1110	29.95	1449	>sp|P0DTC2|SPIKE_SARS2 Spike glycoprotein OS=Severe acute respiratory syndrome coronavirus 2 OX=2697049 GN=S PE=1 SV=1	107.213	0
N-Glyco	1134	1110	1141	F.YEPQIITTDNTFVSGNC[+57.021]DVVIGIVN[+3405.200]NTVYDPL.Q	HexNAc(6)Hex(9)Fuc(1)NeuAc(2)	N[+3405]	775.875	9	6974.82	6975.93	-15.4	1110	29.95	1449	>sp|P0DTC2|SPIKE_SARS2 Spike glycoprotein OS=Severe acute respiratory syndrome coronavirus 2 OX=2697049 GN=S PE=1 SV=1	67.1384	0
N-Glyco	1134	1110	1141	F.YEPQIITTDNTFVSGNC[+57.021]DVVIGIVN[+3797.380]NTVYDPL.Q	HexNAc(10)Hex(10)Fuc(1)	N[+3797]	819.581	9	7368.17	7368.11	7.8	1110	29.95	1449	>sp|P0DTC2|SPIKE_SARS2 Spike glycoprotein OS=Severe acute respiratory syndrome coronavirus 2 OX=2697049 GN=S PE=1 SV=1	65.4111	3918600
N-Glyco	1134	1110	1141	F.YEPQIITTDNTFVSGNC[+57.021]DVVIGIVN[+2621.984]NTVYDPL.Q	HexNAc(9)Hex(4)Fuc(1)	N[+2622]	516.981	12	6192.7	6192.71	-2.7	1110	29.96	1449	>sp|P0DTC2|SPIKE_SARS2 Spike glycoprotein OS=Severe acute respiratory syndrome coronavirus 2 OX=2697049 GN=S PE=1 SV=1	80.4805	3009800
N-Glyco	1134	1110	1141	F.YEPQIITTDNTFVSGNC[+57.021]DVVIGIVN[+3448.243]NTVYDPL.Q	HexNAc(9)Hex(10)	N[+3448]	540.922	13	7019.89	7018.97	-11.9	1110	29.96	1449	>sp|P0DTC2|SPIKE_SARS2 Spike glycoprotein OS=Severe acute respiratory syndrome coronavirus 2 OX=2697049 GN=S PE=1 SV=1	51.3936	54424000
N-Glyco	1134	1111	1138	Y.EPQIITTDNTFVSGNC[+57.021]DVVIGIVN[+2361.883]NTVY.D	HexNAc(7)Hex(4)Fuc(2)	N[+2362]	1089.68	5	5444.37	5444.39	-3.8	1111	29.95	1449	>sp|P0DTC2|SPIKE_SARS2 Spike glycoprotein OS=Severe acute respiratory syndrome coronavirus 2 OX=2697049 GN=S PE=1 SV=1	106.873	0
N-Glyco	1134	1111	1138	Y.EPQIITTDNTFVSGNC[+57.021]DVVIGIVN[+3432.248]NTVY.D	HexNAc(9)Hex(9)Fuc(1)	N[+3432]	815.108	8	6513.81	6514.75	10	1111	29.95	1449	>sp|P0DTC2|SPIKE_SARS2 Spike glycoprotein OS=Severe acute respiratory syndrome coronavirus 2 OX=2697049 GN=S PE=1 SV=1	84.0847	23079000
N-Glyco	1134	1111	1138	Y.EPQIITTDNTFVSGNC[+57.021]DVVIGIVN[+406.159]NTVY.D	HexNAc(2)	N[+406]	1163.56	3	3488.67	3488.66	2.8	1111	29.96	1449	>sp|P0DTC2|SPIKE_SARS2 Spike glycoprotein OS=Severe acute respiratory syndrome coronavirus 2 OX=2697049 GN=S PE=1 SV=1	99.4417	0
N-Glyco	1134	1111	1138	Y.EPQIITTDNTFVSGNC[+57.021]DVVIGIVN[+2621.984]NTVY.D	HexNAc(9)Hex(4)Fuc(1)	N[+2622]	713.949	8	5704.55	5704.49	10.2	1111	29.97	1449	>sp|P0DTC2|SPIKE_SARS2 Spike glycoprotein OS=Severe acute respiratory syndrome coronavirus 2 OX=2697049 GN=S PE=1 SV=1	50.7183	3656200
N-Glyco	1134	1111	1138	Y.EPQIITTDNTFVSGNC[+57.021]DVVIGIVN[+2759.005]NTVY.D	HexNAc(8)Hex(7)	N[+2759]	450.348	13	5842.43	5841.51	-13.8	1111	29.97	1449	>sp|P0DTC2|SPIKE_SARS2 Spike glycoprotein OS=Severe acute respiratory syndrome coronavirus 2 OX=2697049 GN=S PE=1 SV=1	11.9269	1569900
N-Glyco	1134	1111	1138	Y.EPQIITTDNTFVSGNC[+57.021]DVVIGIVN[+1460.529]NTVY.D	HexNAc(4)Hex(4)	N[+1461]	909.214	5	4542.04	4543.03	2.3	1111	29.98	1449	>sp|P0DTC2|SPIKE_SARS2 Spike glycoprotein OS=Severe acute respiratory syndrome coronavirus 2 OX=2697049 GN=S PE=1 SV=1	49.5389	0
N-Glyco	1134	1111	1141	Y.EPQIITTDNTFVSGNC[+57.021]DVVIGIVN[+3067.115]NTVYDPL.Q	HexNAc(8)Hex(8)Fuc(1)	N[+3067]	1080.16	6	6475.9	6474.78	18.2	1111	29.94	1449	>sp|P0DTC2|SPIKE_SARS2 Spike glycoprotein OS=Severe acute respiratory syndrome coronavirus 2 OX=2697049 GN=S PE=1 SV=1	105.872	0
N-Glyco	1134	1111	1141	Y.EPQIITTDNTFVSGNC[+57.021]DVVIGIVN[+2174.798]NTVYDPL.Q	HexNAc(6)Hex(5)Fuc(1)	N[+2175]	1117.1	5	5581.49	5582.47	4.8	1111	29.95	1449	>sp|P0DTC2|SPIKE_SARS2 Spike glycoprotein OS=Severe acute respiratory syndrome coronavirus 2 OX=2697049 GN=S PE=1 SV=1	104.976	0
N-Glyco	1134	1111	1141	Y.EPQIITTDNTFVSGNC[+57.021]DVVIGIVN[+2320.856]NTVYDPL.Q	HexNAc(6)Hex(5)Fuc(2)	N[+2321]	1146.53	5	5728.6	5728.52	13.4	1111	29.95	1449	>sp|P0DTC2|SPIKE_SARS2 Spike glycoprotein OS=Severe acute respiratory syndrome coronavirus 2 OX=2697049 GN=S PE=1 SV=1	108.986	0
N-Glyco	1134	1111	1141	Y.EPQIITTDNTFVSGNC[+57.021]DVVIGIVN[+2459.931]NTVYDPL.Q	HexNAc(9)Hex(3)Fuc(1)	N[+2460]	1174.52	5	5868.59	5867.6	-1.3	1111	29.95	1449	>sp|P0DTC2|SPIKE_SARS2 Spike glycoprotein OS=Severe acute respiratory syndrome coronavirus 2 OX=2697049 GN=S PE=1 SV=1	109.579	0
N-Glyco	1134	1111	1141	Y.EPQIITTDNTFVSGNC[+57.021]DVVIGIVN[+3448.243]NTVYDPL.Q	HexNAc(9)Hex(10)	N[+3448]	762.772	9	6856.89	6855.91	-3.6	1111	29.95	1449	>sp|P0DTC2|SPIKE_SARS2 Spike glycoprotein OS=Severe acute respiratory syndrome coronavirus 2 OX=2697049 GN=S PE=1 SV=1	104.697	1503900
N-Glyco	1134	1111	1141	Y.EPQIITTDNTFVSGNC[+57.021]DVVIGIVN[+552.217]NTVYDPL.Q	HexNAc(2)Fuc(1)	N[+552]	1320.63	3	3959.88	3959.88	-0.7	1111	29.96	1449	>sp|P0DTC2|SPIKE_SARS2 Spike glycoprotein OS=Severe acute respiratory syndrome coronavirus 2 OX=2697049 GN=S PE=1 SV=1	97.393	0
N-Glyco	1134	1111	1141	Y.EPQIITTDNTFVSGNC[+57.021]DVVIGIVN[+1809.666]NTVYDPL.Q	HexNAc(5)Hex(4)Fuc(1)	N[+1810]	870.578	6	5218.43	5217.33	18.4	1111	29.96	1449	>sp|P0DTC2|SPIKE_SARS2 Spike glycoprotein OS=Severe acute respiratory syndrome coronavirus 2 OX=2697049 GN=S PE=1 SV=1	65.3186	39844000
N-Glyco	1134	1111	1141	Y.EPQIITTDNTFVSGNC[+57.021]DVVIGIVN[+3432.248]NTVYDPL.Q	HexNAc(9)Hex(9)Fuc(1)	N[+3432]	684.892	10	6839.86	6839.92	-8.6	1111	29.97	1449	>sp|P0DTC2|SPIKE_SARS2 Spike glycoprotein OS=Severe acute respiratory syndrome coronavirus 2 OX=2697049 GN=S PE=1 SV=1	35.8939	0
N-Glyco	1134	1111	1141	Y.EPQIITTDNTFVSGNC[+57.021]DVVIGIVN[+4028.418]NTVYDPL.Q	HexNAc(7)Hex(8)Fuc(1)NeuAc(4)	N[+4028]	620.512	12	7435.06	7436.09	-2.3	1111	29.97	1449	>sp|P0DTC2|SPIKE_SARS2 Spike glycoprotein OS=Severe acute respiratory syndrome coronavirus 2 OX=2697049 GN=S PE=1 SV=1	40.0965	0
N-Glyco	1134	1111	1145	Y.EPQIITTDNTFVSGNC[+57.021]DVVIGIVN[+2937.078]NTVYDPLQPEL.D	HexNAc(6)Hex(7)Fuc(4)	N[+2937]	1136.19	6	6812.09	6811.98	16.2	1111	26.04	1449	>sp|P0DTC2|SPIKE_SARS2 Spike glycoprotein OS=Severe acute respiratory syndrome coronavirus 2 OX=2697049 GN=S PE=1 SV=1	106.9	0
N-Glyco	1134	1111	1145	Y.EPQIITTDNTFVSGNC[+57.021]DVVIGIVN[+4758.682]NTVYDPLQPEL.D	HexNAc(9)Hex(10)Fuc(1)NeuAc(4)	N[+4759]	412.028	21	8632.43	8633.59	-17.4	1111	27.7	1449	>sp|P0DTC2|SPIKE_SARS2 Spike glycoprotein OS=Severe acute respiratory syndrome coronavirus 2 OX=2697049 GN=S PE=1 SV=1	97.6054	0
N-Glyco	1134	1111	1145	Y.EPQIITTDNTFVSGNC[+57.021]DVVIGIVN[+2800.031]NTVYDPLQPEL.D	HexNAc(9)Hex(6)	N[+2800]	835.375	8	6675.95	6674.94	0.9	1111	29.94	1449	>sp|P0DTC2|SPIKE_SARS2 Spike glycoprotein OS=Severe acute respiratory syndrome coronavirus 2 OX=2697049 GN=S PE=1 SV=1	79.0175	0
N-Glyco	1134	1111	1145	Y.EPQIITTDNTFVSGNC[+57.021]DVVIGIVN[+1987.714]NTVYDPLQPEL.D	HexNAc(5)Hex(6)	N[+1988]	978.091	6	5863.51	5862.62	-19.6	1111	29.95	1449	>sp|P0DTC2|SPIKE_SARS2 Spike glycoprotein OS=Severe acute respiratory syndrome coronavirus 2 OX=2697049 GN=S PE=1 SV=1	102.325	0
N-Glyco	1134	1111	1145	Y.EPQIITTDNTFVSGNC[+57.021]DVVIGIVN[+2110.793]NTVYDPLQPEL.D	HexNAc(8)Hex(3)	N[+2111]	1198.14	5	5986.66	5985.7	-6.3	1111	29.95	1449	>sp|P0DTC2|SPIKE_SARS2 Spike glycoprotein OS=Severe acute respiratory syndrome coronavirus 2 OX=2697049 GN=S PE=1 SV=1	108.607	0
N-Glyco	1134	1111	1145	Y.EPQIITTDNTFVSGNC[+57.021]DVVIGIVN[+2149.767]NTVYDPLQPEL.D	HexNAc(5)Hex(7)	N[+2150]	1004.79	6	6023.73	6024.67	9.8	1111	29.95	1449	>sp|P0DTC2|SPIKE_SARS2 Spike glycoprotein OS=Severe acute respiratory syndrome coronavirus 2 OX=2697049 GN=S PE=1 SV=1	108.658	0
N-Glyco	1134	1111	1145	Y.EPQIITTDNTFVSGNC[+57.021]DVVIGIVN[+1996.750]NTVYDPLQPEL.D	HexNAc(6)Hex(3)Fuc(2)	N[+1997]	1175.31	5	5872.54	5871.66	-20.1	1111	29.95	1449	>sp|P0DTC2|SPIKE_SARS2 Spike glycoprotein OS=Severe acute respiratory syndrome coronavirus 2 OX=2697049 GN=S PE=1 SV=1	109.579	0
N-Glyco	1134	1111	1145	Y.EPQIITTDNTFVSGNC[+57.021]DVVIGIVN[+2352.846]NTVYDPLQPEL.D	HexNAc(6)Hex(7)	N[+2353]	890.555	7	6227.84	6227.75	14.6	1111	29.95	1449	>sp|P0DTC2|SPIKE_SARS2 Spike glycoprotein OS=Severe acute respiratory syndrome coronavirus 2 OX=2697049 GN=S PE=1 SV=1	73.4702	0
N-Glyco	1134	1111	1145	Y.EPQIITTDNTFVSGNC[+57.021]DVVIGIVN[+2313.873]NTVYDPLQPEL.D	HexNAc(9)Hex(3)	N[+2314]	1238.76	5	6189.75	6188.78	-4.5	1111	29.95	1449	>sp|P0DTC2|SPIKE_SARS2 Spike glycoprotein OS=Severe acute respiratory syndrome coronavirus 2 OX=2697049 GN=S PE=1 SV=1	108.26	0
N-Glyco	1134	1111	1145	Y.EPQIITTDNTFVSGNC[+57.021]DVVIGIVN[+2800.031]NTVYDPLQPEL.D	HexNAc(9)Hex(6)	N[+2800]	835.384	8	6676.02	6674.94	11.9	1111	29.95	1449	>sp|P0DTC2|SPIKE_SARS2 Spike glycoprotein OS=Severe acute respiratory syndrome coronavirus 2 OX=2697049 GN=S PE=1 SV=1	88.6617	4659800
N-Glyco	1134	1111	1145	Y.EPQIITTDNTFVSGNC[+57.021]DVVIGIVN[+2864.036]NTVYDPLQPEL.D	HexNAc(7)Hex(8)Fuc(1)	N[+2864]	1124.17	6	6740	6738.94	8.5	1111	29.95	1449	>sp|P0DTC2|SPIKE_SARS2 Spike glycoprotein OS=Severe acute respiratory syndrome coronavirus 2 OX=2697049 GN=S PE=1 SV=1	109.098	0
N-Glyco	1134	1111	1145	Y.EPQIITTDNTFVSGNC[+57.021]DVVIGIVN[+3432.248]NTVYDPLQPEL.D	HexNAc(9)Hex(9)Fuc(1)	N[+3432]	488.017	15	7306.16	7307.15	1	1111	29.95	1449	>sp|P0DTC2|SPIKE_SARS2 Spike glycoprotein OS=Severe acute respiratory syndrome coronavirus 2 OX=2697049 GN=S PE=1 SV=1	75.8899	0
N-Glyco	1134	1111	1145	Y.EPQIITTDNTFVSGNC[+57.021]DVVIGIVN[+406.159]NTVYDPLQPEL.D	HexNAc(2)	N[+406]	1427.69	3	4281.06	4281.06	-0.2	1111	29.96	1449	>sp|P0DTC2|SPIKE_SARS2 Spike glycoprotein OS=Severe acute respiratory syndrome coronavirus 2 OX=2697049 GN=S PE=1 SV=1	7.8143	0
N-Glyco	1134	1111	1145	Y.EPQIITTDNTFVSGNC[+57.021]DVVIGIVN[+203.079]NTVYDPLQPEL.D	HexNAc(1)	N[+203]	1360	3	4077.98	4077.98	-1.2	1111	29.96	1449	>sp|P0DTC2|SPIKE_SARS2 Spike glycoprotein OS=Severe acute respiratory syndrome coronavirus 2 OX=2697049 GN=S PE=1 SV=1	109.143	0
N-Glyco	1134	1111	1145	Y.EPQIITTDNTFVSGNC[+57.021]DVVIGIVN[+1702.581]NTVYDPLQPEL.D	HexNAc(2)Hex(8)	N[+1703]	430.047	13	5578.52	5577.49	6.1	1111	29.96	1449	>sp|P0DTC2|SPIKE_SARS2 Spike glycoprotein OS=Severe acute respiratory syndrome coronavirus 2 OX=2697049 GN=S PE=1 SV=1	71.3342	0
N-Glyco	1134	1111	1145	Y.EPQIITTDNTFVSGNC[+57.021]DVVIGIVN[+1702.581]NTVYDPLQPEL.D	HexNAc(2)Hex(8)	N[+1703]	507.874	11	5576.54	5577.49	10.5	1111	29.96	1449	>sp|P0DTC2|SPIKE_SARS2 Spike glycoprotein OS=Severe acute respiratory syndrome coronavirus 2 OX=2697049 GN=S PE=1 SV=1	75.8629	1210300
N-Glyco	1134	1111	1145	Y.EPQIITTDNTFVSGNC[+57.021]DVVIGIVN[+2256.851]NTVYDPLQPEL.D	HexNAc(8)Hex(3)Fuc(1)	N[+2257]	438.853	14	6130.85	6131.76	15.9	1111	29.96	1449	>sp|P0DTC2|SPIKE_SARS2 Spike glycoprotein OS=Severe acute respiratory syndrome coronavirus 2 OX=2697049 GN=S PE=1 SV=1	102.092	3117800
N-Glyco	1134	1111	1145	Y.EPQIITTDNTFVSGNC[+57.021]DVVIGIVN[+2946.089]NTVYDPLQPEL.D	HexNAc(9)Hex(6)Fuc(1)	N[+2946]	359.95	19	6820.92	6820.99	-10.4	1111	29.96	1449	>sp|P0DTC2|SPIKE_SARS2 Spike glycoprotein OS=Severe acute respiratory syndrome coronavirus 2 OX=2697049 GN=S PE=1 SV=1	74.3747	0
N-Glyco	1134	1111	1145	Y.EPQIITTDNTFVSGNC[+57.021]DVVIGIVN[+4028.418]NTVYDPLQPEL.D	HexNAc(7)Hex(8)Fuc(1)NeuAc(4)	N[+4028]	608.798	13	7902.29	7903.32	-3.7	1111	29.96	1449	>sp|P0DTC2|SPIKE_SARS2 Spike glycoprotein OS=Severe acute respiratory syndrome coronavirus 2 OX=2697049 GN=S PE=1 SV=1	24.1074	7073600
N-Glyco	1134	1111	1145	Y.EPQIITTDNTFVSGNC[+57.021]DVVIGIVN[+4028.418]NTVYDPLQPEL.D	HexNAc(7)Hex(8)Fuc(1)NeuAc(4)	N[+4028]	608.799	13	7902.3	7903.32	-2.3	1111	29.96	1449	>sp|P0DTC2|SPIKE_SARS2 Spike glycoprotein OS=Severe acute respiratory syndrome coronavirus 2 OX=2697049 GN=S PE=1 SV=1	28.5305	23367000
N-Glyco	1134	1111	1145	Y.EPQIITTDNTFVSGNC[+57.021]DVVIGIVN[+1540.529]NTVYDPLQPEL.D	HexNAc(2)Hex(7)	N[+1541]	361.906	15	5414.49	5415.43	11.3	1111	29.97	1449	>sp|P0DTC2|SPIKE_SARS2 Spike glycoprotein OS=Severe acute respiratory syndrome coronavirus 2 OX=2697049 GN=S PE=1 SV=1	60.739	0
N-Glyco	1134	1111	1145	Y.EPQIITTDNTFVSGNC[+57.021]DVVIGIVN[+2076.750]NTVYDPLQPEL.D	HexNAc(4)Hex(6)Fuc(2)	N[+2077]	541.969	11	5951.58	5951.66	-12.5	1111	29.97	1449	>sp|P0DTC2|SPIKE_SARS2 Spike glycoprotein OS=Severe acute respiratory syndrome coronavirus 2 OX=2697049 GN=S PE=1 SV=1	34.5349	0
N-Glyco	1134	1111	1145	Y.EPQIITTDNTFVSGNC[+57.021]DVVIGIVN[+2069.767]NTVYDPLQPEL.D	HexNAc(7)Hex(4)	N[+2070]	595.481	10	5945.74	5944.67	11	1111	29.97	1449	>sp|P0DTC2|SPIKE_SARS2 Spike glycoprotein OS=Severe acute respiratory syndrome coronavirus 2 OX=2697049 GN=S PE=1 SV=1	57.2217	10330000
N-Glyco	1134	1111	1145	Y.EPQIITTDNTFVSGNC[+57.021]DVVIGIVN[+2215.825]NTVYDPLQPEL.D	HexNAc(7)Hex(4)Fuc(1)	N[+2216]	609.88	10	6089.74	6090.73	1.9	1111	29.98	1449	>sp|P0DTC2|SPIKE_SARS2 Spike glycoprotein OS=Severe acute respiratory syndrome coronavirus 2 OX=2697049 GN=S PE=1 SV=1	30.4991	0
N-Glyco	1134	1122	1138	F.VSGNC[+57.021]DVVIGIVN[+2060.755]NTVY.D	HexNAc(4)Hex(5)Fuc(3)	N[+2061]	1295.23	3	3883.67	3883.66	4.7	1122	29.96	1449	>sp|P0DTC2|SPIKE_SARS2 Spike glycoprotein OS=Severe acute respiratory syndrome coronavirus 2 OX=2697049 GN=S PE=1 SV=1	0.7535	0
N-Glyco	1134	1122	1138	F.VSGNC[+57.021]DVVIGIVN[+2142.808]NTVY.D	HexNAc(6)Hex(3)Fuc(3)	N[+2143]	496.602	8	3965.77	3965.71	14.3	1122	29.98	1449	>sp|P0DTC2|SPIKE_SARS2 Spike glycoprotein OS=Severe acute respiratory syndrome coronavirus 2 OX=2697049 GN=S PE=1 SV=1	25.1852	0
N-Glyco	1134	1122	1138	F.VSGNC[+57.021]DVVIGIVN[+3594.301]NTVY.D	HexNAc(9)Hex(10)Fuc(1)	N[+3594]	542.524	10	5416.18	5417.2	-4	1122	29.98	1449	>sp|P0DTC2|SPIKE_SARS2 Spike glycoprotein OS=Severe acute respiratory syndrome coronavirus 2 OX=2697049 GN=S PE=1 SV=1	35.1372	441580000
N-Glyco	1134	1122	1138	F.VSGNC[+57.021]DVVIGIVN[+3594.301]NTVY.D	HexNAc(9)Hex(10)Fuc(1)	N[+3594]	542.737	10	5418.3	5417.2	18.2	1122	29.98	1449	>sp|P0DTC2|SPIKE_SARS2 Spike glycoprotein OS=Severe acute respiratory syndrome coronavirus 2 OX=2697049 GN=S PE=1 SV=1	35.9669	7259100
N-Glyco	1134	1122	1138	F.VSGNC[+57.021]DVVIGIVN[+4307.550]NTVY.D	HexNAc(11)Hex(11)NeuAc(1)	N[+4308]	511.795	12	6130.46	6130.45	2.4	1122	29.98	1449	>sp|P0DTC2|SPIKE_SARS2 Spike glycoprotein OS=Severe acute respiratory syndrome coronavirus 2 OX=2697049 GN=S PE=1 SV=1	42.5166	6364000
N-Glyco	1134	1122	1138	F.VSGNC[+57.021]DVVIGIVN[+1647.613]NTVY.D	HexNAc(5)Hex(3)Fuc(1)	N[+1648]	1157.52	3	3470.54	3470.51	6.7	1122	29.99	1449	>sp|P0DTC2|SPIKE_SARS2 Spike glycoprotein OS=Severe acute respiratory syndrome coronavirus 2 OX=2697049 GN=S PE=1 SV=1	31.1233	35768000
N-Glyco	1134	1122	1138	F.VSGNC[+57.021]DVVIGIVN[+1850.693]NTVY.D	HexNAc(6)Hex(3)Fuc(1)	N[+1851]	525.667	7	3673.62	3673.59	8.3	1122	29.99	1449	>sp|P0DTC2|SPIKE_SARS2 Spike glycoprotein OS=Severe acute respiratory syndrome coronavirus 2 OX=2697049 GN=S PE=1 SV=1	24.0438	0
N-Glyco	1134	1122	1138	F.VSGNC[+57.021]DVVIGIVN[+2482.909]NTVY.D	HexNAc(6)Hex(6)Fuc(2)	N[+2483]	616.125	7	4306.83	4305.81	4.6	1122	29.99	1449	>sp|P0DTC2|SPIKE_SARS2 Spike glycoprotein OS=Severe acute respiratory syndrome coronavirus 2 OX=2697049 GN=S PE=1 SV=1	18.2546	0
N-Glyco	1134	1122	1141	F.VSGNC[+57.021]DVVIGIVN[+3448.243]NTVYDPL.Q	HexNAc(9)Hex(10)	N[+3448]	1120.26	5	5597.28	5596.31	-4.6	1122	29.95	1449	>sp|P0DTC2|SPIKE_SARS2 Spike glycoprotein OS=Severe acute respiratory syndrome coronavirus 2 OX=2697049 GN=S PE=1 SV=1	104.365	0
N-Glyco	1134	1122	1141	F.VSGNC[+57.021]DVVIGIVN[+3797.380]NTVYDPL.Q	HexNAc(10)Hex(10)Fuc(1)	N[+3797]	991.597	6	5944.55	5945.44	17.8	1122	29.95	1449	>sp|P0DTC2|SPIKE_SARS2 Spike glycoprotein OS=Severe acute respiratory syndrome coronavirus 2 OX=2697049 GN=S PE=1 SV=1	110.608	9536100
N-Glyco	1134	1122	1141	F.VSGNC[+57.021]DVVIGIVN[+2311.819]NTVYDPL.Q	HexNAc(5)Hex(8)	N[+2312]	1115.73	4	4459.92	4459.88	7.8	1122	29.96	1449	>sp|P0DTC2|SPIKE_SARS2 Spike glycoprotein OS=Severe acute respiratory syndrome coronavirus 2 OX=2697049 GN=S PE=1 SV=1	58.0965	0
N-Glyco	1134	1122	1141	F.VSGNC[+57.021]DVVIGIVN[+2759.005]NTVYDPL.Q	HexNAc(8)Hex(7)	N[+2759]	818.853	6	4908.08	4907.07	2.3	1122	29.96	1449	>sp|P0DTC2|SPIKE_SARS2 Spike glycoprotein OS=Severe acute respiratory syndrome coronavirus 2 OX=2697049 GN=S PE=1 SV=1	8.8978	0
N-Glyco	1134	1122	1141	F.VSGNC[+57.021]DVVIGIVN[+2759.005]NTVYDPL.Q	HexNAc(8)Hex(7)	N[+2759]	1227.77	4	4908.07	4907.07	0.2	1122	29.96	1449	>sp|P0DTC2|SPIKE_SARS2 Spike glycoprotein OS=Severe acute respiratory syndrome coronavirus 2 OX=2697049 GN=S PE=1 SV=1	108.594	3150900
N-Glyco	1134	1122	1141	F.VSGNC[+57.021]DVVIGIVN[+203.079]NTVYDPL.Q	HexNAc(1)	N[+203]	784.389	3	2351.15	2351.14	4.2	1122	29.97	1449	>sp|P0DTC2|SPIKE_SARS2 Spike glycoprotein OS=Severe acute respiratory syndrome coronavirus 2 OX=2697049 GN=S PE=1 SV=1	74.6455	0
N-Glyco	1134	1122	1141	F.VSGNC[+57.021]DVVIGIVN[+1387.512]NTVYDPL.Q	HexNAc(3)Hex(3)Fuc(2)	N[+1388]	1179.21	3	3535.61	3535.58	8.8	1122	29.97	1449	>sp|P0DTC2|SPIKE_SARS2 Spike glycoprotein OS=Severe acute respiratory syndrome coronavirus 2 OX=2697049 GN=S PE=1 SV=1	108.663	0
N-Glyco	1134	1122	1141	F.VSGNC[+57.021]DVVIGIVN[+3083.110]NTVYDPL.Q	HexNAc(8)Hex(9)	N[+3083]	523.931	10	5230.24	5231.17	14.1	1122	29.97	1449	>sp|P0DTC2|SPIKE_SARS2 Spike glycoprotein OS=Severe acute respiratory syndrome coronavirus 2 OX=2697049 GN=S PE=1 SV=1	28.6848	7645200
N-Glyco	1134	1122	1141	F.VSGNC[+57.021]DVVIGIVN[+3448.243]NTVYDPL.Q	HexNAc(9)Hex(10)	N[+3448]	700.303	8	5595.37	5596.31	12.4	1122	29.97	1449	>sp|P0DTC2|SPIKE_SARS2 Spike glycoprotein OS=Severe acute respiratory syndrome coronavirus 2 OX=2697049 GN=S PE=1 SV=1	29.4973	35270000
N-Glyco	1134	1122	1141	F.VSGNC[+57.021]DVVIGIVN[+3663.286]NTVYDPL.Q	HexNAc(6)Hex(7)Fuc(1)NeuAc(4)	N[+3663]	447.949	13	5811.25	5811.35	-17	1122	29.97	1449	>sp|P0DTC2|SPIKE_SARS2 Spike glycoprotein OS=Severe acute respiratory syndrome coronavirus 2 OX=2697049 GN=S PE=1 SV=1	39.5497	77043000
N-Glyco	1134	1122	1141	F.VSGNC[+57.021]DVVIGIVN[+3432.248]NTVYDPL.Q	HexNAc(9)Hex(9)Fuc(1)	N[+3432]	466.031	12	5581.3	5580.31	-3.2	1122	29.97	1449	>sp|P0DTC2|SPIKE_SARS2 Spike glycoprotein OS=Severe acute respiratory syndrome coronavirus 2 OX=2697049 GN=S PE=1 SV=1	48.7233	3031200
N-Glyco	1134	1122	1141	F.VSGNC[+57.021]DVVIGIVN[+552.217]NTVYDPL.Q	HexNAc(2)Fuc(1)	N[+552]	675.817	4	2700.25	2700.28	-12.4	1122	29.98	1449	>sp|P0DTC2|SPIKE_SARS2 Spike glycoprotein OS=Severe acute respiratory syndrome coronavirus 2 OX=2697049 GN=S PE=1 SV=1	21.1702	0
N-Glyco	1134	1122	1141	F.VSGNC[+57.021]DVVIGIVN[+3448.243]NTVYDPL.Q	HexNAc(9)Hex(10)	N[+3448]	509.573	11	5595.23	5596.31	-13.4	1122	29.98	1449	>sp|P0DTC2|SPIKE_SARS2 Spike glycoprotein OS=Severe acute respiratory syndrome coronavirus 2 OX=2697049 GN=S PE=1 SV=1	13.9627	11738000
N-Glyco	1134	1122	1145	F.VSGNC[+57.021]DVVIGIVN[+3083.110]NTVYDPLQPEL.D	HexNAc(8)Hex(9)	N[+3083]	814.781	7	5697.42	5698.41	2.7	1122	29.95	1449	>sp|P0DTC2|SPIKE_SARS2 Spike glycoprotein OS=Severe acute respiratory syndrome coronavirus 2 OX=2697049 GN=S PE=1 SV=1	10.5807	6067800
N-Glyco	1134	1122	1145	F.VSGNC[+57.021]DVVIGIVN[+4323.544]NTVYDPLQPEL.D	HexNAc(11)Hex(11)NeuGc(1)	N[+4324]	631.627	11	6937.83	6938.85	-2.2	1122	29.96	1449	>sp|P0DTC2|SPIKE_SARS2 Spike glycoprotein OS=Severe acute respiratory syndrome coronavirus 2 OX=2697049 GN=S PE=1 SV=1	34.0955	6553800
N-Glyco	1134	1122	1145	F.VSGNC[+57.021]DVVIGIVN[+3276.158]NTVYDPLQPEL.D	HexNAc(6)Hex(10)Fuc(1)NeuAc(1)	N[+3276]	536.511	11	5891.55	5891.46	15.1	1122	29.97	1449	>sp|P0DTC2|SPIKE_SARS2 Spike glycoprotein OS=Severe acute respiratory syndrome coronavirus 2 OX=2697049 GN=S PE=1 SV=1	17.4506	5503900
N-Glyco	1134	1122	1145	F.VSGNC[+57.021]DVVIGIVN[+2717.978]NTVYDPLQPEL.D	HexNAc(7)Hex(8)	N[+2718]	485.76	11	5333.29	5333.28	1.7	1122	29.98	1449	>sp|P0DTC2|SPIKE_SARS2 Spike glycoprotein OS=Severe acute respiratory syndrome coronavirus 2 OX=2697049 GN=S PE=1 SV=1	30.6067	0
N-Glyco	1134	1122	1145	F.VSGNC[+57.021]DVVIGIVN[+2896.051]NTVYDPLQPEL.D	HexNAc(5)Hex(8)Fuc(4)	N[+2896]	501.94	11	5511.27	5511.35	-15.8	1122	29.98	1449	>sp|P0DTC2|SPIKE_SARS2 Spike glycoprotein OS=Severe acute respiratory syndrome coronavirus 2 OX=2697049 GN=S PE=1 SV=1	39.3628	15121000
N-Glyco	1134	1122	1145	F.VSGNC[+57.021]DVVIGIVN[+1200.428]NTVYDPLQPEL.D	HexNAc(2)Hex(4)Fuc(1)	N[+1200]	1272.58	3	3815.72	3815.73	-1.6	1122	29.99	1449	>sp|P0DTC2|SPIKE_SARS2 Spike glycoprotein OS=Severe acute respiratory syndrome coronavirus 2 OX=2697049 GN=S PE=1 SV=1	47.9847	0
N-Glyco	1134	1122	1145	F.VSGNC[+57.021]DVVIGIVN[+1362.481]NTVYDPLQPEL.D	HexNAc(2)Hex(5)Fuc(1)	N[+1362]	1326.59	3	3977.75	3977.78	-7.1	1122	29.99	1449	>sp|P0DTC2|SPIKE_SARS2 Spike glycoprotein OS=Severe acute respiratory syndrome coronavirus 2 OX=2697049 GN=S PE=1 SV=1	48.9482	0
N-Glyco	1134	1122	1145	F.VSGNC[+57.021]DVVIGIVN[+1216.423]NTVYDPLQPEL.D	HexNAc(2)Hex(5)	N[+1216]	958.686	4	3831.72	3831.72	-0.7	1122	30	1449	>sp|P0DTC2|SPIKE_SARS2 Spike glycoprotein OS=Severe acute respiratory syndrome coronavirus 2 OX=2697049 GN=S PE=1 SV=1	43.5314	252930000
N-Glyco	1134	1122	1145	F.VSGNC[+57.021]DVVIGIVN[+1419.502]NTVYDPLQPEL.D	HexNAc(3)Hex(5)	N[+1420]	1009.7	4	4035.79	4034.8	-3.6	1122	30	1449	>sp|P0DTC2|SPIKE_SARS2 Spike glycoprotein OS=Severe acute respiratory syndrome coronavirus 2 OX=2697049 GN=S PE=1 SV=1	42.8341	25842000
N-Glyco	1134	1122	1145	F.VSGNC[+57.021]DVVIGIVN[+1419.502]NTVYDPLQPEL.D	HexNAc(3)Hex(5)	N[+1420]	1345.94	3	4035.81	4034.8	0.5	1122	30	1449	>sp|P0DTC2|SPIKE_SARS2 Spike glycoprotein OS=Severe acute respiratory syndrome coronavirus 2 OX=2697049 GN=S PE=1 SV=1	42.8675	11388000
N-Glyco	1134	1122	1148	F.VSGNC[+57.021]DVVIGIVN[+2352.846]NTVYDPLQPELDSF.K	HexNAc(6)Hex(7)	N[+2353]	410.02	13	5318.17	5317.28	-19.8	1122	29.96	1449	>sp|P0DTC2|SPIKE_SARS2 Spike glycoprotein OS=Severe acute respiratory syndrome coronavirus 2 OX=2697049 GN=S PE=1 SV=1	86.1439	3414200
N-Glyco	1134	1122	1148	F.VSGNC[+57.021]DVVIGIVN[+2580.957]NTVYDPLQPELDSF.K	HexNAc(8)Hex(5)Fuc(1)	N[+2581]	1109.87	5	5545.33	5545.39	-10.5	1122	29.96	1449	>sp|P0DTC2|SPIKE_SARS2 Spike glycoprotein OS=Severe acute respiratory syndrome coronavirus 2 OX=2697049 GN=S PE=1 SV=1	108.774	0
N-Glyco	1134	1122	1148	F.VSGNC[+57.021]DVVIGIVN[+2498.904]NTVYDPLQPELDSF.K	HexNAc(6)Hex(7)Fuc(1)	N[+2499]	1366.56	4	5463.23	5463.33	-19.8	1122	29.96	1449	>sp|P0DTC2|SPIKE_SARS2 Spike glycoprotein OS=Severe acute respiratory syndrome coronavirus 2 OX=2697049 GN=S PE=1 SV=1	108.896	0
N-Glyco	1134	1122	1148	F.VSGNC[+57.021]DVVIGIVN[+2628.967]NTVYDPLQPELDSF.K	HexNAc(6)Hex(6)Fuc(3)	N[+2629]	800.051	7	5594.32	5593.4	-15.1	1122	29.96	1449	>sp|P0DTC2|SPIKE_SARS2 Spike glycoprotein OS=Severe acute respiratory syndrome coronavirus 2 OX=2697049 GN=S PE=1 SV=1	66.2266	9882300
N-Glyco	1134	1122	1148	F.VSGNC[+57.021]DVVIGIVN[+2937.078]NTVYDPLQPELDSF.K	HexNAc(6)Hex(7)Fuc(4)	N[+2937]	738.434	8	5900.42	5901.51	-14.5	1122	29.96	1449	>sp|P0DTC2|SPIKE_SARS2 Spike glycoprotein OS=Severe acute respiratory syndrome coronavirus 2 OX=2697049 GN=S PE=1 SV=1	60.3335	0
N-Glyco	1134	1122	1148	F.VSGNC[+57.021]DVVIGIVN[+3704.312]NTVYDPLQPELDSF.K	HexNAc(7)Hex(6)Fuc(1)NeuAc(4)	N[+3704]	667.872	10	6669.66	6668.74	-13.1	1122	29.96	1449	>sp|P0DTC2|SPIKE_SARS2 Spike glycoprotein OS=Severe acute respiratory syndrome coronavirus 2 OX=2697049 GN=S PE=1 SV=1	65.5339	0
N-Glyco	1134	1122	1148	F.VSGNC[+57.021]DVVIGIVN[+2222.808]NTVYDPLQPELDSF.K	HexNAc(4)Hex(6)Fuc(3)	N[+2223]	519.738	10	5188.31	5187.24	13.8	1122	29.97	1449	>sp|P0DTC2|SPIKE_SARS2 Spike glycoprotein OS=Severe acute respiratory syndrome coronavirus 2 OX=2697049 GN=S PE=1 SV=1	40.7117	26636000
N-Glyco	1134	1122	1148	F.VSGNC[+57.021]DVVIGIVN[+2937.078]NTVYDPLQPELDSF.K	HexNAc(6)Hex(7)Fuc(4)	N[+2937]	738.436	8	5900.44	5901.51	-10.8	1122	29.97	1449	>sp|P0DTC2|SPIKE_SARS2 Spike glycoprotein OS=Severe acute respiratory syndrome coronavirus 2 OX=2697049 GN=S PE=1 SV=1	60.2993	0
N-Glyco	1134	1122	1148	F.VSGNC[+57.021]DVVIGIVN[+4102.455]NTVYDPLQPELDSF.K	HexNAc(8)Hex(9)Fuc(1)NeuAc(3)	N[+4102]	442.616	16	7066.75	7066.88	-18.5	1122	29.97	1449	>sp|P0DTC2|SPIKE_SARS2 Spike glycoprotein OS=Severe acute respiratory syndrome coronavirus 2 OX=2697049 GN=S PE=1 SV=1	16.2598	46109000
N-Glyco	1134	1122	1148	F.VSGNC[+57.021]DVVIGIVN[+1216.423]NTVYDPLQPELDSF.K	HexNAc(2)Hex(5)	N[+1216]	1045.72	4	4179.85	4180.85	-0.3	1122	29.99	1449	>sp|P0DTC2|SPIKE_SARS2 Spike glycoprotein OS=Severe acute respiratory syndrome coronavirus 2 OX=2697049 GN=S PE=1 SV=1	47.4267	0
N-Glyco	1158	1149	1166	F.KEELDKYFKN[+2174.798]HTSPDVDL.G	HexNAc(6)Hex(5)Fuc(1)	N[+2175]	1089.23	4	4353.9	4352.87	7.2	1149	29.96	1449	>sp|P0DTC2|SPIKE_SARS2 Spike glycoprotein OS=Severe acute respiratory syndrome coronavirus 2 OX=2697049 GN=S PE=1 SV=1	58.776	0
N-Glyco	1158	1149	1166	F.KEELDKYFKN[+3448.243]HTSPDVDL.G	HexNAc(9)Hex(10)	N[+3448]	563.428	10	5625.21	5626.31	-17.1	1149	29.96	1449	>sp|P0DTC2|SPIKE_SARS2 Spike glycoprotein OS=Severe acute respiratory syndrome coronavirus 2 OX=2697049 GN=S PE=1 SV=1	32.5017	10450000
N-Glyco	1158	1149	1166	F.KEELDKYFKN[+3594.301]HTSPDVDL.G	HexNAc(9)Hex(10)Fuc(1)	N[+3594]	578.04	10	5771.34	5772.37	-5.5	1149	29.96	1449	>sp|P0DTC2|SPIKE_SARS2 Spike glycoprotein OS=Severe acute respiratory syndrome coronavirus 2 OX=2697049 GN=S PE=1 SV=1	63.6601	0
N-Glyco	1158	1149	1166	F.KEELDKYFKN[+4393.550]HTSPDVDL.G	HexNAc(8)Hex(9)Fuc(1)NeuAc(4)	N[+4394]	658.066	10	6571.59	6571.62	-4.2	1149	29.96	1449	>sp|P0DTC2|SPIKE_SARS2 Spike glycoprotein OS=Severe acute respiratory syndrome coronavirus 2 OX=2697049 GN=S PE=1 SV=1	15.0717	336850000
N-Glyco	1158	1149	1166	F.KEELDKYFKN[+3594.301]HTSPDVDL.G	HexNAc(9)Hex(10)Fuc(1)	N[+3594]	578.038	10	5771.31	5772.37	-9.8	1149	29.97	1449	>sp|P0DTC2|SPIKE_SARS2 Spike glycoprotein OS=Severe acute respiratory syndrome coronavirus 2 OX=2697049 GN=S PE=1 SV=1	35.2623	16949000
N-Glyco	1158	1149	1166	F.KEELDKYFKN[+2425.887]HTSPDVDL.G	HexNAc(5)Hex(6)Fuc(3)	N[+2426]	576.498	8	4604.93	4603.96	-6.4	1149	29.98	1449	>sp|P0DTC2|SPIKE_SARS2 Spike glycoprotein OS=Severe acute respiratory syndrome coronavirus 2 OX=2697049 GN=S PE=1 SV=1	51.8643	0
N-Glyco	1158	1149	1166	F.KEELDKYFKN[+3025.069]HTSPDVDL.G	HexNAc(7)Hex(8)NeuGc(1)	N[+3025]	651.142	8	5202.08	5203.14	-10.3	1149	29.98	1449	>sp|P0DTC2|SPIKE_SARS2 Spike glycoprotein OS=Severe acute respiratory syndrome coronavirus 2 OX=2697049 GN=S PE=1 SV=1	37.2421	12520000
N-Glyco	1158	1149	1166	F.KEELDKYFKN[+1825.661]HTSPDVDL.G	HexNAc(5)Hex(5)	N[+1826]	1001.96	4	4004.81	4003.73	17.7	1149	29.99	1449	>sp|P0DTC2|SPIKE_SARS2 Spike glycoprotein OS=Severe acute respiratory syndrome coronavirus 2 OX=2697049 GN=S PE=1 SV=1	43.9251	23185000
N-Glyco	1158	1153	1166	L.DKYFKN[+3797.380]HTSPDVDL.G	HexNAc(10)Hex(10)Fuc(1)	N[+3797]	1096.25	5	5477.2	5476.19	2	1153	29.96	1449	>sp|P0DTC2|SPIKE_SARS2 Spike glycoprotein OS=Severe acute respiratory syndrome coronavirus 2 OX=2697049 GN=S PE=1 SV=1	108.97	0
N-Glyco	1158	1153	1166	L.DKYFKN[+3448.243]HTSPDVDL.G	HexNAc(9)Hex(10)	N[+3448]	570.449	9	5125.98	5127.05	-12	1153	29.97	1449	>sp|P0DTC2|SPIKE_SARS2 Spike glycoprotein OS=Severe acute respiratory syndrome coronavirus 2 OX=2697049 GN=S PE=1 SV=1	19.6152	7416100
N-Glyco	1158	1153	1166	L.DKYFKN[+3448.243]HTSPDVDL.G	HexNAc(9)Hex(10)	N[+3448]	570.449	9	5125.98	5127.05	-12.2	1153	29.97	1449	>sp|P0DTC2|SPIKE_SARS2 Spike glycoprotein OS=Severe acute respiratory syndrome coronavirus 2 OX=2697049 GN=S PE=1 SV=1	21.1342	61970000
N-Glyco	1158	1153	1166	L.DKYFKN[+2117.777]HTSPDVDL.G	HexNAc(5)Hex(5)Fuc(2)	N[+2118]	949.91	4	3796.62	3796.58	9.6	1153	30	1449	>sp|P0DTC2|SPIKE_SARS2 Spike glycoprotein OS=Severe acute respiratory syndrome coronavirus 2 OX=2697049 GN=S PE=1 SV=1	11.5388	64155000
N-Glyco	1158	1156	1166	Y.FKN[+3785.307]HTSPDVDL.G	HexNAc(7)Hex(8)Fuc(1)NeuGc(3)	N[+3785]	389.994	13	5057.83	5057.93	-19.5	1156	29.96	1449	>sp|P0DTC2|SPIKE_SARS2 Spike glycoprotein OS=Severe acute respiratory syndrome coronavirus 2 OX=2697049 GN=S PE=1 SV=1	83.227	5446800
N-Glyco	1158	1156	1166	Y.FKN[+3797.380]HTSPDVDL.G	HexNAc(10)Hex(10)Fuc(1)	N[+3797]	1015	5	5070.99	5070	-2.7	1156	29.96	1449	>sp|P0DTC2|SPIKE_SARS2 Spike glycoprotein OS=Severe acute respiratory syndrome coronavirus 2 OX=2697049 GN=S PE=1 SV=1	105.807	0
N-Glyco	1158	1156	1166	Y.FKN[+3797.380]HTSPDVDL.G	HexNAc(10)Hex(10)Fuc(1)	N[+3797]	507.799	10	5068.93	5070	-14.2	1156	29.98	1449	>sp|P0DTC2|SPIKE_SARS2 Spike glycoprotein OS=Severe acute respiratory syndrome coronavirus 2 OX=2697049 GN=S PE=1 SV=1	19.2692	11144000
N-Glyco	1158	1156	1166	Y.FKN[+1736.650]HTSPDVDL.G	HexNAc(4)Hex(3)Fuc(3)	N[+1737]	602.652	5	3009.23	3009.27	-14.3	1156	29.99	1449	>sp|P0DTC2|SPIKE_SARS2 Spike glycoprotein OS=Severe acute respiratory syndrome coronavirus 2 OX=2697049 GN=S PE=1 SV=1	30.7369	0
N-Glyco	1158	1156	1193	Y.FKN[+3797.380]HTSPDVDLGDISGINASVVNIQKEIDRLNEVAKNL.N	HexNAc(10)Hex(10)Fuc(1)	N[+3797]	398.94	20	7959.66	7960.55	13.7	1156	29.95	1449	>sp|P0DTC2|SPIKE_SARS2 Spike glycoprotein OS=Severe acute respiratory syndrome coronavirus 2 OX=2697049 GN=S PE=1 SV=1	91.9171	0
N-Glyco	1158	1157	1166	F.KN[+2676.952]HTSPDVDL.G	HexNAc(6)Hex(9)	N[+2677]	544.081	7	3802.52	3802.51	4.9	1157	29.97	1449	>sp|P0DTC2|SPIKE_SARS2 Spike glycoprotein OS=Severe acute respiratory syndrome coronavirus 2 OX=2697049 GN=S PE=1 SV=1	56.7215	5320900
N-Glyco	1158	1157	1166	F.KN[+4393.550]HTSPDVDL.G	HexNAc(8)Hex(9)Fuc(1)NeuAc(4)	N[+4394]	502.74	11	5520.07	5519.1	-7.4	1157	29.97	1449	>sp|P0DTC2|SPIKE_SARS2 Spike glycoprotein OS=Severe acute respiratory syndrome coronavirus 2 OX=2697049 GN=S PE=1 SV=1	33.3971	77744000
N-Glyco	1158	1157	1166	F.KN[+3866.365]HTSPDVDL.G	HexNAc(7)Hex(7)Fuc(1)NeuAc(4)	N[+3866]	555.547	9	4991.86	4991.92	-10.9	1157	29.98	1449	>sp|P0DTC2|SPIKE_SARS2 Spike glycoprotein OS=Severe acute respiratory syndrome coronavirus 2 OX=2697049 GN=S PE=1 SV=1	27.8263	55916000
N-Glyco	1158	1157	1166	F.KN[+4758.682]HTSPDVDL.G	HexNAc(9)Hex(10)Fuc(1)NeuAc(4)	N[+4759]	736.404	8	5884.18	5884.24	-9	1157	29.98	1449	>sp|P0DTC2|SPIKE_SARS2 Spike glycoprotein OS=Severe acute respiratory syndrome coronavirus 2 OX=2697049 GN=S PE=1 SV=1	16.1596	46094000
N-Glyco	1158	1157	1197	F.KN[+3797.380]HTSPDVDLGDISGINASVVNIQKEIDRLNEVAKNLNESL.I	HexNAc(10)Hex(10)Fuc(1)	N[+3797]	359.996	23	8257.76	8256.69	8.1	1157	29.95	1449	>sp|P0DTC2|SPIKE_SARS2 Spike glycoprotein OS=Severe acute respiratory syndrome coronavirus 2 OX=2697049 GN=S PE=1 SV=1	102.686	0
N-Glyco	1158	1157	1197	F.KN[+3663.286]HTSPDVDLGDISGINASVVNIQKEIDRLNEVAKNLNESL.I	HexNAc(6)Hex(7)Fuc(1)NeuAc(4)	N[+3663]	508.733	16	8124.61	8122.59	1.8	1157	29.97	1449	>sp|P0DTC2|SPIKE_SARS2 Spike glycoprotein OS=Severe acute respiratory syndrome coronavirus 2 OX=2697049 GN=S PE=1 SV=1	15.2258	12649000
N-Glyco	1173	1153	1186	L.DKYFKNHTSPDVDLGDISGIN[+3797.380]ASVVNIQKEIDRL.N	HexNAc(10)Hex(10)Fuc(1)	N[+3797]	447.959	17	7599.18	7598.33	-19.8	1153	29.94	1449	>sp|P0DTC2|SPIKE_SARS2 Spike glycoprotein OS=Severe acute respiratory syndrome coronavirus 2 OX=2697049 GN=S PE=1 SV=1	84.1857	0
N-Glyco	1173	1156	1193	Y.FKNHTSPDVDLGDISGIN[+2864.036]ASVVNIQKEIDRLNEVAKNL.N	HexNAc(7)Hex(8)Fuc(1)	N[+2864]	1172.23	6	7028.32	7027.21	14.8	1156	4.13	1449	>sp|P0DTC2|SPIKE_SARS2 Spike glycoprotein OS=Severe acute respiratory syndrome coronavirus 2 OX=2697049 GN=S PE=1 SV=1	107.958	0
N-Glyco	1173	1156	1193	Y.FKNHTSPDVDLGDISGIN[+568.212]ASVVNIQKEIDRLNEVAKNL.N	HexNAc(2)Hex(1)	N[+568]	789.572	6	4732.4	4731.38	2.2	1156	29.96	1449	>sp|P0DTC2|SPIKE_SARS2 Spike glycoprotein OS=Severe acute respiratory syndrome coronavirus 2 OX=2697049 GN=S PE=1 SV=1	45.6949	0
N-Glyco	1173	1157	1186	F.KNHTSPDVDLGDISGIN[+3432.248]ASVVNIQKEIDRL.N	HexNAc(9)Hex(9)Fuc(1)	N[+3432]	393.949	17	6681.01	6679.94	9.9	1157	29.96	1449	>sp|P0DTC2|SPIKE_SARS2 Spike glycoprotein OS=Severe acute respiratory syndrome coronavirus 2 OX=2697049 GN=S PE=1 SV=1	76.7876	0
N-Glyco	1173	1157	1193	F.KNHTSPDVDLGDISGIN[+3083.110]ASVVNIQKEIDRLNEVAKNL.N	HexNAc(8)Hex(9)	N[+3083]	1183.89	6	7098.33	7099.22	17	1157	29.94	1449	>sp|P0DTC2|SPIKE_SARS2 Spike glycoprotein OS=Severe acute respiratory syndrome coronavirus 2 OX=2697049 GN=S PE=1 SV=1	109.192	0
N-Glyco	1173	1157	1193	F.KNHTSPDVDLGDISGIN[+203.079]ASVVNIQKEIDRLNEVAKNL.N	HexNAc(1)	N[+203]	1055.3	4	4218.19	4219.18	1.1	1157	29.95	1449	>sp|P0DTC2|SPIKE_SARS2 Spike glycoprotein OS=Severe acute respiratory syndrome coronavirus 2 OX=2697049 GN=S PE=1 SV=1	9.1595	23143000
N-Glyco	1173	1157	1193	F.KNHTSPDVDLGDISGIN[+203.079]ASVVNIQKEIDRLNEVAKNL.N	HexNAc(1)	N[+203]	1055.29	4	4218.16	4219.18	-5.5	1157	29.95	1449	>sp|P0DTC2|SPIKE_SARS2 Spike glycoprotein OS=Severe acute respiratory syndrome coronavirus 2 OX=2697049 GN=S PE=1 SV=1	9.6774	23143000
N-Glyco	1173	1157	1193	F.KNHTSPDVDLGDISGIN[+730.264]ASVVNIQKEIDRLNEVAKNL.N	HexNAc(2)Hex(2)	N[+730]	1187.11	4	4745.42	4746.37	11.3	1157	29.95	1449	>sp|P0DTC2|SPIKE_SARS2 Spike glycoprotein OS=Severe acute respiratory syndrome coronavirus 2 OX=2697049 GN=S PE=1 SV=1	9.1346	9251000
N-Glyco	1173	1157	1193	F.KNHTSPDVDLGDISGIN[+568.212]ASVVNIQKEIDRLNEVAKNL.N	HexNAc(2)Hex(1)	N[+568]	1147.09	4	4585.32	4584.32	0.6	1157	29.95	1449	>sp|P0DTC2|SPIKE_SARS2 Spike glycoprotein OS=Severe acute respiratory syndrome coronavirus 2 OX=2697049 GN=S PE=1 SV=1	10.3818	0
N-Glyco	1173	1157	1193	F.KNHTSPDVDLGDISGIN[+2149.767]ASVVNIQKEIDRLNEVAKNL.N	HexNAc(5)Hex(7)	N[+2150]	1028.67	6	6166.96	6165.87	14.3	1157	29.97	1449	>sp|P0DTC2|SPIKE_SARS2 Spike glycoprotein OS=Severe acute respiratory syndrome coronavirus 2 OX=2697049 GN=S PE=1 SV=1	25.5506	0
N-Glyco	1173	1157	1197	F.KNHTSPDVDLGDISGIN[+3083.110]ASVVNIQKEIDRLNEVAKNLNESL.I	HexNAc(8)Hex(9)	N[+3083]	1257.93	6	7542.53	7542.42	14.4	1157	0.39	1449	>sp|P0DTC2|SPIKE_SARS2 Spike glycoprotein OS=Severe acute respiratory syndrome coronavirus 2 OX=2697049 GN=S PE=1 SV=1	110.03	0
N-Glyco	1173	1157	1197	F.KNHTSPDVDLGDISGIN[+2459.931]ASVVNIQKEIDRLNEVAKNLNESL.I	HexNAc(9)Hex(3)Fuc(1)	N[+2460]	1153.89	6	6918.32	6919.24	12.4	1157	6.18	1449	>sp|P0DTC2|SPIKE_SARS2 Spike glycoprotein OS=Severe acute respiratory syndrome coronavirus 2 OX=2697049 GN=S PE=1 SV=1	109.528	0
N-Glyco	1173	1157	1197	F.KNHTSPDVDLGDISGIN[+2555.925]ASVVNIQKEIDRLNEVAKNLNESL.I	HexNAc(7)Hex(7)	N[+2556]	1169.89	6	7014.33	7015.23	14.1	1157	14.86	1449	>sp|P0DTC2|SPIKE_SARS2 Spike glycoprotein OS=Severe acute respiratory syndrome coronavirus 2 OX=2697049 GN=S PE=1 SV=1	109.419	0
N-Glyco	1173	1157	1197	F.KNHTSPDVDLGDISGIN[+2393.873]ASVVNIQKEIDRLNEVAKNLNESL.I	HexNAc(7)Hex(6)	N[+2394]	1371.46	5	6853.28	6853.18	14.4	1157	21.95	1449	>sp|P0DTC2|SPIKE_SARS2 Spike glycoprotein OS=Severe acute respiratory syndrome coronavirus 2 OX=2697049 GN=S PE=1 SV=1	109.069	0
N-Glyco	1173	1157	1197	F.KNHTSPDVDLGDISGIN[+2352.846]ASVVNIQKEIDRLNEVAKNLNESL.I	HexNAc(6)Hex(7)	N[+2353]	568.61	12	6812.24	6812.15	13	1157	29.94	1449	>sp|P0DTC2|SPIKE_SARS2 Spike glycoprotein OS=Severe acute respiratory syndrome coronavirus 2 OX=2697049 GN=S PE=1 SV=1	109.973	17254000
N-Glyco	1173	1157	1197	F.KNHTSPDVDLGDISGIN[+203.079]ASVVNIQKEIDRLNEVAKNLNESL.I	HexNAc(1)	N[+203]	1166.6	4	4663.39	4662.39	0	1157	29.95	1449	>sp|P0DTC2|SPIKE_SARS2 Spike glycoprotein OS=Severe acute respiratory syndrome coronavirus 2 OX=2697049 GN=S PE=1 SV=1	8.1998	2994400
N-Glyco	1173	1157	1197	F.KNHTSPDVDLGDISGIN[+406.159]ASVVNIQKEIDRLNEVAKNLNESL.I	HexNAc(2)	N[+406]	1217.39	4	4866.53	4865.47	11.9	1157	29.95	1449	>sp|P0DTC2|SPIKE_SARS2 Spike glycoprotein OS=Severe acute respiratory syndrome coronavirus 2 OX=2697049 GN=S PE=1 SV=1	8.288	6338600
N-Glyco	1173	1157	1197	F.KNHTSPDVDLGDISGIN[+714.269]ASVVNIQKEIDRLNEVAKNLNESL.I	HexNAc(2)Hex(1)Fuc(1)	N[+714]	1293.92	4	5172.65	5173.58	15.3	1157	29.95	1449	>sp|P0DTC2|SPIKE_SARS2 Spike glycoprotein OS=Severe acute respiratory syndrome coronavirus 2 OX=2697049 GN=S PE=1 SV=1	8.996	0
N-Glyco	1173	1157	1197	F.KNHTSPDVDLGDISGIN[+730.264]ASVVNIQKEIDRLNEVAKNLNESL.I	HexNAc(2)Hex(2)	N[+730]	1297.92	4	5188.65	5189.57	16.4	1157	29.95	1449	>sp|P0DTC2|SPIKE_SARS2 Spike glycoprotein OS=Severe acute respiratory syndrome coronavirus 2 OX=2697049 GN=S PE=1 SV=1	9.0168	12969000
N-Glyco	1173	1157	1197	F.KNHTSPDVDLGDISGIN[+568.212]ASVVNIQKEIDRLNEVAKNLNESL.I	HexNAc(2)Hex(1)	N[+568]	1257.9	4	5028.58	5027.52	11.4	1157	29.95	1449	>sp|P0DTC2|SPIKE_SARS2 Spike glycoprotein OS=Severe acute respiratory syndrome coronavirus 2 OX=2697049 GN=S PE=1 SV=1	9.7502	0
N-Glyco	1173	1157	1197	F.KNHTSPDVDLGDISGIN[+1663.608]ASVVNIQKEIDRLNEVAKNLNESL.I	HexNAc(5)Hex(4)	N[+1664]	681.335	9	6123.96	6122.91	6.4	1157	29.96	1449	>sp|P0DTC2|SPIKE_SARS2 Spike glycoprotein OS=Severe acute respiratory syndrome coronavirus 2 OX=2697049 GN=S PE=1 SV=1	47.1988	15781000
N-Glyco	1173	1157	1197	F.KNHTSPDVDLGDISGIN[+4028.418]ASVVNIQKEIDRLNEVAKNLNESL.I	HexNAc(7)Hex(8)Fuc(1)NeuAc(4)	N[+4028]	531.425	16	8487.69	8487.72	-3.9	1157	29.97	1449	>sp|P0DTC2|SPIKE_SARS2 Spike glycoprotein OS=Severe acute respiratory syndrome coronavirus 2 OX=2697049 GN=S PE=1 SV=1	21.2523	0
N-Glyco	1173	1167	1186	L.GDISGIN[+2475.926]ASVVNIQKEIDRL.N	HexNAc(9)Hex(4)	N[+2476]	770.348	6	4617.05	4617.08	-6.1	1167	29.98	1449	>sp|P0DTC2|SPIKE_SARS2 Spike glycoprotein OS=Severe acute respiratory syndrome coronavirus 2 OX=2697049 GN=S PE=1 SV=1	11.9454	0
N-Glyco	1173	1167	1193	L.GDISGIN[+3165.164]ASVVNIQKEIDRLNEVAKNL.N	HexNAc(10)Hex(7)	N[+3165]	868.84	7	6075.84	6074.73	16.6	1167	29.94	1449	>sp|P0DTC2|SPIKE_SARS2 Spike glycoprotein OS=Severe acute respiratory syndrome coronavirus 2 OX=2697049 GN=S PE=1 SV=1	8.8856	0
N-Glyco	1173	1167	1197	L.GDISGIN[+3448.243]ASVVNIQKEIDRLNEVAKNLNESL.I	HexNAc(9)Hex(10)	N[+3448]	850.9	8	6800.15	6801.01	20	1167	13.36	1449	>sp|P0DTC2|SPIKE_SARS2 Spike glycoprotein OS=Severe acute respiratory syndrome coronavirus 2 OX=2697049 GN=S PE=1 SV=1	84.3088	0
N-Glyco	1173	1167	1197	L.GDISGIN[+3147.115]ASVVNIQKEIDRLNEVAKNLNESL.I	HexNAc(6)Hex(11)Fuc(1)	N[+3147]	362.063	18	6500.01	6499.89	19.4	1167	29.96	1449	>sp|P0DTC2|SPIKE_SARS2 Spike glycoprotein OS=Severe acute respiratory syndrome coronavirus 2 OX=2697049 GN=S PE=1 SV=1	97.4613	0
N-Glyco	1173	1167	1200	L.GDISGIN[+3448.243]ASVVNIQKEIDRLNEVAKNLNESLIDL.Q	HexNAc(9)Hex(10)	N[+3448]	1191.06	6	7141.35	7142.21	19.7	1167	4.01	1449	>sp|P0DTC2|SPIKE_SARS2 Spike glycoprotein OS=Severe acute respiratory syndrome coronavirus 2 OX=2697049 GN=S PE=1 SV=1	104.826	0
N-Glyco	1173	1167	1200	L.GDISGIN[+3448.243]ASVVNIQKEIDRLNEVAKNLNESLIDL.Q	HexNAc(9)Hex(10)	N[+3448]	1191.06	6	7141.33	7142.21	17.8	1167	4.01	1449	>sp|P0DTC2|SPIKE_SARS2 Spike glycoprotein OS=Severe acute respiratory syndrome coronavirus 2 OX=2697049 GN=S PE=1 SV=1	110.075	13438000
N-Glyco	1173	1167	1200	L.GDISGIN[+2336.851]ASVVNIQKEIDRLNEVAKNLNESLIDL.Q	HexNAc(6)Hex(6)Fuc(1)	N[+2337]	1206.79	5	6029.93	6030.82	19.7	1167	18.41	1449	>sp|P0DTC2|SPIKE_SARS2 Spike glycoprotein OS=Severe acute respiratory syndrome coronavirus 2 OX=2697049 GN=S PE=1 SV=1	103.019	33201600
N-Glyco	1194	1167	1200	L.GDISGINASVVNIQKEIDRLNEVAKNLN[+714.269]ESLIDL.Q	HexNAc(2)Hex(1)Fuc(1)	N[+714]	1103.07	4	4409.27	4408.24	6.1	1167	29.95	1449	>sp|P0DTC2|SPIKE_SARS2 Spike glycoprotein OS=Severe acute respiratory syndrome coronavirus 2 OX=2697049 GN=S PE=1 SV=1	8.0383	10684000
N-Glyco	1194	1167	1200	L.GDISGINASVVNIQKEIDRLNEVAKNLN[+730.264]ESLIDL.Q	HexNAc(2)Hex(2)	N[+730]	1107.06	4	4425.22	4424.23	-2.4	1167	29.95	1449	>sp|P0DTC2|SPIKE_SARS2 Spike glycoprotein OS=Severe acute respiratory syndrome coronavirus 2 OX=2697049 GN=S PE=1 SV=1	9.7026	9496700
N-Glyco	1194	1167	1200	L.GDISGINASVVNIQKEIDRLNEVAKNLN[+1241.454]ESLIDL.Q	HexNAc(3)Hex(3)Fuc(1)	N[+1241]	1234.38	4	4934.51	4935.42	18.7	1167	29.95	1449	>sp|P0DTC2|SPIKE_SARS2 Spike glycoprotein OS=Severe acute respiratory syndrome coronavirus 2 OX=2697049 GN=S PE=1 SV=1	8.3832	0
N-Glyco	1194	1167	1200	L.GDISGINASVVNIQKEIDRLNEVAKNLN[+1663.608]ESLIDL.Q	HexNAc(5)Hex(4)	N[+1664]	1340.42	4	5358.66	5357.57	15.8	1167	29.95	1449	>sp|P0DTC2|SPIKE_SARS2 Spike glycoprotein OS=Severe acute respiratory syndrome coronavirus 2 OX=2697049 GN=S PE=1 SV=1	10.0231	0
N-Glyco	1194	1187	1197	L.NEVAKNLN[+730.264]ESL.I	HexNAc(2)Hex(2)	N[+730]	980.949	2	1960.89	1960.9	-3.4	1187	29.98	1449	>sp|P0DTC2|SPIKE_SARS2 Spike glycoprotein OS=Severe acute respiratory syndrome coronavirus 2 OX=2697049 GN=S PE=1 SV=1	60.7773	16504000
N-Glyco	1194	1187	1200	L.NEVAKNLN[+2921.058]ESLIDL.Q	HexNAc(8)Hex(8)	N[+2921]	1123.98	4	4492.9	4492.89	2.3	1187	29.97	1449	>sp|P0DTC2|SPIKE_SARS2 Spike glycoprotein OS=Severe acute respiratory syndrome coronavirus 2 OX=2697049 GN=S PE=1 SV=1	59.3291	0
N-Glyco	1194	1187	1203	L.NEVAKNLN[+3448.243]ESLIDLQEL.G	HexNAc(9)Hex(10)	N[+3448]	1078.85	5	5390.24	5390.26	-2.8	1187	29.95	1449	>sp|P0DTC2|SPIKE_SARS2 Spike glycoprotein OS=Severe acute respiratory syndrome coronavirus 2 OX=2697049 GN=S PE=1 SV=1	104.27	0
N-Glyco	1194	1187	1203	L.NEVAKNLN[+2434.899]ESLIDLQEL.G	HexNAc(8)Hex(5)	N[+2435]	1095.24	4	4377.95	4376.91	7.8	1187	29.96	1449	>sp|P0DTC2|SPIKE_SARS2 Spike glycoprotein OS=Severe acute respiratory syndrome coronavirus 2 OX=2697049 GN=S PE=1 SV=1	56.4317	88071000
N-Glyco	1194	1187	1203	L.NEVAKNLN[+203.079]ESLIDLQEL.G	HexNAc(1)	N[+203]	715.705	3	2145.1	2145.09	3.8	1187	29.98	1449	>sp|P0DTC2|SPIKE_SARS2 Spike glycoprotein OS=Severe acute respiratory syndrome coronavirus 2 OX=2697049 GN=S PE=1 SV=1	50.3331	0
N-Glyco	1194	1194	1197	L.N[+2951.032]ESL.I	HexNAc(6)Hex(6)Fuc(1)NeuGc(2)	N[+2951]	1138.41	3	3413.21	3413.25	-11.2	1194	29.96	1449	>sp|P0DTC2|SPIKE_SARS2 Spike glycoprotein OS=Severe acute respiratory syndrome coronavirus 2 OX=2697049 GN=S PE=1 SV=1	99.5749	0
N-Glyco	1194	1194	1197	L.N[+3292.153]ESL.I	HexNAc(6)Hex(10)Fuc(1)NeuGc(1)	N[+3292]	751.675	5	3754.34	3754.37	-7.6	1194	29.96	1449	>sp|P0DTC2|SPIKE_SARS2 Spike glycoprotein OS=Severe acute respiratory syndrome coronavirus 2 OX=2697049 GN=S PE=1 SV=1	10.9432	1598200
N-Glyco	1194	1194	1197	L.N[+3228.173]ESL.I	HexNAc(6)Hex(7)Fuc(4)NeuAc(1)	N[+3228]	1230.78	3	3690.32	3690.39	-19.5	1194	29.96	1449	>sp|P0DTC2|SPIKE_SARS2 Spike glycoprotein OS=Severe acute respiratory syndrome coronavirus 2 OX=2697049 GN=S PE=1 SV=1	102.72	0
N-Glyco	1194	1194	1197	L.N[+3228.173]ESL.I	HexNAc(6)Hex(7)Fuc(4)NeuAc(1)	N[+3228]	1230.78	3	3690.32	3690.39	-19.5	1194	29.96	1449	>sp|P0DTC2|SPIKE_SARS2 Spike glycoprotein OS=Severe acute respiratory syndrome coronavirus 2 OX=2697049 GN=S PE=1 SV=1	102.735	0
N-Glyco	1194	1194	1197	L.N[+3372.190]ESL.I	HexNAc(6)Hex(7)Fuc(1)NeuAc(3)	N[+3372]	1278.79	3	3834.35	3834.41	-16.5	1194	29.96	1449	>sp|P0DTC2|SPIKE_SARS2 Spike glycoprotein OS=Severe acute respiratory syndrome coronavirus 2 OX=2697049 GN=S PE=1 SV=1	110.834	0
N-Glyco	1194	1194	1197	L.N[+3478.217]ESL.I	HexNAc(7)Hex(8)Fuc(1)NeuGc(2)	N[+3478]	1314.13	3	3940.36	3940.44	-18.6	1194	29.96	1449	>sp|P0DTC2|SPIKE_SARS2 Spike glycoprotein OS=Severe acute respiratory syndrome coronavirus 2 OX=2697049 GN=S PE=1 SV=1	110.111	0
N-Glyco	1194	1194	1197	L.N[+3663.286]ESL.I	HexNAc(6)Hex(7)Fuc(1)NeuAc(4)	N[+3663]	1375.48	3	4124.42	4125.51	-19.6	1194	29.96	1449	>sp|P0DTC2|SPIKE_SARS2 Spike glycoprotein OS=Severe acute respiratory syndrome coronavirus 2 OX=2697049 GN=S PE=1 SV=1	7.3645	0
N-Glyco	1194	1194	1197	L.N[+3704.312]ESL.I	HexNAc(7)Hex(6)Fuc(1)NeuAc(4)	N[+3704]	1389.51	3	4166.51	4166.53	-4.5	1194	29.96	1449	>sp|P0DTC2|SPIKE_SARS2 Spike glycoprotein OS=Severe acute respiratory syndrome coronavirus 2 OX=2697049 GN=S PE=1 SV=1	93.4867	0
N-Glyco	1194	1194	1197	L.N[+4102.455]ESL.I	HexNAc(8)Hex(9)Fuc(1)NeuAc(3)	N[+4102]	1141.66	4	4563.63	4564.67	-8.3	1194	29.96	1449	>sp|P0DTC2|SPIKE_SARS2 Spike glycoprotein OS=Severe acute respiratory syndrome coronavirus 2 OX=2697049 GN=S PE=1 SV=1	104.22	0
N-Glyco	1194	1194	1197	L.N[+4307.550]ESL.I	HexNAc(11)Hex(11)NeuAc(1)	N[+4308]	795.785	6	4769.68	4769.77	-19.5	1194	29.96	1449	>sp|P0DTC2|SPIKE_SARS2 Spike glycoprotein OS=Severe acute respiratory syndrome coronavirus 2 OX=2697049 GN=S PE=1 SV=1	8.8761	0
N-Glyco	1194	1194	1197	L.N[+4307.550]ESL.I	HexNAc(11)Hex(11)NeuAc(1)	N[+4308]	795.636	6	4768.78	4769.77	3.4	1194	29.96	1449	>sp|P0DTC2|SPIKE_SARS2 Spike glycoprotein OS=Severe acute respiratory syndrome coronavirus 2 OX=2697049 GN=S PE=1 SV=1	97.6169	0
N-Glyco	1194	1194	1197	L.N[+1549.565]ESL.I	HexNAc(3)Hex(4)Fuc(2)	N[+1550]	1006.42	2	2011.82	2011.78	20	1194	29.97	1449	>sp|P0DTC2|SPIKE_SARS2 Spike glycoprotein OS=Severe acute respiratory syndrome coronavirus 2 OX=2697049 GN=S PE=1 SV=1	61.055	0
N-Glyco	1194	1194	1197	L.N[+1702.581]ESL.I	HexNAc(2)Hex(8)	N[+1703]	1082.91	2	2164.8	2164.8	1.3	1194	29.97	1449	>sp|P0DTC2|SPIKE_SARS2 Spike glycoprotein OS=Severe acute respiratory syndrome coronavirus 2 OX=2697049 GN=S PE=1 SV=1	97.5134	0
N-Glyco	1194	1194	1197	L.N[+1996.750]ESL.I	HexNAc(6)Hex(3)Fuc(2)	N[+1997]	1229.98	2	2458.95	2458.97	-6.1	1194	29.97	1449	>sp|P0DTC2|SPIKE_SARS2 Spike glycoprotein OS=Severe acute respiratory syndrome coronavirus 2 OX=2697049 GN=S PE=1 SV=1	90.6374	0
N-Glyco	1194	1194	1197	L.N[+2026.687]ESL.I	HexNAc(2)Hex(10)	N[+2027]	1244.94	2	2488.87	2488.91	-12.9	1194	29.97	1449	>sp|P0DTC2|SPIKE_SARS2 Spike glycoprotein OS=Severe acute respiratory syndrome coronavirus 2 OX=2697049 GN=S PE=1 SV=1	101.949	0
N-Glyco	1194	1194	1197	L.N[+2026.687]ESL.I	HexNAc(2)Hex(10)	N[+2027]	1244.93	2	2488.86	2488.91	-19	1194	29.97	1449	>sp|P0DTC2|SPIKE_SARS2 Spike glycoprotein OS=Severe acute respiratory syndrome coronavirus 2 OX=2697049 GN=S PE=1 SV=1	106.135	0
N-Glyco	1194	1194	1197	L.N[+2026.687]ESL.I	HexNAc(2)Hex(10)	N[+2027]	1244.95	2	2488.9	2488.91	-4.2	1194	29.97	1449	>sp|P0DTC2|SPIKE_SARS2 Spike glycoprotein OS=Severe acute respiratory syndrome coronavirus 2 OX=2697049 GN=S PE=1 SV=1	107.499	0
N-Glyco	1194	1194	1197	L.N[+2092.745]ESL.I	HexNAc(4)Hex(7)Fuc(1)	N[+2093]	1277.97	2	2554.94	2554.96	-11.6	1194	29.97	1449	>sp|P0DTC2|SPIKE_SARS2 Spike glycoprotein OS=Severe acute respiratory syndrome coronavirus 2 OX=2697049 GN=S PE=1 SV=1	98.751	0
N-Glyco	1194	1194	1197	L.N[+2076.750]ESL.I	HexNAc(4)Hex(6)Fuc(2)	N[+2077]	1269.97	2	2538.92	2538.97	-18.2	1194	29.97	1449	>sp|P0DTC2|SPIKE_SARS2 Spike glycoprotein OS=Severe acute respiratory syndrome coronavirus 2 OX=2697049 GN=S PE=1 SV=1	104.6	0
N-Glyco	1194	1194	1197	L.N[+2092.745]ESL.I	HexNAc(4)Hex(7)Fuc(1)	N[+2093]	1277.96	2	2554.92	2554.96	-19.1	1194	29.97	1449	>sp|P0DTC2|SPIKE_SARS2 Spike glycoprotein OS=Severe acute respiratory syndrome coronavirus 2 OX=2697049 GN=S PE=1 SV=1	106.556	0
N-Glyco	1194	1194	1197	L.N[+2076.750]ESL.I	HexNAc(4)Hex(6)Fuc(2)	N[+2077]	1269.96	2	2538.92	2538.97	-19.7	1194	29.97	1449	>sp|P0DTC2|SPIKE_SARS2 Spike glycoprotein OS=Severe acute respiratory syndrome coronavirus 2 OX=2697049 GN=S PE=1 SV=1	107.801	0
N-Glyco	1194	1194	1197	L.N[+2142.808]ESL.I	HexNAc(6)Hex(3)Fuc(3)	N[+2143]	1303.03	2	2605.06	2605.03	11.5	1194	29.97	1449	>sp|P0DTC2|SPIKE_SARS2 Spike glycoprotein OS=Severe acute respiratory syndrome coronavirus 2 OX=2697049 GN=S PE=1 SV=1	4.3294	0
N-Glyco	1194	1194	1197	L.N[+2133.772]ESL.I	HexNAc(5)Hex(6)Fuc(1)	N[+2134]	1298.49	2	2595.98	2595.99	-3.4	1194	29.97	1449	>sp|P0DTC2|SPIKE_SARS2 Spike glycoprotein OS=Severe acute respiratory syndrome coronavirus 2 OX=2697049 GN=S PE=1 SV=1	82.2702	0
N-Glyco	1194	1194	1197	L.N[+2149.767]ESL.I	HexNAc(5)Hex(7)	N[+2150]	1306.48	2	2611.95	2611.99	-15.4	1194	29.97	1449	>sp|P0DTC2|SPIKE_SARS2 Spike glycoprotein OS=Severe acute respiratory syndrome coronavirus 2 OX=2697049 GN=S PE=1 SV=1	95.6654	0
N-Glyco	1194	1194	1197	L.N[+2149.767]ESL.I	HexNAc(5)Hex(7)	N[+2150]	871.334	3	2611.99	2611.99	0.7	1194	29.97	1449	>sp|P0DTC2|SPIKE_SARS2 Spike glycoprotein OS=Severe acute respiratory syndrome coronavirus 2 OX=2697049 GN=S PE=1 SV=1	98.4913	0
N-Glyco	1194	1194	1197	L.N[+2149.767]ESL.I	HexNAc(5)Hex(7)	N[+2150]	1306.48	2	2611.94	2611.99	-16.2	1194	29.97	1449	>sp|P0DTC2|SPIKE_SARS2 Spike glycoprotein OS=Severe acute respiratory syndrome coronavirus 2 OX=2697049 GN=S PE=1 SV=1	104.189	0
N-Glyco	1194	1194	1197	L.N[+2188.740]ESL.I	HexNAc(2)Hex(11)	N[+2189]	1325.98	2	2650.96	2650.96	-1.1	1194	29.97	1449	>sp|P0DTC2|SPIKE_SARS2 Spike glycoprotein OS=Severe acute respiratory syndrome coronavirus 2 OX=2697049 GN=S PE=1 SV=1	3.4923	0
N-Glyco	1194	1194	1197	L.N[+2215.825]ESL.I	HexNAc(7)Hex(4)Fuc(1)	N[+2216]	893.354	3	2678.05	2678.04	1.1	1194	29.97	1449	>sp|P0DTC2|SPIKE_SARS2 Spike glycoprotein OS=Severe acute respiratory syndrome coronavirus 2 OX=2697049 GN=S PE=1 SV=1	8.66	0
[truncated: 59 more rows]

## Sheet: N-glycan % from 293T
Type	Position	Glycans NHFAGNa	Modification Type(s)	Score	intensity	Percentage%
N-Glyco	17	HexNAc(1)	N[+203]	29.96	0	0
[truncated: 608 more rows]

## Sheet: N-glycomics from 293T
Type	Position	Starting position	Ending position	Peptide < ProteinMetrics Confidential >	Glycans NHFAGNa	Modification Type(s)	Observed m/z	z	Observed (M+H)	Calc. mass (M+H)	Mass error (ppm)	Starting position	Score	# of unique peptides	Protein Name	Scan Time	intensity
[truncated: 1,019 more rows]

[truncated: 4 more sheets: N-glycan % from A549(ACE2), N-glycomics from A549(ACE2), N-glycan % from 16HBE(ACE2), N-glycomics from 16HBE(ACE2)]
